# Supplementary material for: Genome analysis and genome-wide proteomics of Thermococcus gammatolerans, the most radioresistant organism known amongst the Archaea
Source: Genome Biol. 2009 Jun 26;10(6):R70. doi: 10.1186/gb-2009-10-6-r70 (PMC2718504; doi:10.1186/gb-2009-10-6-r70)
Supplement: Additional data file 1 — All T. gammatolerans genes (Table S1); conserved genes among the three sequenced Thermococcus species (Table S2); conserved genes in the six sequenced Thermococcales (Table S3); the T. gammatolerans genes absent in other Thermococcales (Table S4); and genes present in all sequenced Thermococcus species but absent in all Pyrococcus species (Table S5). [file gb-2009-10-6-r70-S1.xls]

## Sheet: All CDSs
Table S1: All T. gammatolerans genes
Pathway or category	Gene ID	Predicted protein function	Size (aa)	Deduced MW	MS-Proof	COG categories	COG function	Tkod homologues	Tonn homologues	PAB homologues	Pfu homologues	Pho homologues
Amino acid metabolism :: Aromatic amino acid family	tg1811	Tryptophan synthase, beta chain-like	440	48779.8	yes	R General function prediction only	COG1350 Predicted alternative tryptophan synthase beta-subunit (paralog of TrpB)	TK1442 TK0257	TON_0147	PAB1970	PF1592 PF1706	PH1583
Amino acid metabolism :: Aromatic amino acid family	tg1598	Phospho-2-dehydro-3-deoxyheptonate aldolase	262	29087.3	yes	E Amino acid transport and metabolism	COG2876 3-deoxy-D-arabino-heptulosonate 7-phosphate (DAHP) synthase	TK0268	TON_1133	PAB0297	PF1690
Amino acid metabolism :: Aromatic amino acid family	tg1597	3-dehydroquinate synthase	324	35796.6	yes	E Amino acid transport and metabolism	COG0337 3-dehydroquinate synthetase	TK0267	TON_1134	PAB0298	PF1691
Amino acid metabolism :: Aromatic amino acid family	tg1596	3-dehydroquinate dehydratase	213	24132	yes	E Amino acid transport and metabolism	COG0710 3-dehydroquinate dehydratase	TK0266	TON_1135	PAB0299	PF1692
Amino acid metabolism :: Aromatic amino acid family	tg1595	Shikimate 5-dehydrogenase	272	29577.1	yes	E Amino acid transport and metabolism	COG0169 Shikimate 5-dehydrogenase	TK0265	TON_1136	PAB0300	PF1693
Amino acid metabolism :: Aromatic amino acid family	tg1594	Shikimate kinase	273	28819	no	E Amino acid transport and metabolism	COG1685 Archaeal shikimate kinase	TK0264	TON_1137	PAB0301	PF1694
Amino acid metabolism :: Aromatic amino acid family	tg1593	3-phosphoshikimate 1-carboxyvinyltransferase	398	43259.6	no	E Amino acid transport and metabolism	COG0128 5-enolpyruvylshikimate-3-phosphate synthase	TK0263	TON_1138	PAB0306	PF1699
Amino acid metabolism :: Aromatic amino acid family	tg1592	Chorismate synthase	356	39373.1	no	E Amino acid transport and metabolism	COG0082 Chorismate synthase	TK0262	TON_1139	PAB0307	PF1700
Amino acid metabolism :: Aromatic amino acid family	tg1591	Chorismate mutase	106	12273.3	no	E Amino acid transport and metabolism	COG1605 Chorismate mutase
Amino acid metabolism :: Aromatic amino acid family	tg1590	Aspartate aminotransferase	359	40205.9	no	E Amino acid transport and metabolism	COG0436 Aspartate/tyrosine/aromatic aminotransferase	TK0260 TK0548 TK2268	TON_1141 TON_0565 TON_1259	PAB0525 PAB1523	PF1702 PF1253 PF0522	PH0771 PH1371
Amino acid metabolism :: Aromatic amino acid family	tg1589	Prephenate dehydrogenase	232	26532.2	yes	E Amino acid transport and metabolism	COG0287 Prephenate dehydrogenase	TK0259	TON_1142
Amino acid metabolism :: Aspartate family	tg2077	Threonine synthase	379	41670	no	E Amino acid transport and metabolism	COG0498 Threonine synthase	TK2205 TK1478	TON_1428 TON_1232 TON_0166	PAB1677 PAB1869 PAB0369	PF1180 PF1055 PF1406 PF1639	PH0857 PH1406 PH1627
Amino acid metabolism :: Aspartate family	tg2031	Homoserine dehydrogenase	333	36337.6	yes	E Amino acid transport and metabolism	COG0460 Homoserine dehydrogenase	TK1627	TON_0036	PAB0610	PF1104	PH1075
Amino acid metabolism :: Aspartate family	tg1938	Asparagine synthase (glutamine-hydrolyzing)	479	53063.2	no	E Amino acid transport and metabolism	COG0367 Asparagine synthase (glutamine-hydrolyzing)	TK0950	TON_1083	PAB0750	pf1071	PH1102
Amino acid metabolism :: Aspartate family	tg1810	Aspartate-semialdehyde dehydrogenase	334	37086.2	yes	E Amino acid transport and metabolism	COG0136 Aspartate-semialdehyde dehydrogenase	TK1443		PAB1678	PF1056	PH1088
Amino acid metabolism :: Aspartate family	tg1809	Threonine synthase	390	42446.7	yes	E Amino acid transport and metabolism	COG0498 Threonine synthase	TK2205 TK1478	TON_1232 TON_1428 TON_0166	PAB1677 PAB1869 PAB0369	PF1055 PF1180 PF1406 PF1639	PH0857 PH1406 PH1627
Amino acid metabolism :: Aspartate family	tg1808	Homoserine kinase	292	31302.9	no	E Amino acid transport and metabolism	COG0083 Homoserine kinase	TK1444		PAB1676	PF1054	PH1087
Amino acid metabolism :: Aspartate family	tg1807	Aspartate kinase	351	38776.5	no	E Amino acid transport and metabolism	COG0527 Aspartokinases	TK1445		PAB1675 PAB1674	PF1053 PF1052	ph0858 PH1086
Amino acid metabolism :: Aspartate family	tg1520	Adenosylhomocysteinase	421	47255.4	yes	H Coenzyme transport and metabolism	COG0499 S-adenosylhomocysteine hydrolase	TK0028	TON_1212	PAB1372	PF0343	PH0540
Amino acid metabolism :: Aspartate family	tg1442	Glutamyl-tRNA(Gln) amidotransferase subunit D	328	35656.1	no	E Amino acid transport and metabolism	COG0252 L-asparaginase/archaeal Glu-tRNAGln amidotransferase subunit D	TK1656		PAB2294	pf2047	PH0066
Amino acid metabolism :: Aspartate family	tg1414	L-asparaginase	306	32676.6	yes	E Amino acid transport and metabolism	COG1446 Asparaginase	TK2246	TON_1392	PAB0145	PF0142	PH0232
Amino acid metabolism :: Aspartate family	tg1356	Aspartate racemase	226	25492.6	yes	M Cell wall/membrane/envelope biogenesis	COG1794 Aspartate racemase	TK1471	TON_0801	PAB2073	PF1675	PH1733
Amino acid metabolism :: Aspartate family	tg1341	Aspartate racemase	234	25696.3	yes	M Cell wall/membrane/envelope biogenesis	COG1794 Aspartate racemase	TK0504	TON_0669	PAB0912	PF0980	PH0670
Amino acid metabolism :: Aspartate family	tg1148	L-threonine 3-dehydrogenase	349	38044.8	yes	E Amino acid transport and metabolism	COG1063 Threonine dehydrogenase and related Zn-dependent dehydrogenases	TK0916	TON_0397	PAB2382	PF0991	PH0655
Amino acid metabolism :: Aspartate family	tg0577	S-adenosylmethionine synthetase	405	44528.8	yes	E Amino acid transport and metabolism	COG1812 Archaeal S-adenosylmethionine synthetase	TK0545	TON_0560	PAB2094	PF1866	PH1824
Amino acid metabolism :: Aspartate family	tg0072	Zinc-binding alcohol dehydrogenase	357	38147	yes	E Amino acid transport and metabolism	COG1063 Threonine dehydrogenase and related Zn-dependent dehydrogenases	TK0916	TON_0397	PAB2382	PF0991	PH0655
Amino acid metabolism :: Aspartate family	tg0001	putative asparagine synthase, glutamine-hydrolyzing	617	73254.6	yes	E Amino acid transport and metabolism	COG0367 Asparagine synthase (glutamine-hydrolyzing)			PAB1605
Amino acid metabolism :: Glutamate family	tg0358	Proline dehydrogenase, gamma subunit	169	18668.9	no	C Energy production and conversion	COG1142 Fe-S-cluster-containing hydrogenase components 2	TK0120	TON_1266	PAB0213	PF1796	PH1750
Amino acid metabolism :: Glutamate family	tg0338	Glutamine synthetase	446	50407.5	yes	E Amino acid transport and metabolism	COG0174 Glutamine synthetase	TK1796	TON_1772	PAB1292	PF0450	PH0359
Amino acid metabolism :: Glutamate family	tg2137	L-tyrosine decarboxylase	383	42646.3	yes	E Amino acid transport and metabolism	COG0076 Glutamate decarboxylase and related PLP-dependent proteins	TK1814	TON_1710	PAB1578	PF1159	PH0937
Amino acid metabolism :: Glutamate family	tg1823	Glutamate dehydrogenase C-terminal domain	183	20645.4	yes	E Amino acid transport and metabolism	COG0334 Glutamate dehydrogenase/leucine dehydrogenase	TK1431	TON_0157	PAB0391	PF1602	PH1593
Amino acid metabolism :: Glutamate family	tg1822	Glutamate dehydrogenase N-terminal domain, containing dimerization domain	236	26523.4	yes	E Amino acid transport and metabolism	COG0334 Glutamate dehydrogenase/leucine dehydrogenase	TK1431		PAB0391	PF1602	PH1593
Amino acid metabolism :: Glutamate family	tg1675	Arginase related protein	243	27798.2	no	E Amino acid transport and metabolism	COG0010 Arginase/agmatinase/formimionoglutamate hydrolase, arginase family	TK0474	TON_0335	PAB1539	PF0499	PH0794
Amino acid metabolism :: Glutamate family	tg1616	Pyrroline-5-carboxylate reductase	258	27888.5	yes	E Amino acid transport and metabolism	COG0345 Pyrroline-5-carboxylate reductase	TK0273	TON_0888		PF1715
Amino acid metabolism :: Glutamate family	tg1152	Ornithine carbamoyltransferase	315	35089.2	yes	E Amino acid transport and metabolism	COG0078 Ornithine carbamoyltransferase	TK0871 TK2196	TON_0435 TON_1437	PAB1502 PAB1498	PF0594 PF0599	PH0726 PH0720
Amino acid metabolism :: Glutamate family	tg0360	Proline dehydrogenase, beta subunit	362	40623.3	yes	E Amino acid transport and metabolism	COG0665 Glycine/D-amino acid oxidases (deaminating)	TK0122 TK0117	TON_1268 TON_1281	PAB0214 PAB1843	PF1798 PF1246	PH1751 PH1364
Amino acid metabolism :: Glutamate family	tg0359	Proline dehydrogenase, delta subunit	90	9705.46	no	R General function prediction only	COG0446 Uncharacterized NAD(FAD)-dependent dehydrogenases	TK0121	TON_1267	PAB3086	PF1797	PH1750.1n
Amino acid metabolism :: Glutamate family	tg0357	Proline dehydrogenase, alpha subunit	481	52291.7	no	R General function prediction only	COG0446 Uncharacterized NAD(FAD)-dependent dehydrogenases	TK0119	TON_1265	PAB0212	PF1795	PH1749
Amino acid metabolism :: Histidine family	tg1612	Imidazole glycerol phosphate synthase, cyclase subunit	252	27707.8	yes	E Amino acid transport and metabolism	COG0107 Imidazoleglycerol-phosphate synthase	TK0248	TON_0884		PF1663
Amino acid metabolism :: Histidine family	tg1614	Histidinol-phosphate aminotransferase	340	38488.1	yes	E Amino acid transport and metabolism	COG0079 Histidinol-phosphate/aromatic aminotransferase and cobyric acid decarboxylase	TK0250	TON_0886		PF1665
Amino acid metabolism :: Histidine family	tg1613	Bifunctional phosphoribosyl-AMP cyclohydrolase/phosphoribosyl-ATP pyrophosphohydrolase	209	24167.8	yes	E Amino acid transport and metabolism	COG0139 Phosphoribosyl-AMP cyclohydrolase	TK0249	TON_0885		PF1664
Amino acid metabolism :: Histidine family	tg1611	Phosphoribosylformimino-5-aminoimidazole carboxamide ribotide isomerase	226	25122.8	yes	E Amino acid transport and metabolism	COG0106 Phosphoribosylformimino-5-aminoimidazole carboxamide ribonucleotide (ProFAR) isomerase	TK0247	TON_0883		PF1662
Amino acid metabolism :: Histidine family	tg1610	Imidazole glycerol phosphate synthase, glutamine amidotransferase subunit	197	22057.3	yes	E Amino acid transport and metabolism	COG0118 Glutamine amidotransferase	TK0246	TON_0882		PF1661
Amino acid metabolism :: Histidine family	tg1609	Imidazoleglycerol-phosphate dehydratase	178	19951.7	no	E Amino acid transport and metabolism	COG0131 Imidazoleglycerol-phosphate dehydratase	TK0245	TON_0881		PF1660
Amino acid metabolism :: Histidine family	tg1608	Histidinol dehydrogenase	375	41800.2	no	E Amino acid transport and metabolism	COG0141 Histidinol dehydrogenase	TK0244	TON_0880		PF1659
Amino acid metabolism :: Histidine family	tg1607	ATP phosphoribosyltransferase	205	22645	yes	E Amino acid transport and metabolism	COG0040 ATP phosphoribosyltransferase	TK0243	TON_0879		PF1658
Amino acid metabolism :: Histidine family	tg1606	ATP phosphoribosyltransferase regulatory subunit, putative	296	33700.5	no	J Translation, ribosomal structure and biogenesis	COG0124 Histidyl-tRNA synthetase	tk0242	TON_0878		PF1657
Amino acid metabolism :: Lysine family	tg1420	Saccharopine dehydrogenase (NADP(+), L-glutamate-forming).	357	40116.7	no	E Amino acid transport and metabolism	COG1748 Saccharopine dehydrogenase and related proteins	TK0875	TON_0429			PH1688
Amino acid metabolism :: Lysine family	tg1320	Diaminopimelate decarboxylase	411	45631.6	no	E Amino acid transport and metabolism	COG0019 Diaminopimelate decarboxylase
Amino acid metabolism :: other	tg2143	Asparagine synthetase related protein	528	61868.1	yes	E Amino acid transport and metabolism	COG0367 Asparagine synthase (glutamine-hydrolyzing)				PF0792
Amino acid metabolism :: Serine family	tg0320	D-3-phosphoglycerate dehydrogenase, putative	304	33572	yes	H Coenzyme transport and metabolism	COG0111 Phosphoglycerate dehydrogenase and related dehydrogenases	TK1966 TK0683 TK0551	TON_1463 TON_0945 TON_0569	PAB0514 PAB2374 PAB1008	PF1394 PF0319 PF0370	PH1387 PH0597 PH0520
Amino acid metabolism :: Serine family	tg0350	Glycine cleavage system T protein (aminomethyltransferase)	398	45406.8	yes	E Amino acid transport and metabolism	COG0404 Glycine cleavage system T protein (aminomethyltransferase)	TK2035	TON_1494	PAB1638	PF1341	PH1146
Amino acid metabolism :: Serine family	tg2060	2-amino-3-oxobutanoate synthase (glycine C-acetyltransferase)	395	43994.3	yes	H Coenzyme transport and metabolism	COG0156 7-keto-8-aminopelargonate synthetase and related enzymes	TK2217	TON_1415	PAB1244	PF0265	PH0292
Amino acid metabolism :: Serine family	tg2012	Aminotransferase, class V, putative serine-glyoxylate aminotransferase	384	42872.5	yes	E Amino acid transport and metabolism	COG0075 Serine-pyruvate aminotransferase/archaeal aspartate aminotransferase	TK1548	TON_0061	PAB1801	PF1472	PH1308
Amino acid metabolism :: Serine family	tg1700	Glycine dehydrogenase [decarboxylating] subunit 2 (glycine cleavage system P- protein)	502	56100.2	yes	E Amino acid transport and metabolism	COG1003 Glycine cleavage system protein P (pyridoxal-binding), C-terminal domain	TK1379	TON_0214	PAB1172	PF2000	PH1994
Amino acid metabolism :: Serine family	tg1701	Glycine dehydrogenase [decarboxylating] subunit 1 (glycine cleavage system P- protein)	448	49888.3	yes	E Amino acid transport and metabolism	COG0403 Glycine cleavage system protein P (pyridoxal-binding), N-terminal domain	TK1380	TON_0213	PAB1171	PF1999	PH1995
Amino acid metabolism :: Serine family	tg1322	Serine hydroxymethyltransferase	427	47789.4	yes	E Amino acid transport and metabolism	COG0112 Glycine/serine hydroxymethyltransferase	TK0528	TON_0821	PAB2018	PF1778	PH1654
Amino acid metabolism :: Serine family	tg0997	Phosphoserine phosphatase-like hydrolase, archaeal	210	24092.2	yes	E Amino acid transport and metabolism	COG0560 Phosphoserine phosphatase	TK0052	TON_1175	PAB1207	PF1921	PH1885
Amino acid metabolism :: Serine family	tg0903	Glycine cleavage system protein H	134	15060.8	yes	E Amino acid transport and metabolism	COG0509 Glycine cleavage system H protein (lipoate-binding)	TK0150	TON_1334	PAB0559	PF1492	PH1317
Amino acid metabolism :: Serine family	tg0962	Sarcosine oxidase, subunit alpha	492	54604.6	yes	R General function prediction only	COG0446 Uncharacterized NAD(FAD)-dependent dehydrogenases	TK0116	TON_1282	PAB1842	PF1245	PH1363
Amino acid metabolism :: Serine family	tg0961	Sarcosine oxidase, subunit beta	386	43139.3	yes	E Amino acid transport and metabolism	COG0665 Glycine/D-amino acid oxidases (deaminating)	TK0117 TK0122	TON_1281 TON_1268	PAB1843 PAB0214	PF1246 PF1798	PH1364 PH1751
Cell envelope :: Lipid metabolism	tg0539	Phosphatidylglycerophosphatase A	136	15211.7	no	I Lipid transport and metabolism	COG1267 Phosphatidylglycerophosphatase A and related proteins	TK0858	TON_0683	PAB2319	PF0294 PF0833	PH0374
Cell envelope :: Lipid metabolism	tg1305	Geranylgeranyl hydrogenase	395	44082.8	yes	C Energy production and conversion	COG0644 Dehydrogenases (flavoproteins)	TK1088 TK1836	TON_0316 TON_1689	PAB0109 PAB1059	PF0097 PF0454	PH0181 PH0356
Cell envelope :: Lipid metabolism	tg0779	Phosphatidate cytidylyltransferase, putative	207	23264.6	yes				TON_1227
Cell envelope :: Lipid metabolism	tg0032	Geranylgeranyl reductase	370	40737.9	yes	C Energy production and conversion	COG0644 Dehydrogenases (flavoproteins)	TK1836 TK1088	TON_1689 TON_0316	PAB1059	PF0454	PH0356
Cell envelope :: Lipid metabolism	tg2147	UTP-glucose-1-phosphate uridylyltransferase	292	32779.9	yes	M Cell wall/membrane/envelope biogenesis	COG1210 UDP-glucose pyrophosphorylase			PAB0771	PF0770 PF1356
Cell envelope :: Lipid metabolism	tg1828	Bifunctional short chain isoprenyl diphosphate synthase	343	38420.8	yes	H Coenzyme transport and metabolism	COG0142 Geranylgeranyl pyrophosphate synthase	TK1468	TON_0137	PAB2389	PF1102	PH1072
Cell envelope :: Lipid metabolism	tg1826	Isopentenyl-diphosphate delta-isomerase	375	41718	yes	C Energy production and conversion	COG1304 L-lactate dehydrogenase (FMN-dependent) and related alpha-hydroxy acid dehydrogenases	TK1470	TON_0135	PAB1662	PF0856	PH1202
Cell envelope :: Lipid metabolism	tg1728	Mevalonate kinase	334	35538.1	yes	I Lipid transport and metabolism	COG1577 Mevalonate kinase	TK1474	TON_0133	PAB0372	PF1637	PH1625
Cell envelope :: Lipid metabolism	tg1402	Glycerol-1-phosphate dehydrogenase [NAD(P)]	349	37489.5	yes	C Energy production and conversion	COG0371 Glycerol dehydrogenase and related enzymes	TK0789	TON_1047	PAB1907	PF1382	PH1475
Cell envelope :: Lipid metabolism	tg1240	Polyprenyl synthetase	309	34406.7	no	H Coenzyme transport and metabolism	COG0142 Geranylgeranyl pyrophosphate synthase			PAB2389
Cell envelope :: Lipid metabolism	tg1175	Geranylgeranylglyceryl phosphate synthase	252	26915.3	yes	R General function prediction only	COG1646 Predicted phosphate-binding enzymes, TIM-barrel fold	TK1026	TON_1065	PAB0735	PF1039	PH1124
Cell envelope :: Lipid metabolism	tg1165	CDP-alcohol phosphatidyltransferase	189	20891.6	yes	I Lipid transport and metabolism	COG0558 Phosphatidylglycerophosphate synthase	TK0059	TON_1168	PAB1041	PF0462	PH0460
Cell envelope :: Lipid metabolism	tg1146	3-hydroxy-3-methylglutaryl-coenzyme A reductase	406	43963.6	yes	I Lipid transport and metabolism	COG1257 Hydroxymethylglutaryl-CoA reductase	TK0914	TON_0399	PAB2106	PF1848	PH1805
Cell envelope :: Lipid metabolism	tg0719	Undecaprenyl pyrophosphate synthetase (Di-trans-poly-cis-decaprenylcistransferase)	264	31653.5	no	I Lipid transport and metabolism	COG0020 Undecaprenyl pyrophosphate synthase	TK1173	TON_0373	PAB0394	PF1599	PH1590
Cell envelope :: Lipid metabolism	tg0461	3-hydroxy-3-methylglutaryl coA synthase	350	38008.3	yes	I Lipid transport and metabolism	COG3425 3-hydroxy-3-methylglutaryl CoA synthase	TK0181	TON_1301	PAB0906	PF0972	PH0677
Cell envelope :: Lipid metabolism	tg0460	Acetyl coA C-acetyltransferase	389	41210.3	yes	I Lipid transport and metabolism	COG0183 Acetyl-CoA acetyltransferase	TK0180	TON_1302	PAB0907	PF0973	PH0676
Cell envelope :: Surface polysaccharides and protein glycosilation	tg2095	Phosphohexomutase	449	49060.2	yes	G Carbohydrate transport and metabolism	COG1109 Phosphomannomutase	TK2185 TK1108 TK1777	TON_1445 TON_0244 TON_1789	PAB1666 PAB0819	PF0861 PF0588	PH1210 PH0923
Cell envelope :: Surface polysaccharides and protein glycosilation	tg0813	Phosphoglucomutase	462	50622.9	yes	G Carbohydrate transport and metabolism	COG1109 Phosphomannomutase	TK1108 TK2185 TK1777	TON_0244 TON_1445 TON_1789	PAB0819 PAB1666	PF0588 PF0861	PH0923 PH1210
Cell envelope :: Surface polysaccharides and protein glycosilation	tg0642	Sugar-phosphate nucleotydyltransferase	420	46488.3	yes	M Cell wall/membrane/envelope biogenesis	COG1208 Nucleoside-diphosphate-sugar pyrophosphorylase involved in lipopolysaccharide biosynthesis/translation initiation factor 2B, gamma/epsilon subunits (eIF-2Bgamma/eIF-2Bepsilon)	TK1188	TON_0359 TON_1842	PAB1115 PAB0784 PAB0317	PF0235 PF1728	PH1925 PH0413 PH1697
Cell envelope :: Surface polysaccharides and protein glycosilation	tg1107	Sugar-phosphate nucleotydyltransferase	413	47118.2	yes	M Cell wall/membrane/envelope biogenesis	COG1208 Nucleoside-diphosphate-sugar pyrophosphorylase involved in lipopolysaccharide biosynthesis/translation initiation factor 2B, gamma/epsilon subunits (eIF-2Bgamma/eIF-2Bepsilon)	TK0955 TK0219	TON_0659 TON_1842	PAB0645 PAB0317 PAB0784	PF0868 PF1728	PH1022 PH1697 PH0413
Cell envelope :: Surface polysaccharides and protein glycosilation	tg0623	Sugar-phosphate nucleotydyltransferase	413	47705.8	no	M Cell wall/membrane/envelope biogenesis	COG1208 Nucleoside-diphosphate-sugar pyrophosphorylase involved in lipopolysaccharide biosynthesis/translation initiation factor 2B, gamma/epsilon subunits (eIF-2Bgamma/eIF-2Bepsilon)	TK0219		PAB0317 PAB0645	PF1728 PF0868	PH1697 PH1022
Cell envelope :: Surface polysaccharides and protein glycosilation	tg0018	UDP-glucose 4-epimerase	316	35712.6	yes	M Cell wall/membrane/envelope biogenesis	COG0451 Nucleoside-diphosphate-sugar epimerases	TK1708 TK1004	TON_1836 TON_0912	PAB1299 PAB2145	PF0402 PF1788	PH0378 PH1742
Cell envelope :: Surface polysaccharides and protein glycosilation	tg0017	Sugar-phosphate nucleotydyltransferase	331	37577.2	yes	M Cell wall/membrane/envelope biogenesis	COG1208 Nucleoside-diphosphate-sugar pyrophosphorylase involved in lipopolysaccharide biosynthesis/translation initiation factor 2B, gamma/epsilon subunits (eIF-2Bgamma/eIF-2Bepsilon)	TK1711	TON_1837	PAB1053		PH0380
Cell envelope :: Surface polysaccharides and protein glycosilation	tg0004	Polysaccharide biosynthesis protein	428	48205.3	no	R General function prediction only	COG2244 Membrane protein involved in the export of O-antigen and teichoic acid	TK1712	TON_1852	PAB0766	PF1354	PH0390 PH0421
Cell envelope :: Surface polysaccharides and protein glycosilation	tg0002	Glycosyltransferase, family 1	381	44588.1	no	M Cell wall/membrane/envelope biogenesis	COG0438 Glycosyltransferase
Cell envelope :: Surface polysaccharides and protein glycosilation	tg2155	N-acetylglucosaminylphosphatidylinositol deacetylase, putative	244	28808	no	S Function unknown	COG2120 Uncharacterized proteins, LmbE homologs
Cell envelope :: Surface polysaccharides and protein glycosilation	tg2153	Glycosyltransferase, family 2	334	38724.5	yes	M Cell wall/membrane/envelope biogenesis	COG0463 Glycosyltransferases involved in cell wall biogenesis				PF0798
Cell envelope :: Surface polysaccharides and protein glycosilation	tg2152	NDP-sugar dehydrogenase, containing HINT/DOD homing endonuclease intein	919	102533	yes	M Cell wall/membrane/envelope biogenesis	COG0677 UDP-N-acetyl-D-mannosaminuronate dehydrogenase			PAB0776	PF0765
Cell envelope :: Surface polysaccharides and protein glycosilation	tg2148	Glycosyltransferase, family 2	304	35330.7	no	M Cell wall/membrane/envelope biogenesis	COG0463 Glycosyltransferases involved in cell wall biogenesis	TK1717	TON_1695	PAB0772	PF0769	PH0401 PH0430
Cell envelope :: Surface polysaccharides and protein glycosilation	tg2146	GDP-mannose 6-dehydrogenase	427	48171.5	yes	M Cell wall/membrane/envelope biogenesis	COG1004 Predicted UDP-glucose 6-dehydrogenase	TK1231	TON_0502	PAB0770 PAB0378 PAB0776	PF0771 PF1355 PF0765 PF1631	PH0429 PH1618
Cell envelope :: Surface polysaccharides and protein glycosilation	tg2145	Glycosyltransferase, family 1, putative	380	44105.7	yes	M Cell wall/membrane/envelope biogenesis	COG0438 Glycosyltransferase		TON_1697	PAB1604
Cell envelope :: Surface polysaccharides and protein glycosilation	tg2141	Glycosyltransferase, family 2	321	37553.7	no	M Cell wall/membrane/envelope biogenesis	COG0463 Glycosyltransferases involved in cell wall biogenesis
Cell envelope :: Surface polysaccharides and protein glycosilation	tg2139	Polysaccharide biosynthesis protein	514	56180.3	no	R General function prediction only	COG2244 Membrane protein involved in the export of O-antigen and teichoic acid	TK1819	TON_1702	PAB0783
Cell envelope :: Surface polysaccharides and protein glycosilation	tg2133	Phosphatidate cytidylyltransferase	208	23030.1	yes	I Lipid transport and metabolism	COG0170 Dolichol kinase	TK1810	TON_1714	PAB1577	pf1160	PH0936
Cell envelope :: Surface polysaccharides and protein glycosilation	tg1853	Bifunctional phosphosugar nucleotidyltransferase/CDP-alcohol phosphatidyltransferase	427	47875.8	no	M Cell wall/membrane/envelope biogenesis	COG1213 Predicted sugar nucleotidyltransferases	TK2279	TON_1248	PAB2433	PF1058	PH1219
Cell envelope :: Surface polysaccharides and protein glycosilation	tg1844	Cytidylyltransferase	151	17308	no	M Cell wall/membrane/envelope biogenesis	COG0615 Cytidylyltransferase	TK2274	TON_1253	PAB1507	PF1116	PH0735
Cell envelope :: Surface polysaccharides and protein glycosilation	tg1499	Dolichol-phosphate mannosyltransferase	222	25509.6	no	M Cell wall/membrane/envelope biogenesis	COG0463 Glycosyltransferases involved in cell wall biogenesis	TK0364	TON_0719	PAB1981	PF1606	PH1596
Cell envelope :: Surface polysaccharides and protein glycosilation	tg0953	UDP-glucose 4-epimerase, putative	310	34257.1	yes	M Cell wall/membrane/envelope biogenesis	COG0451 Nucleoside-diphosphate-sugar epimerases	TK1004 TK1708	TON_0912 TON_1843 TON_1836	PAB2145 PAB1299 PAB0785	PF1788 PF1357 PF0402	PH1742 PH0414
Cell envelope :: Surface polysaccharides and protein glycosilation	tg0937	Oligosaccharyl transferase, STT3 subunit	993	112400	yes	R General function prediction only	COG1287 Uncharacterized membrane protein, required for N-linked glycosylation	TK0810	TON_0775	PAB2202	PF0156	PH0242
Cell envelope :: Surface polysaccharides and protein glycosilation	tg0936	Glucosamine--fructose-6-phosphate aminotransferase (isomerizing)	602	66815.5	yes	M Cell wall/membrane/envelope biogenesis	COG0449 Glucosamine 6-phosphate synthetase, contains amidotransferase and phosphosugar isomerase domains	TK0809	TON_0774	PAB2201	PF0157	PH0243
Cell envelope :: Surface polysaccharides and protein glycosilation	tg0921	Glycosyl transferase, family 2	354	40178.1	no	M Cell wall/membrane/envelope biogenesis	COG1215 Glycosyltransferases, probably involved in cell wall biogenesis	TK0762	TON_0615	PAB1314	PF0465	PH0456
Cell envelope :: Surface polysaccharides and protein glycosilation	tg0815	Mannose-6-phosphate isomerase/mannose-1-phosphate guanylyl transferase, bifunctional enzyme	465	52979.2	yes	M Cell wall/membrane/envelope biogenesis	COG0836 Mannose-1-phosphate guanylyltransferase	TK1109	TON_0245	PAB0818	PF0589	PH0925
Cell envelope :: Surface polysaccharides and protein glycosilation	tg0441	Polysaccharide deacetylase, putative	240	28436.6	no	G Carbohydrate transport and metabolism	COG0726 Predicted xylanase/chitin deacetylase	TK0892	TON_0416	PAB0828
Cell envelope :: Surface polysaccharides and protein glycosilation	tg0408	Dolichol-phosphate mannosyltransferase	386	43345.4	no	M Cell wall/membrane/envelope biogenesis	COG0463 Glycosyltransferases involved in cell wall biogenesis	TK1732	TON_1822	PAB1411
Cell envelope :: Surface polysaccharides and protein glycosilation	tg0406	Oligosaccharyl transferase STT3 subunit	781	87446	no	R General function prediction only	COG1287 Uncharacterized membrane protein, required for N-linked glycosylation	TK1718	TON_1820	PAB0974 PAB1586	PF0411	ph1271
Cell envelope :: Surface polysaccharides and protein glycosilation	tg0391	N-acetylglucosamine-6-phosphate deacetylase	381	41806.7	no	G Carbohydrate transport and metabolism	COG1820 N-acetylglucosamine-6-phosphate deacetylase
Cell envelope :: Surface polysaccharides and protein glycosilation	tg0817	Mannosyl-3-phosphoglycerate synthase	391	44366.9	no					PAB0816	PF0591	PH0927
Cell envelope :: Surface polysaccharides and protein glycosilation	tg0816	Mannosyl-3-phosphoglycerate phosphatase	247	27912.7	no	R General function prediction only	COG3769 Predicted hydrolase (HAD superfamily)			PAB0817	PF0590	PH0926
Cell envelope :: Surface polysaccharides and protein glycosilation	tg1660	Dolichol-phosphate mannose synthase	359	40842.7	yes	M Cell wall/membrane/envelope biogenesis	COG0463 Glycosyltransferases involved in cell wall biogenesis	TK1909	TON_1918	PAB2307	PF0058	PH0051
Cell envelope :: Surface polysaccharides and protein glycosilation	tg1565	Glycosyltransferase	380	43128.6	no	M Cell wall/membrane/envelope biogenesis	COG0463 Glycosyltransferases involved in cell wall biogenesis			PAB1210	PF1916	PH1879
Cell envelope :: Surface polysaccharides and protein glycosilation	tg0409	Glycosyl transferase family 1	379	42184.7	no	M Cell wall/membrane/envelope biogenesis	COG0438 Glycosyltransferase	TK1731	TON_1823
Cell envelope :: Surface polysaccharides and protein glycosilation	tg0016	Glycosyl transferase family 1	369	41957	no	M Cell wall/membrane/envelope biogenesis	COG0438 Glycosyltransferase	TK1733	TON_1821	PAB1410 PAB0827	PF1364
Cell envelope :: Surface polysaccharides and protein glycosilation	tg2142	Glycosyltransferase family 1	386	44066.4	yes	M Cell wall/membrane/envelope biogenesis	COG0438 Glycosyltransferase				PF0791 PF1361
Cell envelope :: Surface polysaccharides and protein glycosilation	tg0440	Glycosyl transferase family 1	373	41457.3	no	M Cell wall/membrane/envelope biogenesis	COG0438 Glycosyltransferase	TK0891 TK1323	TON_1320 TON_0814 TON_0417	PAB0827 PAB0973	PF1885	PH1844
Cell envelope :: Surface polysaccharides and protein glycosilation	tg0901	Glycosyl transferase family 1	390	42841.5	no	M Cell wall/membrane/envelope biogenesis	COG0438 Glycosyltransferase	TK0891 TK1323	TON_1320 TON_0417 TON_0814 TON_1858	PAB0827 PAB0973	PF1885	PH1844
Cell envelope :: Surface polysaccharides and protein glycosilation	tg1261	Glycosyltransferase	451	51947	no	M Cell wall/membrane/envelope biogenesis	COG1215 Glycosyltransferases, probably involved in cell wall biogenesis
Cell envelope :: Surface polysaccharides and protein glycosilation	tg1114	Membrane-bound dolichyl-phosphate-mannose-protein mannosyltransferase	733	83284.5	no	S Function unknown	COG5305 Predicted membrane protein			PAB1532	PF0508	PH0786
Cell envelope :: Surface polysaccharides and protein glycosilation	tg1092	Dolichyl-phosphate-mannose-protein mannosyltransferase, putative	583	66496.8	yes	O Posttranslational modification, protein turnover, chaperones	COG4346 Predicted membrane-bound dolichyl-phosphate-mannose-protein mannosyltransferase	TK0806	TON_0771	PAB2015	PF1782	PH1648
Cell envelope :: Surface polysaccharides and protein glycosilation	tg1072	Putative phosphoglycolate phosphatase fused to dolichol-phosphate mannose synthase	440	48812.9	yes	M Cell wall/membrane/envelope biogenesisßßR General function prediction only	COG0463 Glycosyltransferases involved in cell wall biogenesisßßCOG1011 Predicted hydrolase (HAD superfamily)	TK2255	TON_1366	PAB1971	PF1594	PH1585
Cell envelope :: Surface polysaccharides and protein glycosilation	tg0589	Glycosyltransferase, putative	487	56569	no	M Cell wall/membrane/envelope biogenesis	COG1215 Glycosyltransferases, probably involved in cell wall biogenesis
Cell envelope :: Surface polysaccharides and protein glycosilation	tg0386	Glucosamine-fructose-6-phosphate aminotransferase , sugar isomerase (SIS) domain	338	36953.4	no	M Cell wall/membrane/envelope biogenesis	COG0449 Glucosamine 6-phosphate synthetase, contains amidotransferase and phosphosugar isomerase domains
Cell envelope :: Surface structure	tg0444	S-layer protein	627	68724	yes			TK0895	TON_0413	PAB1861	PF1399
Cell envelope :: Surface structure	tg1403	Predicted membrane protein	272	31465.5	no	S Function unknown	COG1967 Predicted membrane protein	TK0788	TON_1046	PAB0188	PF2013	PH1898
Cell envelope :: Surface structure	tg0807	Membrane protein, DUF340 family, putative	196	20982.3	no	S Function unknown	COG2431 Predicted membrane protein	TK1096	TON_0233	PAB0910	PF0977	PH0673
Cell envelope :: Surface structure	tg0305	Multiple antibiotic resistance (Mar)-related protein	204	21846.4	no	U Intracellular trafficking, secretion, and vesicular transport	COG2095 Multiple antibiotic transporter	TK1561	TON_1721	PAB2220	PF0130	PH0214
Cell envelope :: Surface structure	tg1349	Small multi-drug export protein, putative	153	16906.4	no	S Function unknown	COG2426 Predicted membrane protein	TK0689	TON_0808	PAB2022	PF1775	PH1658
Cell envelope :: Surface structure	tg0847	Predicted permease	245	26060.5	no	R General function prediction only	COG0730 Predicted permeases	TK2014				PH1345
Cell envelope :: Surface structure	tg0840	Predicted permease	279	29623.7	no	R General function prediction only	COG0730 Predicted permeases					PH0886
Cell envelope :: Surface structure	tg0561	Predicted permease	254	26914.2	no	R General function prediction only	COG0730 Predicted permeases	TK0979 TK1053	TON_0571 TON_0573	PAB1010	PF0368 PF1075	PH0518
Cell envelope :: Surface structure	tg0560	Predicted permease	243	26025.2	no	R General function prediction only	COG0730 Predicted permeases	TK1053 TK0979	TON_0573 TON_0571	PAB1010	PF1075 PF0368	PH0518
Cell envelope :: Surface structure	tg0764	Putative TonB-dependent receptor	91	10147.6	no			TK1660		PAB0550.1n	PF1512
Cell envelope :: Surface structure	tg1187	Putative amidase, containing N-acetylmuramoyl-L-alanine amidase domain	323	35643.2	no	M Cell wall/membrane/envelope biogenesis	COG0860 N-acetylmuramoyl-L-alanine amidase
Cell envelope :: Surface structure	tg0968	Serine/threonine protein kinase	943	104695	no	R General function prediction only	COG0515 Serine/threonine protein kinase
Cell envelope :: Surface structure	tg0466	Integral membrane protein	241	25341.9	no	S Function unknown	COG1836 Predicted membrane protein	TK1258	TON_0522	PAB0160	PF1929	PH0259
Cellular processes :: Cell division	tg0234	PP-loop ATPase, mrp homolog	241	27034.4	yes	D Cell cycle control, cell division, chromosome partitioning	COG0489 ATPases involved in chromosome partitioning	TK2007	TON_0262	PAB0400	PF0616	PH1580 PH0949
Cellular processes :: Cell division	tg0229	PP-loop ATPase, mrp homolog	299	32385.8	yes	D Cell cycle control, cell division, chromosome partitioning	COG0489 ATPases involved in chromosome partitioning	TK2021	TON_1483	PAB1795	PF1145	PH0949
Cellular processes :: Cell division	tg1933	Nucleotide-binding protein, Maf septum formation protein	185	20696.7	no	D Cell cycle control, cell division, chromosome partitioning	COG0424 Nucleotide-binding protein implicated in inhibition of septum formation	TK0954	TON_1078	PAB1125	PF0216	PH1941
Cellular processes :: Cell division	tg1907	parB-like nuclease, putative	242	27762.9	yes	K Transcription	COG1475 Predicted transcriptional regulators	TK0378	TON_0620	PAB1362	PF0380	PH0530
Cellular processes :: Cell division	tg1842	ATPase involved in chromosome partitioning, minD/ParA family	257	28343.9	yes	D Cell cycle control, cell division, chromosome partitioning	COG1192 ATPases involved in chromosome partitioning	TK2272	TON_1255	PAB0852	PF0526	PH0768
Cellular processes :: Cell division	tg1841	Cell division GTPase, ftsZ homolog	417	44830.7	yes	D Cell cycle control, cell division, chromosome partitioning	COG0206 Cell division GTPase	TK2271	TON_1256 TON_0176	PAB0851 PAB2351	PF0525 PF1988	PH0769 PH0003
Cellular processes :: Cell division	tg1936	Cell division ATPase MinD	245	26200.4	yes	D Cell cycle control, cell division, chromosome partitioning	COG0455 ATPases involved in chromosome partitioning	TK0952 TK0349	TON_1081 TON_1059	PAB0954 PAB1983	PF0485 PF1611	PH0612 PH1600
Cellular processes :: Cell division	tg1783	Cell division ATPase MinD	259	27620.4	yes	D Cell cycle control, cell division, chromosome partitioning	COG0455 ATPases involved in chromosome partitioning	TK0349 TK0952	TON_1059 TON_1081	PAB1983 PAB0954	PF1611 PF0485 PF1849	PH1600 PH0612
Cellular processes :: Cell division	tg1722	AAA family ATPase, CDC48 subfamily	838	93340.3	yes	O Posttranslational modification, protein turnover, chaperones	COG0464 ATPases of the AAA+ class	TK0669 TK1157	TON_1094 TON_1114	PAB1478 PAB2086	PF0963 PF1882	PH0687 PH1840
Cellular processes :: Cell division	tg1689	AAA family ATPase, CDC48 subfamily	796	89343	yes	O Posttranslational modification, protein turnover, chaperones	COG0464 ATPases of the AAA+ class	TK1157 TK0669	TON_1114 TON_1094	PAB2086 PAB1478	PF1882 PF0963	PH1840 PH0687
Cellular processes :: Cell division	tg1172	Chromosome segregation protein SMC	1195	137210	yes	D Cell cycle control, cell division, chromosome partitioning	COG1196 Chromosome segregation ATPases	TK1017	TON_1072	PAB2109	PF1843	PH1798
Cellular processes :: Cell division	tg1147	Cobalamin biosynthesis amidotransferase, putative, containg CobQ/CobB/MinD/ParA nucleotide binding domain	247	27181	yes	D Cell cycle control, cell division, chromosome partitioning	COG0455 ATPases involved in chromosome partitioning	TK0915 TK2137	TON_0398 TON_0800	PAB2105	PF1849	PH1806
Cellular processes :: Cell division	tg1098	Translation factor, cell division protein pelota homolog	357	40743.8	no	R General function prediction only	COG1537 Predicted RNA-binding proteins	TK0964	TON_0652	PAB0468	PF1379	PH1479
Cellular processes :: Cell division	tg0773	Cell division GTPase, ftsZ homolog	365	39864.7	yes	D Cell cycle control, cell division, chromosome partitioning	COG0206 Cell division GTPase	TK1669	TON_1903	PAB1820	PF1507	PH1335
Cellular processes :: Cell division	tg0570	ATPase, ParA type/MinD superfamily, containing an inserted ferredoxin domain	296	32040.9	yes	C Energy production and conversion	COG1149 MinD superfamily P-loop ATPase containing an inserted ferredoxin domain	TK0701 TK0702	TON_0915 TON_0916	PAB0579 PAB0578	PF2029 PF2030 PF2031	PH0983 PH0982
Cellular processes :: Cell division	tg0569	ATPase, ParA type/MinD superfamily, containing an inserted ferredoxin domain	289	31445.2	yes	C Energy production and conversion	COG1149 MinD superfamily P-loop ATPase containing an inserted ferredoxin domain	TK0702 TK0701	TON_0916 TON_0915	PAB0578 PAB0579		PH0982 PH0983
Cellular processes :: Cell division	tg0483	Cell division GTPase, ftsZ homolog	373	40128.2	yes	D Cell cycle control, cell division, chromosome partitioning	COG0206 Cell division GTPase	TK1421 TK2271	TON_0176 TON_1256	PAB2351 PAB0851	PF1988 PF0525	PH0003 PH0769
Cellular processes :: Cell division	tg1673	Chromosome condensation protein, crcB homolog	123	13450.8	no	D Cell cycle control, cell division, chromosome partitioning	COG0239 Integral membrane protein possibly involved in chromosome condensation	TK0514	TON_0795	PAB1925	PF1235	PH1502
Cellular processes :: Cell motility	tg1543	Flagella-related protein J, type II secretion system protein F	576	64959.7	yes	N Cell motility	COG1955 Archaeal flagella assembly protein J	TK0049	TON_1178	PAB1387	PF0330	PH0559
Cellular processes :: Cell motility	tg1542	Flagella-related protein I, type II/IV secretion system protein E	545	62533.1	yes	N Cell motility	COG0630 Type IV secretory pathway, VirB11 components, and related ATPases involved in archaeal flagella biosynthesis	TK0048	TON_1179	PAB1386	PF0331	PH0557
Cellular processes :: Cell motility	tg1541	Flagella-related protein H, putative ATPase	232	26148.8	yes	N Cell motility	COG2874 Predicted ATPases involved in biogenesis of archaeal flagella	TK0047	TON_1180	PAB1385	PF0332	PH0556
Cellular processes :: Cell motility	tg1540	Archaeal flagellar protein G	158	17075.5	no	N Cell motility	COG3354 Putative archaeal flagellar protein G	TK0046	TON_1181	PAB1384	PF0333	PH0555
Cellular processes :: Cell motility	tg1539	Archaeal flagellar protein F	175	19670.8	no	N Cell motility	COG3353 Putative archaeal flagellar protein F	TK0045			PF0334
Cellular processes :: Cell motility	tg1538	Flagella accessory protein D or E	451	52266.2	yes	N Cell motility	COG3351 Putative archaeal flagellar protein D/E	TK0044	TON_1183	PAB1382	PF0335	PH0553
Cellular processes :: Cell motility	tg1537	Flagella accessory protein C	159	18535.1	yes	N Cell motility	COG3352 Putative archaeal flagellar protein C	TK0043	TON_1184	PAB1381	PF0336	PH0552
Cellular processes :: Cell motility	tg1536	Flagellin B5 precursor	216	22666.1	yes	N Cell motility	COG1681 Archaeal flagellins	TK0042 TK0041 TK0040 TK0038 TK0039	TON_1185 TON_1186 TON_1189 TON_1187 TON_1188	PAB1379 PAB1380	PF0337 PF0338	PH0551 PH0550 PH0548 PH0546
Cellular processes :: Cell motility	tg1535	Flagellin B4 precursor	218	23061.4	yes	N Cell motility	COG1681 Archaeal flagellins	TK0041 TK0042 TK0040 TK0038	TON_1186 TON_1185 TON_1189 TON_1187	PAB1379 PAB1380	PF0338 PF0337	PH0550 PH0551 PH0548 PH0546 PH0549
Cellular processes :: Cell motility	tg1534	Flagellin B3 precursor	219	23237.6	yes	N Cell motility	COG1681 Archaeal flagellins	TK0040 TK0038 TK0042 TK0041	TON_1187 TON_1189 TON_1185 TON_1186	PAB1379 PAB1380	PF0337 PF0338	PH0546 PH0548 PH0550 PH0551 PH0549
Cellular processes :: Cell motility	tg1533	Flagellin B1 precursor	221	23308.3	yes	N Cell motility	COG1681 Archaeal flagellins	TK0040 TK0038 TK0042 TK0041	TON_1189 TON_1187 TON_1185 TON_1186 TON_1188	PAB1379 PAB1380	PF0337 PF0338	PH0548 PH0546 PH0551 PH0550 PH0549
Cellular processes :: Cell motility	tg1530	Chemotaxis response regulator	122	13511.8	yes	T Signal transduction mechanisms	COG0784 FOG: CheY-like receiver	TK0632	TON_1196	PAB1330		PH0482
Cellular processes :: Cell motility	tg1529	Chemotaxis histidine kinase	743	82443.4	no	N Cell motility	COG0643 Chemotaxis protein histidine kinase and related kinases		TON_1198	PAB1332		PH0484
Cellular processes :: Cell motility	tg1528	Chemotaxis protein CheC homolog	201	22438	no	N Cell motility	COG1776 Chemotaxis protein CheC, inhibitor of MCP methylation
Cellular processes :: Detoxification	tg1050	NAD(P)H sulfur oxidoreductase	441	48326.6	yes	R General function prediction only	COG0446 Uncharacterized NAD(FAD)-dependent dehydrogenases	TK1299 TK0304 TK1481	TON_0305 TON_1271 TON_0129	PAB0936 PAB1931	PF1186 PF1532	PH0572 PH1509
Cellular processes :: Detoxification	tg1024	FAD-dependent pyridine nucleotide-disulphide oxidoreductase	414	45559.6	no	R General function prediction only	COG0446 Uncharacterized NAD(FAD)-dependent dehydrogenases	TK1392	TON_0204	PAB0184	PF2006
Cellular processes :: Detoxification	tg2109	Arsenical pump membrane protein	426	46017.7	no	P Inorganic ion transport and metabolism	COG1055 Na+/H+ antiporter NhaD and related arsenite permeases	TK0880	TON_1458	PAB1107		PH1912
Cellular processes :: Detoxification	tg1792	FAD-dependent pyridine nucleotide-disulphide oxidoreductase	418	45916.5	yes	R General function prediction only	COG0446 Uncharacterized NAD(FAD)-dependent dehydrogenases	TK1392	TON_0204	PAB0184	PF2006
Cellular processes :: Detoxification	tg2151	Oxidoreductase, substrate unknown	316	34593.9	yes	R General function prediction only	COG0673 Predicted dehydrogenases and related proteins			PAB0775	PF0766 PF1917
Cellular processes :: Detoxification	tg1564	Oxidoreductase, substrate unknown	335	38351.2	yes	R General function prediction only	COG0673 Predicted dehydrogenases and related proteins			PAB1138 PAB0775	PF1917 PF0766	PH1881
Cellular processes :: Detoxification	tg1563	Oxidoreductase, substrate unknown	337	37361.9	no	R General function prediction only	COG0673 Predicted dehydrogenases and related proteins			PAB1139	PF1919	PH1882
Cellular processes :: Detoxification	tg1253	Peroxiredoxin, bacterioferritin comigratory protein homolog	216	24799.6	yes	O Posttranslational modification, protein turnover, chaperones	COG0450 Peroxiredoxin	TK0537	TON_0829	PAB1673	PF1033	PH1217
Cellular processes :: Detoxification	tg1222	Rubrerythrin-related protein	100	11743.3	no	S Function unknown	COG1633 Uncharacterized conserved protein	TK1060	TON_0872	PAB2074	PF1192	PH1734
Cellular processes :: Detoxification	tg1220	Peroxiredoxin, bacterioferritin comigratory protein homolog	153	17542.2	yes	O Posttranslational modification, protein turnover, chaperones	COG1225 Peroxiredoxin	TK1055	TON_0786
Cellular processes :: Detoxification	tg1216	Superoxide reductase	120	13868.7	yes	C Energy production and conversion	COG2033 Desulfoferrodoxin	TK0525	TON_0868	PAB0599	PF1281	PH1083
Cellular processes :: Detoxification	tg1099	HEPN-type nucleotidyltransferase, antibiotic resistance related	124	14181.2	yes	S Function unknown	COG2250 Uncharacterized conserved protein related to C-terminal domain of eukaryotic chaperone, SACSIN	TK0963
Cellular processes :: Detoxification	tg0945	Arsenical pump-driving ATPase	336	38729.3	no	P Inorganic ion transport and metabolism	COG0003 Oxyanion-translocating ATPase	TK0994	TON_0907	PAB1555
Cellular processes :: Detoxification	tg0364	NADH oxidase (NOXase)	439	47465.1	yes	R General function prediction only	COG0446 Uncharacterized NAD(FAD)-dependent dehydrogenases	TK0304 TK1299 TK1481	TON_1271 TON_0305 TON_0129	PAB1931 PAB0936	PF1532 PF1186	PH1509 PH0572 PH0890
Cellular processes :: Detoxification	tg0347	Divalent cation tolerance protein CutA	104	12519.5	yes	P Inorganic ion transport and metabolism	COG1324 Uncharacterized protein involved in tolerance to divalent cations	TK2032	TON_1491	PAB1717	PF1031	PH0992
Cellular processes :: Detoxification	tg1059	Osmotically inducible protein C homolog	136	15360.8	yes	O Posttranslational modification, protein turnover, chaperones	COG1765 Predicted redox protein, regulator of disulfide bond formation	TK0189	TON_1292	PAB1905	PF1388	PH1469
Cellular processes :: Detoxification	tg0838	Sodium symporter, putative arsenite efflux pump ACR3	335	37091.2	no	P Inorganic ion transport and metabolism	COG0798 Arsenite efflux pump ACR3 and related permeases					PH0888
Cellular processes :: Detoxification	tg0835	OsmC-like stress-induced protein	137	15646	no	O Posttranslational modification, protein turnover, chaperones	COG1765 Predicted redox protein, regulator of disulfide bond formation	TK2017				PH0818
Cellular processes :: Detoxification	tg1252	Di- or tricarboxylate transporter	265	28636.1	no	P Inorganic ion transport and metabolism	COG0471 Di- and tricarboxylate transporters			PAB0325		PH0816
Cellular processes :: Signal trunsduction	tg0117	Protein kinase, putative	215	24422.4	no	T Signal transduction mechanisms	COG2112 Predicted Ser/Thr protein kinase	TK2051	TON_1545	PAB0564	PF1473	PH1307
Cellular processes :: Signal trunsduction	tg1423	Protein serine/threonine kinase, RIO1 family	258	30723.2	yes	T Signal transduction mechanisms	COG1718 Serine/threonine protein kinase involved in cell cycle control	TK0801	TON_0766	PAB0405	PF1581	PH1567
Cellular processes :: Signal trunsduction	tg1410	Serine/threonine protein kinase, RIO-like	310	35621.7	yes	T Signal transduction mechanisms	COG0478 RIO-like serine/threonine protein kinase fused to N-terminal HTH domain	TK2250	TON_1388	PAB1013	PF0364	PH0512
Cellular processes :: Signal trunsduction	tg1111	Adenylyl cyclase, CyaB-type, putative	169	20098	no	F Nucleotide transport and metabolism	COG1437 Adenylate cyclase, class 2 (thermophilic)	tk0507	TON_0663	PAB0653	PF0863	PH1012
Cellular processes :: Signal trunsduction	tg1081	Signaling protein, TraB family	237	26861.6	no	S Function unknown	COG1916 Uncharacterized homolog of PrgY (pheromone shutdown protein)	TK1113	TON_0251	PAB0729	PF1346	PH1152
Cellular processes :: Signal trunsduction	tg1011	Serine/threonine protein kinase, RIO1 family	221	25784.7	yes	T Signal transduction mechanisms	COG3642 Mn2+-dependent serine/threonine protein kinase	TK0679	TON_0709	PAB1047	PF0473	PH0445
Cellular processes :: Signal trunsduction	tg0859	Adenylate cyclase type 2, thermophiic	182	21620.5	yes	F Nucleotide transport and metabolism	COG1437 Adenylate cyclase, class 2 (thermophilic)	TK1179	TON_0366	PAB2098	PF1859	PH1819
Cellular processes :: Signal trunsduction	tg0799	Serine/threonine protein kinase, putative S-layer protein	1292	141226	yes	R General function prediction only	COG0515 Serine/threonine protein kinase
Cellular processes :: Signal trunsduction	tg0989	Serine/threonine protein kinase	1088	120400	no	R General function prediction only	COG0515 Serine/threonine protein kinase
Cellular processes :: Signal trunsduction	tg0981	Serine/threonine protein kinase	655	75439.8	yes	R General function prediction only	COG0515 Serine/threonine protein kinase
Cellular processes :: Signal trunsduction	tg0980	Serine/threonine protein phosphatase 2C	864	96370.7	yes	T Signal transduction mechanisms	COG0631 Serine/threonine protein phosphatase
Cellular processes :: Signal trunsduction	tg0979	Serine/threonine protein kinase	541	61380.9	no	R General function prediction only	COG0515 Serine/threonine protein kinase
Cellular processes :: Signal trunsduction	tg0974	Serine/threonine protein kinase	957	106568	no	R General function prediction only	COG0515 Serine/threonine protein kinase
Central intermediary metabolism :: Compatible solute	tg1848	Myo-inositol-1-phosphate synthase	382	42074.5	yes	I Lipid transport and metabolism	COG1260 Myo-inositol-1-phosphate synthase	TK2278	TON_1249	PAB1989	PF1616	PH1605
Central intermediary metabolism :: Compatible solute	tg1404	Inositol-1-monophosphatase	261	28264.4	yes	G Carbohydrate transport and metabolism	COG0483 Archaeal fructose-1,6-bisphosphatase and related enzymes of inositol monophosphatase family	TK0787	TON_1045	PAB0189	PF2014	PH1897
Central intermediary metabolism :: Compatible solute	tg0725	Cyclic 2,3-diphosphoglycerate synthase	438	47621.7	yes	R General function prediction only	COG2403 Predicted GTPase	TK1039	TON_0743	PAB2252	PF0079	PH0150
Central intermediary metabolism :: Compatible solute	tg0724	2-phosphoglycerate kinase, containing ATP cone domain	290	32732.2	yes	G Carbohydrate transport and metabolism	COG2074 2-phosphoglycerate kinase	TK1038	TON_0742	PAB2253	PF0078	PH0149
Central intermediary metabolism :: Extracellular protein degradation	tg2111	Archaeal serine protease, Lon protease homolog	640	70137.6	yes	R General function prediction only	COG1750 Archaeal serine proteases	TK2168	TON_1460	PAB0498	pf1438	PH1442
Central intermediary metabolism :: Extracellular protein degradation	tg0609	Serine protease inhibitor, serpin	415	46530.7	yes	O Posttranslational modification, protein turnover, chaperones	COG4826 Serine protease inhibitor	TK1782
Central intermediary metabolism :: Extracellular protein degradation	tg0368	Subtilisin-like serine protease (subtilase)	669	71378.4	no	O Posttranslational modification, protein turnover, chaperones	COG1404 Subtilisin-like serine proteases	TK1689	TON_1355		PF1670
Central intermediary metabolism :: Others	tg1791	Anaerobic glycerol-3-phosphate dehydrogenase subunit A, putative	495	54755.9	yes	R General function prediction only	COG0579 Predicted dehydrogenase	TK1393	TON_0203	PAB0183	PF2005
Central intermediary metabolism :: Others	tg0089	L-fuculose 1-phosphate aldolase	189	20920.2	no	G Carbohydrate transport and metabolism	COG0235 Ribulose-5-phosphate 4-epimerase and related epimerases and aldolases	TK2132	TON_1527	PAB0117	PF0108	PH0191
Central intermediary metabolism :: Others	tg2112	Phosphoadenosine phosphosulfate (PAPS) reductase related protein	420	48637	no	E Amino acid transport and metabolism	COG0175 3'-phosphoadenosine 5'-phosphosulfate sulfotransferase (PAPS reductase)/FAD synthetase and related enzymes	TK2167	TON_1461	PAB1895	PF1437	PH1441
Central intermediary metabolism :: Others	tg1790	Glycerol kinase	493	55196.8	yes	C Energy production and conversion	COG0554 Glycerol kinase	TK1396	TON_0202	PAB2406	PF2004
Central intermediary metabolism :: Others	tg1694	Glycerophosphoryl diester phosphodiesterase related protein	248	28123	no	C Energy production and conversion	COG0584 Glycerophosphoryl diester phosphodiesterase	TK1398	TON_0200
Central intermediary metabolism :: Others	tg1693	Glycerophosphoryl diester phosphodiesterase	248	28478.7	yes	C Energy production and conversion	COG0584 Glycerophosphoryl diester phosphodiesterase	TK1397	TON_0201	PAB0180	PF2003
Central intermediary metabolism :: Others	tg1513	Hydrolase, HAD superfamily. Putative phosphoglycolate phosphatase	227	26059	no	R General function prediction only	COG0546 Predicted phosphatases	TK0026	TON_0621	PAB0207	pf1789	PH1743
Central intermediary metabolism :: Others	tg1026	Glycerol kinase	498	54537.8	no	C Energy production and conversion	COG0554 Glycerol kinase	TK1396	TON_0202	PAB2406	PF2004
Central intermediary metabolism :: Others	tg1023	Anaerobic glycerol-3-phosphate dehydrogenase subunit A, putative	532	59665.9	yes	R General function prediction only	COG0579 Predicted dehydrogenase	TK1393	TON_0203	PAB0183	PF2005
Central intermediary metabolism :: Others	tg0512	3'-phosphoadenosine 5'-phosphosulfate sulfotransferase (PAPS reductase), containing one PUA domain and 2 4Fe-4S binding domains	634	72306.6	yes	E Amino acid transport and metabolism	COG0175 3'-phosphoadenosine 5'-phosphosulfate sulfotransferase (PAPS reductase)/FAD synthetase and related enzymes	TK1315	TON_0957	PAB0168	PF1952	PH0268
Central intermediary metabolism :: Others	tg0950	Lysophospholipase, putative	262	29434.9	no	I Lipid transport and metabolism	COG2267 Lysophospholipase	TK0999	TON_0910	PAB1050	PF0480
Central intermediary metabolism :: Polyamine	tg0583	Spermidine synthase	293	33995.8	yes	E Amino acid transport and metabolism	COG0421 Spermidine synthase	TK0147	TON_1322	PAB2221	PF0127	PH0211
Central intermediary metabolism :: Polyamine	tg0431	Agmatinase, putative , arginase family protein	285	31882.3	yes	E Amino acid transport and metabolism	COG0010 Arginase/agmatinase/formimionoglutamate hydrolase, arginase family	TK0882 TK0240	TON_0425	PAB0050	PF1957	PH0083
Central intermediary metabolism :: Polyamine	tg0429	Acetylpolyamine amidohydrolase, histone deacetylase superfamily	338	37672.7	no	B Chromatin structure and dynamics	COG0123 Deacetylases, including yeast histone deacetylase and acetoin utilization protein	TK0134	TON_1310	PAB0764	PF0818	PH1267
Central intermediary metabolism :: Polyamine	tg0282	S-adenosylmethionine decarboxylase proenzyme	143	15983	yes	E Amino acid transport and metabolism	COG1586 S-adenosylmethionine decarboxylase	TK1592	TON_1742	PAB1162	PF1930	PH1992
Central intermediary metabolism :: Polyamine	tg0581	Pyruvoyl-dependent arginine decarboxylase	157	16961.7	yes	S Function unknown	COG1945 Uncharacterized conserved protein	TK0149	TON_1323	PAB0382	PF1623	PH1609
Central intermediary metabolism :: Polysaccharide (cytoplasmic)	tg0597	Glycogen synthase	448	50291.8	yes	G Carbohydrate transport and metabolism	COG0297 Glycogen synthase	tk1768	TON_1798	PAB2292	PF2044	PH0069
Central intermediary metabolism :: Polysaccharide degradation	tg0222	Alpha-amylase	476	54452	no	G Carbohydrate transport and metabolism	COG0366 Glycosidases	TK1884	TON_1660		PF0477
Central intermediary metabolism :: Polysaccharide degradation	tg2132	Alpha-amylase	655	76239.3	yes	G Carbohydrate transport and metabolism	COG1449 Alpha-amylase/alpha-mannosidase	TK1809	TON_1716	PAB0118	PF0272	PH0193
Central intermediary metabolism :: Polysaccharide degradation	tg1772	Alpha-glucan phosphorylase	829	96737.3	yes	G Carbohydrate transport and metabolism	COG0058 Glucan phosphorylase	TK1406	TON_0191	PAB2414	PF1535	PH1512
Central intermediary metabolism :: Polysaccharide degradation	tg1568	Amylo-alpha-1,6-glucosidase, putative archaeal type glycogen debranching enzyme	620	68621.4	no	G Carbohydrate transport and metabolism	COG3408 Glycogen debranching enzyme			PAB0689	PF1746	PH1222
Central intermediary metabolism :: Polysaccharide degradation	tg0603	Amylopullulanase	1379	155041	yes	G Carbohydrate transport and metabolism	COG1449 Alpha-amylase/alpha-mannosidase	tk1774	TON_1792	PAB0122	PF1935
Central intermediary metabolism :: Polysaccharide degradation	tg0599	Maltogenic alpha-amylase	638	73588.7	no	G Carbohydrate transport and metabolism	COG0366 Glycosidases	TK1770 TK0977	TON_1796		PF1939
Central intermediary metabolism :: Polysaccharide degradation	tg1709	Conserved hypothetical protein	242	27193.4	yes			TK1434	TON_0155	PAB1851	PF1256	PH1373
Central intermediary metabolism :: Polysaccharide degradation	tg0594	N-acetylglucosaminylphosphatidylinositol deacetylase, putative. LmbE-like protein	264	30444.2	yes	S Function unknown	COG2120 Uncharacterized proteins, LmbE homologs	TK1764		PAB1341	PF0354	PH0499
Central intermediary metabolism :: Polysaccharide degradation	tg1711	Glycosyl hydrolase family 57, possibly alpha-amylase	683	79515.2	yes	S Function unknown	COG1543 Uncharacterized conserved protein	TK1436	TON_0153	PAB1857	PF1393	ph1386
Central intermediary metabolism :: Polysaccharide degradation	tg1752	Pullulan hydrolase type III	790	87931.1	yes	G Carbohydrate transport and metabolism	COG0366 Glycosidases	TK0977 TK1770	TON_1796
Central intermediary metabolism :: Polysaccharide degradation	tg1390	Amylopullulanase related protein	773	82927.1	yes	G Carbohydrate transport and metabolism	COG4945 Membrane-anchored protein predicted to be involved in regulation of amylopullulanase
Central intermediary metabolism :: Polysaccharide degradation	tg1032	Esterase, putative	435	48723.8	yes	R General function prediction only	COG2819 Predicted hydrolase of the alpha/beta superfamily	TK0522			PF1108
Central intermediary metabolism :: Polysaccharide degradation	tg0690	Amylopullulanase, putative	975	105480	yes	G Carbohydrate transport and metabolism	COG4945 Membrane-anchored protein predicted to be involved in regulation of amylopullulanase
Cofactor and prosthetic group metabolism :: Cobalamine salvage	tg0096	Cob(I)yrinic acid a,c-diamide adenosyltransferase	175	19357.4	yes	H Coenzyme transport and metabolism	COG2109 ATP:corrinoid adenosyltransferase	TK2130	TON_1529	PAB2289	PF2038	PH0075
Cofactor and prosthetic group metabolism :: Cobalamine salvage	tg1357	Cobalamin adenosyltransferase	171	19257.3	yes	S Function unknown	COG2096 Uncharacterized conserved protein	TK1045	TON_0635	PAB0911	PF0979	PH0671
Cofactor and prosthetic group metabolism :: Cobalamine salvage	tg0545	Histidinol-phosphate aminotransferase	316	36162.6	no	E Amino acid transport and metabolism	COG0079 Histidinol-phosphate/aromatic aminotransferase and cobyric acid decarboxylase	TK0864	TON_0678	PAB0026	PF0293	PH0377
Cofactor and prosthetic group metabolism :: Cobalamine salvage	tg0544	Cobalamin biosynthesis protein	294	33144.2	yes	H Coenzyme transport and metabolism	COG1270 Cobalamin biosynthesis protein CobD/CbiB	TK0863	TON_0679	PAB0025	PF0296	PH0376
Cofactor and prosthetic group metabolism :: Cobalamine salvage	tg0538	Cobalamin (5'-phosphate) synthase	233	25338.2	no	H Coenzyme transport and metabolism	COG0368 Cobalamin-5-phosphate synthase	TK0857	TON_0684	PAB2320	PF0299 pf0836	PH0373
Cofactor and prosthetic group metabolism :: Cobalamine salvage	tg0536	Molybdopterin-guanine dinucleotide biosynthesis protein A, putative	179	19751.2	no	H Coenzyme transport and metabolism	COG2266 GTP:adenosylcobinamide-phosphate guanylyltransferase	TK0856	TON_0686	PAB2323	PF0300	PH0372
Cofactor and prosthetic group metabolism :: Cobalamine salvage	tg0535	Cobyric acid synthase	483	54069.3	yes	H Coenzyme transport and metabolism	COG1492 Cobyric acid synthase	TK0854	TON_0687		PF0301
Cofactor and prosthetic group metabolism :: Cobalamine salvage	tg0534	Nicotinate-nucleotide-dimethylbenzimidazole (NaMN:DMB)phosphoribosyltransferase	333	35997.3	yes	H Coenzyme transport and metabolism	COG2038 NaMN:DMB phosphoribosyltransferase	TK0852 TK0853	TON_0688	PAB2326	PF0303	PH0034
Cofactor and prosthetic group metabolism :: Cobalamine salvage	tg0516	Adenosylcobinamide amidohydrolase (AdoCbi hydrolase)	194	20749.5	no	S Function unknown	COG1865 Uncharacterized conserved protein	TK0846	TON_0689	PAB1708	PF0305	PH0814
Cofactor and prosthetic group metabolism :: Molybdopterin	tg1439	Molybdenum cofactor molybdenum incorporation protein	396	43844.2	yes	H Coenzyme transport and metabolism	COG0303 Molybdopterin biosynthesis enzyme	TK0541 TK1282	TON_0691 TON_1091	PAB2014 PAB1436	PF1783 PF0542	PH1647 PH0582
Cofactor and prosthetic group metabolism :: Molybdopterin	tg2068	Molybdenum cofactor biosynthesis protein A	308	35742.6	yes	H Coenzyme transport and metabolism	COG2896 Molybdenum cofactor biosynthesis enzyme	TK2225	TON_1410	PAB2273	PF0090	PH0114
Cofactor and prosthetic group metabolism :: Molybdopterin	tg1944	Molybdenum cofactor molybdenum incorporation protein	400	42785.3	yes	H Coenzyme transport and metabolism	COG0303 Molybdopterin biosynthesis enzyme	TK1282 TK0541	TON_1091 TON_0691	PAB1436 PAB2014	PF0542 PF1783	PH0582 PH1647
Cofactor and prosthetic group metabolism :: Molybdopterin	tg1912	Molybdopterin converting factor, subunit 1, moaD homolog	83	8992.41	no	H Coenzyme transport and metabolism	COG1977 Molybdopterin converting factor, small subunit	TK1065	TON_0779	PAB3241	PF0345	PH1017.1n
Cofactor and prosthetic group metabolism :: Molybdopterin	tg1911	Tungsten-containing aldehyde ferredoxin oxidoreductase cofactor-modifying protein	381	44428.1	no	R General function prediction only	COG0535 Predicted Fe-S oxidoreductases	TK1064	TON_1353	PAB0648	PF0344	PH1017
Cofactor and prosthetic group metabolism :: Molybdopterin	tg0701	Radical SAM protein, elongator protein 3/MiaB/NifB related	419	47852.6	no	R General function prediction only	COG2100 Predicted Fe-S oxidoreductase	TK1228	TON_0500	PAB1998	PF1628	PH1615
Cofactor and prosthetic group metabolism :: Molybdopterin	tg1789	Molybdopterin-guanine dinucleotide biosynthesis protein B	244	27098.6	yes	H Coenzyme transport and metabolism	COG1763 Molybdopterin-guanine dinucleotide biosynthesis protein	TK0934	TON_1120	PAB2288	PF1954	PH0081
Cofactor and prosthetic group metabolism :: Molybdopterin	tg1440	Molybdenum cofactor biosynthesis protein B	171	18295	yes	H Coenzyme transport and metabolism	COG0521 Molybdopterin biosynthesis enzymes	TK0544	TON_0690	PAB1354	PF0372	PH0523
Cofactor and prosthetic group metabolism :: Molybdopterin	tg1031	Molybdenum cofactor biosynthesis protein C	158	17571.6	yes	H Coenzyme transport and metabolism	COG0315 Molybdenum cofactor biosynthesis enzyme	TK0354	TON_0713	PAB2103	PF1854	PH1811
Cofactor and prosthetic group metabolism :: Molybdopterin	tg0934	Molybdopterin-guanine dinucleotide biosynthesis protein A, putative	196	22466.9	yes	H Coenzyme transport and metabolism	COG0746 Molybdopterin-guanine dinucleotide biosynthesis protein A	TK0749	TON_0970	PAB0041	PF2041	PH0072
Cofactor and prosthetic group metabolism :: Molybdopterin	tg0239	Molybdopterin-guanine dinucleotide biosynthesis protein A	191	21290.6	yes	H Coenzyme transport and metabolism	COG0746 Molybdopterin-guanine dinucleotide biosynthesis protein A	TK2002	TON_0264 TON_1581	PAB1788	PF0618	PH0980
Cofactor and prosthetic group metabolism :: Molybdopterin	tg0851	Predicted Fe-S oxidoreductase, containing Elp3 domain	558	62627.3	no	R General function prediction only	COG0535 Predicted Fe-S oxidoreductases				PF0647	PH0827
Cofactor and prosthetic group metabolism :: Molybdopterin	tg0174	Molybdopterin or thiamine synthase protein	231	25489.5	yes	H Coenzyme transport and metabolism	COG0476 Dinucleotide-utilizing enzymes involved in molybdopterin and thiamine biosynthesis family 2	TK2117	TON_1622	PAB2302	PF0009	PH0056
Cofactor and prosthetic group metabolism :: Molybdopterin	tg0075	Molybdopterin synthase, small subunit	88	9972.27	no	H Coenzyme transport and metabolism	COG1977 Molybdopterin converting factor, small subunit	TK2118	TON_1623	PAB3357	PF0543	PH0581.1n
Cofactor and prosthetic group metabolism :: Molybdopterin	tg0172	moaE molybdopterin synthase, large chain	150	17467.2	yes	H Coenzyme transport and metabolism	COG0314 Molybdopterin converting factor, large subunit	TK2115	TON_1620	PAB0110	PF0100	PH0184
Cofactor and prosthetic group metabolism :: Others	tg1804	Biotin biosynthesis protein, bioY	170	17644.2	no	R General function prediction only	COG1268 Uncharacterized conserved protein	TK0748	TON_0973	PAB2248	PF1677	PH0159
Cofactor and prosthetic group metabolism :: Others	tg1803	Bifunctional biotin operon repressor/biotin--[acetyl CoA carboxylase]	244	26537.9	no	H Coenzyme transport and metabolism	COG0340 Biotin-(acetyl-CoA carboxylase) ligase	TK0747		PAB0104	PF1676
Cofactor and prosthetic group metabolism :: Others	tg1764	Prenyltransferase, UbiA family. Putative 4-hydroxybenzoate octaprenyltransferase	276	29710.6	no	H Coenzyme transport and metabolism	COG0382 4-hydroxybenzoate polyprenyltransferase and related prenyltransferases	TK1957	TON_1950	PAB0018	PF1963	PH0027
Cofactor and prosthetic group metabolism :: Others	tg1755	Biotin--acetyl-CoA-carboxylase ligase	237	26142	yes	H Coenzyme transport and metabolism	COG0340 Biotin-(acetyl-CoA carboxylase) ligase	TK0987	TON_0902	PAB0096	PF0077	PH0147
Cofactor and prosthetic group metabolism :: Others	tg1657	3-octaprenyl-4-hydroxybenzoate carboxylyase	421	47486.4	yes	H Coenzyme transport and metabolism	COG0043 3-polyprenyl-4-hydroxybenzoate decarboxylase and related decarboxylases	TK0929	TON_0392	PAB1798	PF1138	PH0963
Cofactor and prosthetic group metabolism :: Others	tg1368	6-pyruvoyl tetrahydrobiopterin synthase	115	13272.2	no	H Coenzyme transport and metabolism	COG0720 6-pyruvoyl-tetrahydropterin synthase	TK1119	TON_0580	PAB1445	PF1278	PH0634
Cofactor and prosthetic group metabolism :: Others	tg1311	Cysteine desulfurase	399	44415.6	yes	E Amino acid transport and metabolism	COG0520 Selenocysteine lyase	TK1990	TON_0289	PAB0157	PF0164
Cofactor and prosthetic group metabolism :: Others	tg1109	3-octaprenyl-4-hydroxybenzoate decarboxylase	178	19575.8	yes	H Coenzyme transport and metabolism	COG0163 3-polyprenyl-4-hydroxybenzoate decarboxylase	TK0509	TON_0661	PAB0651	PF0865	PH1014
Cofactor and prosthetic group metabolism :: Others	tg1022	Iron-sulfur binding reductase	378	41652.2	yes	C Energy production and conversion	COG0247 Fe-S oxidoreductase
Cofactor and prosthetic group metabolism :: Others	tg0899	UbiA prenyltransferase family protein	272	29157.2	no	H Coenzyme transport and metabolism	COG0382 4-hydroxybenzoate polyprenyltransferase and related prenyltransferases	TK1324	TON_1321
Cofactor and prosthetic group metabolism :: Others	tg0556	Fe-S cluster assembly ATPase	246	27577.7	yes	O Posttranslational modification, protein turnover, chaperones	COG0396 ABC-type transport system involved in Fe-S cluster assembly, ATPase component	TK0731	TON_0530 TON_0851	PAB1855	PF1287	PH1384 PH0882
Cofactor and prosthetic group metabolism :: Others	tg0555	Fe-S cluster containing protein, SufBD related	446	50102.8	yes	O Posttranslational modification, protein turnover, chaperones	COG0719 ABC-type transport system involved in Fe-S cluster assembly, permease component	TK0730	TON_0531 TON_0850	PAB1856	PF1286	PH1385
Cofactor and prosthetic group metabolism :: Others	tg0697	Lipoate-protein ligase A	94	10915.5	no	H Coenzyme transport and metabolism	COG0095 Lipoate-protein ligase A	TK1234	TON_0504	PAB0376	PF1634	PH1620a
Cofactor and prosthetic group metabolism :: Others	tg0102	lplA-like lipoate-protein ligase A related	249	27964	yes	H Coenzyme transport and metabolism	COG0095 Lipoate-protein ligase A	TK1908	TON_1532	PAB1916	PF1374	PH1487
Cofactor and prosthetic group metabolism :: Pantothenate and CoA	tg0273	Phosphopantetheine adenylyltransferase	159	18179.4	yes	R General function prediction only	COG1019 Predicted nucleotidyltransferase	TK2128	TON_1638	PAB0944	PF1084	PH0624
Cofactor and prosthetic group metabolism :: Pantothenate and CoA	tg1669	Coenzyme A biosynthesis bifunctional protein coaBC	401	44620.7	yes	H Coenzyme transport and metabolism	COG0452 Phosphopantothenoylcysteine synthetase/decarboxylase	TK0517	TON_0798	PAB1897	PF1440	PH1444
Cofactor and prosthetic group metabolism :: Pantothenate and CoA	tg1500	3-methyl-2-oxobutanoate hydroxymethyltransferase	284	31913.8	yes	H Coenzyme transport and metabolism	COG0413 Ketopantoate hydroxymethyltransferase	TK0363	TON_0718	PAB0570	PF1143	PH0951
Cofactor and prosthetic group metabolism :: Pantothenate and CoA	tg2091	Dephospho-CoA kinase	191	22011.4	no	H Coenzyme transport and metabolism	COG0237 Dephospho-CoA kinase	TK2192	TON_1442	PAB1012	PF0366	PH0515
Cofactor and prosthetic group metabolism :: Pantothenate and CoA	tg0868	Adenylate/cytidine kinase related protein	190	21325.7	yes	H Coenzyme transport and metabolism	COG0237 Dephospho-CoA kinase	TK1334	TON_1344	PAB1725	PF1294	PH1008
Cofactor and prosthetic group metabolism :: Pantothenate and CoA	tg0322	2-dehydropantoate reductase	309	34065.1	yes	H Coenzyme transport and metabolism	COG1893 Ketopantoate reductase	TK1968	TON_1465	PAB0512	PF1396	PH1390
Cofactor and prosthetic group metabolism :: Pantothenate and CoA	tg1065	ATP:dephospho-CoA triphosphoribosyl transferase	311	35075.4	yes	H Coenzyme transport and metabolism	COG1767 Triphosphoribosyl-dephospho-CoA synthetase	TK0153	TON_1289	PAB0313	PF1721	PH1702
Cofactor and prosthetic group metabolism :: Porphyrin	tg1237	Ferrochelatase	309	35792	no	H Coenzyme transport and metabolism	COG0276 Protoheme ferro-lyase (ferrochelatase)
Cofactor and prosthetic group metabolism :: Pyridine nucleotide	tg1162	Nicotinamide-nucleotide adenylyltransferase	187	21704.3	yes	H Coenzyme transport and metabolism	COG1056 Nicotinamide mononucleotide adenylyltransferase	TK0067	TON_1164	PAB1318	PF0458	PH0464
Cofactor and prosthetic group metabolism :: Pyridine nucleotide	tg1135	Pyrazinamidase/nicotinamidase	183	20252.1	yes	Q Secondary metabolites biosynthesis, transport and catabolism	COG1335 Amidases related to nicotinamidase	TK1650	TON_1968	PAB1720	PF1105	PH0999
Cofactor and prosthetic group metabolism :: Pyridine nucleotide	tg0624	Nicotinate-nucleotide pyrophosphorylase (Quinolinate phosphoribosyltransferase)	277	30270	no	H Coenzyme transport and metabolism	COG0157 Nicotinate-nucleotide pyrophosphorylase	TK0218	TON_1889	PAB2347	PF1978	PH0011
Cofactor and prosthetic group metabolism :: Pyridine nucleotide	tg0621	Quinolinate synthetase A	302	34267.6	yes	H Coenzyme transport and metabolism	COG0379 Quinolinate synthase	TK0296	TON_1887	PAB2345	PF1977	PH0013
Cofactor and prosthetic group metabolism :: Pyridine nucleotide	tg0620	L-aspartate oxidase (quinolinate synthetase B)	465	51269.8	yes	H Coenzyme transport and metabolism	COG0029 Aspartate oxidase	TK0297	TON_1885	PAB2343	PF1976	PH0015
Cofactor and prosthetic group metabolism :: Pyridine nucleotide	tg0378	Nicotinate-nucleotide pyrophosphorylase	390	43420.2	yes	H Coenzyme transport and metabolism	COG1488 Nicotinic acid phosphoribosyltransferase	TK1676	TON_1362	PAB1131	PF1904	PH1868
Cofactor and prosthetic group metabolism :: Pyridine nucleotide	tg0288	Inorganic polyphosphate/ATP-NAD kinase (poly(P)/ATP NAD kinase)	278	31337.9	yes	G Carbohydrate transport and metabolism	COG0061 Predicted sugar kinase	TK2124	TON_1632	PAB1756	PF1103	PH1074
Cofactor and prosthetic group metabolism :: Pyridine nucleotide	tg0073	NH(3)-dependent NAD synthetase	254	28477.7	yes	H Coenzyme transport and metabolism	COG0171 NAD synthase	TK1798	TON_1770	PAB2244	PF0098	PH0182
Cofactor and prosthetic group metabolism :: Pyridine nucleotide	tg1313	ATP-NAD/AcoX kinase	380	42195.6	yes	S Function unknown	COG3199 Uncharacterized conserved protein	TK1301	TON_0290	PAB0335	PF1760	PH1675
Cofactor and prosthetic group metabolism :: Pyridoxine	tg0630	Glutamine amidotransferase subunit pdxT	197	21706.1	yes	H Coenzyme transport and metabolism	COG0311 Predicted glutamine amidotransferase involved in pyridoxine biosynthesis	TK0216	TON_1891	PAB0538	PF1528	PH1354
Cofactor and prosthetic group metabolism :: Pyridoxine	tg0629	Pyridoxine biosynthesis protein	335	37083.1	yes	H Coenzyme transport and metabolism	COG0214 Pyridoxine biosynthesis enzyme	TK0217	TON_1890	PAB0537	PF1529	PH1355
Cofactor and prosthetic group metabolism :: Riboflavin	tg1257	Riboflavin synthase beta chain (6,7-dimethyl-8-ribityllumazine synthase)	154	16589.2	yes	H Coenzyme transport and metabolism	COG0054 Riboflavin synthase beta-chain	TK0429	TON_0607		PF0063
Cofactor and prosthetic group metabolism :: Riboflavin	tg1255	Riboflavin synthase alpha chain	185	20537.5	no	H Coenzyme transport and metabolism	COG0307 Riboflavin synthase alpha chain	TK0425	TON_0609		PF0061
Cofactor and prosthetic group metabolism :: Riboflavin	tg1256	Riboflavin biosynthesis protein ribA	386	43560.3	no	H Coenzyme transport and metabolism	COG0807 GTP cyclohydrolase IIßßCOG0108 3,4-dihydroxy-2-butanone 4-phosphate synthase	TK0428	TON_0608		PF0064
Cofactor and prosthetic group metabolism :: Riboflavin	tg1254	Riboflavin biosynthesis protein ribD	408	45731.1	no	H Coenzyme transport and metabolism	COG0117 Pyrimidine deaminaseßßCOG1985 Pyrimidine reductase, riboflavin biosynthesis	TK0424	TON_0610		PF0062
Cofactor and prosthetic group metabolism :: Thiamine	tg1484	Thiamin biosynthesis protein	197	22230	no	H Coenzyme transport and metabolism	COG0301 Thiamine biosynthesis ATP pyrophosphatase	TK0366 TK0368	TON_1006 TON_1008 TON_0853	PAB0226	PF1835 PF1288	PH1786
Cofactor and prosthetic group metabolism :: Thiamine	tg1271	Phosphomethylpyrimidine kinase	428	47394.2	no			TK0435		PAB1646	PF1333	PH1155
Cofactor and prosthetic group metabolism :: Thiamine	tg1270	Thiazole biosynthetic enzyme	250	26842.1	no	H Coenzyme transport and metabolism	COG1635 Flavoprotein involved in thiazole biosynthesis	TK0434		PAB0536	PF1530	PH1357
Cofactor and prosthetic group metabolism :: Thiamine	tg1269	Thiamine biosynthesis protein	426	47191.4	no	H Coenzyme transport and metabolism	COG0422 Thiamine biosynthesis protein ThiC	TK0433		PAB1930	PF1531
Cofactor and prosthetic group metabolism :: Thiamine	tg0805	Sulphur transfer protein, ThiS family	70	7656.84	yes	H Coenzyme transport and metabolism	COG2104 Sulfur transfer protein involved in thiamine biosynthesis	TK1093	TON_0228	PAB1622a	PF1061 PF1482	PH1106a
Cofactor and prosthetic group metabolism :: Thiamine	tg0436	Thiamine monophosphate kinase	319	34671.7	yes	H Coenzyme transport and metabolism	COG0611 Thiamine monophosphate kinase	TK0890	TON_0419	PAB2358	PF1877	PH1833
Cofactor and prosthetic group metabolism :: Thiamine	tg1481	Thiamine biosynthesis protein	380	43620.1	yes	H Coenzyme transport and metabolism	COG0301 Thiamine biosynthesis ATP pyrophosphatase	TK0368	TON_1008 TON_0853	PAB0561	PF1487 PF1288	PH1313
Cofactor and prosthetic group metabolism :: Ubiquinone	tg1230	4-hydroxybenzoate polyprenyltransferase, putative	298	32574.3	no	H Coenzyme transport and metabolism	COG0382 4-hydroxybenzoate polyprenyltransferase and related prenyltransferases
Cofactor and prosthetic group metabolism :: Ubiquinone	tg1226	Methyltransferase, ubiE/COQ5 family	234	26796.3	no	H Coenzyme transport and metabolism	COG2226 Methylase involved in ubiquinone/menaquinone biosynthesis
Cofactor and prosthetic group metabolism :: Ubiquinone	tg1231	3-octaprenyl-4-hydroxybenzoate carboxy-lyase	481	54290.5	yes	H Coenzyme transport and metabolism	COG0043 3-polyprenyl-4-hydroxybenzoate decarboxylase and related decarboxylases	TK0929	TON_0392	PAB1798	PF1138	PH0963
DNA metabolism :: Chromosome-associated proteins	tg1171	Prokaryotic chromosome segregation and condensation protein ScpA related protein	224	26435.5	yes	S Function unknown	COG1354 Uncharacterized conserved protein	TK1018	TON_1071	PAB2110	PF1842	PH1797
DNA metabolism :: Chromosome-associated proteins	tg1780	Archaeal histone A (Archaeal histone A1)	67	7491.66	yes	B Chromatin structure and dynamics	COG2036 Histones H3 and H4	TK1413 TK2289	TON_0185 TON_1235	PAB3089 PAB3117	PF1722 PF1831	PHs046 PHs051
DNA metabolism :: Chromosome-associated proteins	tg0477	Archaeal histone B (Archaeal histone A2)	67	7262.51	yes	B Chromatin structure and dynamics	COG2036 Histones H3 and H4	TK1413 TK2289	TON_1235 TON_0185	PAB3089 PAB3117	PF1722 PF1831	PHs046 PHs051
DNA metabolism :: Chromosome-associated proteins	tg0276	Histone acetyltransferase homolog	589	69258	no	K Transcription	COG1243 Histone acetyltransferase	TK1574	TON_1733	PAB1215	PF1901	PH1867
DNA metabolism :: Chromosome-associated proteins	tg1552	DNA-binding protein Alba	91	10105.7	yes	K Transcription	COG1581 Archaeal DNA-binding protein	TK0560	TON_0930	PAB7094	PF1881	PHs053
DNA metabolism :: DNA degradation and restriction	tg0136	Thermonuclease homolog	156	18213.5	no	L Replication, recombination and repair	COG1525 Micrococcal nuclease (thermonuclease) homologs		TON_1652
DNA metabolism :: DNA degradation and restriction	tg2045	Conserved hypothetical protein	295	33633.8	no			TK2239	TON_1398
DNA metabolism :: DNA degradation and restriction	tg0156	Site-specific DNA-methyltransferase (cytosine-N(4)-specific)	465	54461.2	yes	L Replication, recombination and repair	COG0863 DNA modification methylase
DNA metabolism :: DNA degradation and restriction	tg1824	Thermonuclease	195	22440.4	no	L Replication, recombination and repair	COG1525 Micrococcal nuclease (thermonuclease) homologs			PAB0704	PF1298	PH1212
DNA metabolism :: DNA degradation and restriction	tg1624	Site-specific DNA-methyltransferase (adenine-specific). Type III restriction system mod subunit.	920	106209	yes	L Replication, recombination and repair	COG1743 Adenine-specific DNA methylase containing a Zn-ribbon					PH0905
DNA metabolism :: DNA degradation and restriction	tg1623	Type III restriction endonuclease, res subunit	1100	129354	yes	K Transcription	COG0553 Superfamily II DNA/RNA helicases, SNF2 family				PF0564	PH0900
DNA metabolism :: DNA degradation and restriction	tg1211	tatD related deoxyribonuclease	251	29081.1	yes	L Replication, recombination and repair	COG0084 Mg-dependent DNase	TK0317	TON_0941	PAB0707	PF0859	PH1208
DNA metabolism :: DNA degradation and restriction	tg0787	RNA methylase, putative	366	42984	no	L Replication, recombination and repair	COG1041 Predicted DNA modification methylase	TK0008	TON_1221	PAB1719	PF1027	PH0997
DNA metabolism :: DNA degradation and restriction	tg0531	SAM-dependent rRNA adenine methyltransferase, putative	206	22965.5	no	J Translation, ribosomal structure and biogenesis	COG2263 Predicted RNA methylase	TK1933	TON_1935	PAB1205	PF0211	PH1948
DNA metabolism :: DNA degradation and restriction	tg0202	SAM-dependent RNA methylase, putative	365	40927.1	yes	L Replication, recombination and repair	COG0116 Predicted N6-adenine-specific DNA methylase	TK1863	TON_1671	PAB0923	PF1002	PH0644
DNA metabolism :: DNA degradation and restriction	tg0720	Type I restriction endonuclease, putative	314	35863.7	no	V Defense mechanisms	COG2810 Predicted type IV restriction endonuclease	TK1034	TON_0737	PAB0064	PF0685	PH0103
DNA metabolism :: DNA degradation and restriction	tg1460	recJ-like phosphoesterase, containing RNA binding S1 and OB-fold nucleic acid binding domain	741	83005.5	yes	L Replication, recombination and repair	COG1107 Archaea-specific RecJ-like exonuclease, contains DnaJ-type Zn finger domain	TK0155	TON_0007	PAB1284	PF0399	PH0340
DNA metabolism :: DNA degradation and restriction	tg0452	McrBC 5-methylcytosine restriction system component	458	54250.3	no	V Defense mechanisms	COG4268 McrBC 5-methylcytosine restriction system component
DNA metabolism :: DNA degradation and restriction	tg0453	GTPase subunit of restriction endonuclease	613	71564.7	yes	V Defense mechanisms	COG1401 GTPase subunit of restriction endonuclease
DNA metabolism :: Recombination and repair	tg0280	RecA-superfamily ATPase, Rad55 homolog	248	27527	yes	T Signal transduction mechanisms	COG0467 RecA-superfamily ATPases implicated in signal transduction	TK1590 TK1789	TON_1740 TON_1779	PAB2180 PAB0112	PF1931 PF0102	PH0284 PH0186
DNA metabolism :: Recombination and repair	tg1658	DNA repair helicase, XPB-rad25 homolog	462	53255.6	no	K Transcription	COG1061 DNA or RNA helicases of superfamily II	TK0928	TON_0393	PAB0128	PF0126	PH0210
DNA metabolism :: Recombination and repair	tg0205	Predicted AP endonuclease	262	29075.3	no	G Carbohydrate transport and metabolism	COG1082 Sugar phosphate isomerases/epimerases	tk1865		PAB0696 PAB0697	PF1005
DNA metabolism :: Recombination and repair	tg2023	Gins 23 protein	164	19247.4	yes	-	-	TK1619	TON_0044	PAB0956	PF0483	PH0610
DNA metabolism :: Recombination and repair	tg1045	Gins 15 protein	196	22116.4	yes	S Function unknown	COG1711 Uncharacterized protein conserved in archaea	TK0536	TON_0827	PAB1466	PF0982	PH0666
DNA metabolism :: Recombination and repair	tg0740	Deoxyribonuclease IV (BER)	257	28835.7	no	G Carbohydrate transport and metabolism	COG1082 Sugar phosphate isomerases/epimerases		TON_1000
DNA metabolism :: Recombination and repair	tg1861	ADP-ribose pyrophosphatase	170	19111	no	F Nucleotide transport and metabolism	COG1051 ADP-ribose pyrophosphatase	TK2284	TON_1240	PAB1968	PF1590	PH1579
DNA metabolism :: Recombination and repair	tg1653	N-glycosylase/DNA lyase (AGOG) (8-oxoguanine DNA glycosylase) (DNA-(apurinic or apyrimidinic site) lyase) (AP lyase)	263	30693.4	yes	S Function unknown	COG4047 Uncharacterized protein conserved in archaea	TK0940	TON_0389	PAB1695	PF0904	PH1229
DNA metabolism :: Recombination and repair	tg0677	CRISPR-associated protein, Cas4 family	222	26372.3	no	L Replication, recombination and repair	COG1468 RecB family exonuclease	tk0069	TON_0746	PAB2143	PF1793	PH1747
DNA metabolism :: Recombination and repair	tg1744	Bipolar helicase	583	65229.9	yes	L Replication, recombination and repair	COG0433 Predicted ATPase	TK2213	TON_1420	PAB0810	PF1165	PH0932
DNA metabolism :: Recombination and repair	tg1742	DNA double-strand break repair rad50 ATPase	885	103737	yes	L Replication, recombination and repair	COG0419 ATPase involved in DNA repair	TK2211	TON_1422	PAB0812	PF1167 PF1843	PH0929
DNA metabolism :: Recombination and repair	tg1276	ATPase, putative, Cdc48 related	147	16452.2	yes			TK1142	TON_0995	PAB0458	PF1230	PH1500
DNA metabolism :: Recombination and repair	tg0130	DNA repair and recombination protein RadA	355	38909.4	yes	L Replication, recombination and repair	COG0468 RecA/RadA recombinase	TK1899	TON_1647	PAB0164	PF1926	PH0263
DNA metabolism :: Recombination and repair	tg2074	DNA repair and recombination protein radB	221	24694.4	yes	L Replication, recombination and repair	COG0468 RecA/RadA recombinase	TK2231	TON_1407	PAB2270	PF0021	PH0119
DNA metabolism :: Recombination and repair	tg2005	ATP-dependent DNA ligase, putative	380	44054.5	yes	L Replication, recombination and repair	COG1423 ATP-dependent DNA ligase, homolog of eukaryotic ligase III	TK1545	TON_0064	PAB1020	PF0353	PH0498
DNA metabolism :: Recombination and repair	tg1937	ATP binding protein, XPA-binding protein 1 homolog	249	28237.3	yes	R General function prediction only	COG1100 GTPase SAR1 and related small G proteins	TK0951	TON_1082	PAB0955	PF0484	PH0611
DNA metabolism :: Recombination and repair	tg1814	Uracil-DNA glycosylase	196	22467.3	yes	L Replication, recombination and repair	COG1573 Uracil-DNA glycosylase	TK2143	TON_1518	PAB0474	PF1385	PH1472
DNA metabolism :: Recombination and repair	tg1743	DNA double-strand break repair protein mre11	462	53363.1	yes	L Replication, recombination and repair	COG0420 DNA repair exonuclease	TK2212	TON_1421	PAB0811	PF1166	ph0930
DNA metabolism :: Recombination and repair	tg1741	5'-3' nuclease	412	47213.2	no	S Function unknown	COG1630 Uncharacterized protein conserved in archaea	TK2210	TON_1423	PAB0813	PF1168	PH0928
DNA metabolism :: Recombination and repair	tg1632	xerC/D integrase/recombinase protein	283	32598.6	no	L Replication, recombination and repair	COG0582 Integrase	TK0777	TON_1013	PAB0255	PF1868	PH1826
DNA metabolism :: Recombination and repair	tg1630	ATP-dependent DNA helicase, putative, UvrD/REP family	551	63986.2	no	L Replication, recombination and repair	COG0210 Superfamily I DNA and RNA helicases
DNA metabolism :: Recombination and repair	tg1617	SSV1 integrase fragment homolog (orf D-335)	278	32619.6	no	S Function unknown	COG4342 Uncharacterized protein conserved in archaea
DNA metabolism :: Recombination and repair	tg1277	Endonuclease III	230	26916.5	no	L Replication, recombination and repair	COG0177 Predicted EndoIII-related endonuclease	TK1141	TON_0996	PAB0459	PF1229	PH1498
DNA metabolism :: Recombination and repair	tg1192	Base excision DNA repair protein, HhH-GPD superfamily	278	31980.7	yes	L Replication, recombination and repair	COG0122 3-methyladenine DNA glycosylase/8-oxoguanine DNA glycosylase	TK0345	TON_1055	PAB1530	PF0511	PH0784
DNA metabolism :: Recombination and repair	tg1177	Excinuclease ABC, C subunit related protein	145	17020.5	yes	S Function unknown	COG1833 Uncharacterized conserved protein	TK1029	TON_1064	PAB1435	PF1040	PH0629
DNA metabolism :: Recombination and repair	tg1167	Hef, Helicase-associated endonuclease for fork-structured DNA	801	91225.5	no	L Replication, recombination and repair	COG1111 ERCC4-like helicases	TK1021	TON_1069	PAB0190	PF2015	PH1896
DNA metabolism :: Recombination and repair	tg1033	ATPase, mutS-like DNA mismatch repair related protein	575	65631.4	no	L Replication, recombination and repair	COG1193 Mismatch repair ATPase (MutS family)	TK0682	TON_0711	PAB1307	pf0474	PH0442
DNA metabolism :: Recombination and repair	tg0957	Calcineurin-like phosphoesterase, exonuclease sbcD related protein	218	24671.9	no	R General function prediction only	COG1407 Predicted ICC-like phosphoesterases	TK1914	TON_1921	PAB0926	PF1019	PH0641
DNA metabolism :: Recombination and repair	tg0864	recJ-like single-stranded exonuclease recJ homolog	476	52923.1	yes	L Replication, recombination and repair	COG0608 Single-stranded DNA-specific exonuclease	TK1252	TON_0518	PAB0034	PF2055	PH0059
DNA metabolism :: Recombination and repair	tg0797	DNA repair helicase, ERCC2/XPD/rad3/TFIIH helicase beta subunit homolog	640	73127.2	no	K Transcription	COG1199 Rad3-related DNA helicases	TK0784	TON_1040	PAB2385	PF0933	PH0697
DNA metabolism :: Recombination and repair	tg0717	Archaeal holliday junction resolvase	138	15581	no	L Replication, recombination and repair	COG1591 Holliday junction resolvase - archaeal type	TK1175	TON_0371	PAB0552	PF1503	PH1328
DNA metabolism :: Recombination and repair	tg0316	SSV1 integrase homolog, N-fragment	57	6556.4	no
DNA metabolism :: Recombination and repair	tg0315	SSV1 integrase homolog, N-fragment	32	3537.16	no
DNA metabolism :: Recombination and repair	tg0618	DNA helicase, putative	660	75576.7	yes	L Replication, recombination and repair	COG1112 Superfamily I DNA and RNA helicases and helicase subunits	TK0178	TON_1882	PAB1561	PF0572	PH0909
DNA metabolism :: Recombination and repair	tg0543	Uracil-DNA glycosylase superfamily protein	254	29148.4	yes	L Replication, recombination and repair	COG1573 Uracil-DNA glycosylase		TON_0680
DNA metabolism :: Recombination and repair	tg0325	Methylated-DNA--protein-cysteine methyltransferase	174	19817.8	yes	L Replication, recombination and repair	COG0350 Methylated DNA-protein cysteine methyltransferase	TK1971	TON_1467	PAB0260	PF1878	PH1835
DNA metabolism :: Recombination and repair	tg1446	Endonuclease IV, AP endonuclease family 2	281	32527.7	yes	L Replication, recombination and repair	COG0648 Endonuclease IV	TK0170	TON_1961	PAB1103	PF0258	PH1905
DNA metabolism :: Recombination and repair	tg0168	Nucleoside triphosphate phosphohydrolase	184	20884.7	yes	F Nucleotide transport and metabolism	COG0127 Xanthosine triphosphate pyrophosphatase	TK2111	TON_1616	PAB1235	PF0249	PH1917
DNA metabolism :: Recombination and repair	tg1631	nuclease-related protein,containing Toprim domain	288	32479	yes	R General function prediction only	COG4026 Uncharacterized protein containing TOPRIM domain, potential nuclease	TK0778	TON_1014	PAB0254	PF1867	PH1825
DNA metabolism :: Recombination and repair	tg1407	CRISPR-associated protein Cas6	246	28429.9	yes	L Replication, recombination and repair	COG1583 Uncharacterized protein predicted to be involved in DNA repair (RAMP superfamily)	TK2253 TK0464	TON_0326	PAB1064	pf0393	PH0350
DNA metabolism :: Recombination and repair	tg1296	CRISPR-associated protein, Cas4 family	348	39537.1	no						PF0637
DNA metabolism :: Recombination and repair	tg1299	CRISPR-associated protein Cas2	85	10208.7	no	L Replication, recombination and repair	COG1343 Uncharacterized protein predicted to be involved in DNA repair	TK0445	TON_0320		PF1117	PH1244.1n PH0173.1n
DNA metabolism :: Recombination and repair	tg1298	Nuclease, putative	229	26901.6	no			TK0446	TON_0321
DNA metabolism :: Recombination and repair	tg1297	CRISPR-associated protein Cas6	257	29699.6	no	L Replication, recombination and repair	COG1583 Uncharacterized protein predicted to be involved in DNA repair (RAMP superfamily)	TK0447
DNA metabolism :: Recombination and repair	tg1295	CRISPR-associated HD domain protein	238	26760.1	no	L Replication, recombination and repair	COG2254 Predicted HD superfamily hydrolase, possibly a nuclease				PF0639
DNA metabolism :: Recombination and repair	tg1294	CRISPR-associated helicase Cas3, core	667	76173.8	no	R General function prediction only	COG1203 Predicted helicases				PF0640
DNA metabolism :: Recombination and repair	tg1293	CRISPR-associated protein Cas5, Apern subtype	267	30242.1	no	L Replication, recombination and repair	COG1688 Uncharacterized protein predicted to be involved in DNA repair (RAMP superfamily)				pf0641
DNA metabolism :: Recombination and repair	tg1292	CRISPR-associated autoregulator, DevR family	334	36368.2	yes	L Replication, recombination and repair	COG1857 Uncharacterized protein predicted to be involved in DNA repair				PF0642
DNA metabolism :: Recombination and repair	tg1289	CRISPR-associated protein, Cas6 family	266	30954.8	no	L Replication, recombination and repair	COG1583 Uncharacterized protein predicted to be involved in DNA repair (RAMP superfamily)	tk0464 TK2253	TON_0326	PAB1613	PF1131	PH1252
DNA metabolism :: Recombination and repair	tg1637	Predicted AP endonuclease, family 2	268	29661.8	yes	L Replication, recombination and repair		TK1165	TON_0382	PAB0472	PF1383	PH1474
DNA metabolism :: Recombination and repair	tg1621	Resolvase, putative	221	25289.5	no	L Replication, recombination and repair	COG1961 Site-specific recombinases, DNA invertase Pin homologs
DNA metabolism :: Recombination and repair	tg0915	Endonuclease V (Deoxyinosine 3' endonuclease)	195	21563.2	no	L Replication, recombination and repair	COG1515 Deoxyinosine 3'endonuclease (endonuclease V)	TK0906	TON_0558	PAB0916	PF0987	PH0661
DNA metabolism :: Replication	tg0128	Cell division control protein 6 homolog	435	49311.8	yes	L Replication, recombination and repair	COG1474 Cdc6-related protein, AAA superfamily ATPase	TK1901	TON_1644	PAB2265	PF0017	PH0124
DNA metabolism :: Replication	tg0127	DNA polymerase II small subunit	660	73178.7	no	L Replication, recombination and repair	COG1311 Archaeal DNA polymerase II, small subunit/DNA polymerase delta, subunit B	TK1902	TON_1643	PAB2266	PF0018	PH0123
DNA metabolism :: Replication	tg2024	DNA replication licensing factor, Mcm2/Cdc19 ATPase, containing 2 inteins	1171	133623	yes	L Replication, recombination and repair	COG1241 Predicted ATPase involved in replication control, Cdc46/Mcm family	TK1620	TON_0043	PAB2373	PF0482	PH0606
DNA metabolism :: Replication	tg1777	Primase-related protein	133	15497.1	yes	L Replication, recombination and repair	COG1658 Small primase-like proteins (Toprim domain)	TK1411	TON_0187	PAB0315	PF1724	PH1700
DNA metabolism :: Replication	tg1776	Primase-related protein	450	50792.7	yes	L Replication, recombination and repair	COG0358 DNA primase (bacterial type)	TK1410	TON_0188	PAB0316	PF1725	PH1699
DNA metabolism :: Replication	tg1762	Replication factor A complex, RPA32 subunit	268	31138.8	yes	L Replication, recombination and repair	COG5235 Single-stranded DNA-binding replication protein A (RPA), medium (30 kD) subunit	TK1959	TON_1952	PAB2165	PF2018	PH1894
DNA metabolism :: Replication	tg1761	Replication factor A complex, RPA14 subunit	125	14591.4	no	L Replication, recombination and repair	L	TK1960	TON_1953	PAB2164	PF2019	PH1893.1n
DNA metabolism :: Replication	tg1760	Replication factor A complex, RPA41 subunit	362	40986.8	yes	L Replication, recombination and repair	COG1599 Single-stranded DNA-binding replication protein A (RPA), large (70 kD) subunit and related ssDNA-binding proteins	TK1961	TON_1954	PAB2163	pf2020	PH1893
DNA metabolism :: Replication	tg1718	ATP-dependent DNA ligase	559	63506.4	yes	L Replication, recombination and repair	COG1793 ATP-dependent DNA ligase	TK2140	TON_1515	PAB2002	PF1635	PH1622
DNA metabolism :: Replication	tg1679	Reverse gyrase	1226	141555	yes	L Replication, recombination and repair	COG1110 Reverse gyrase	TK0470	TON_0331	PAB2423	PF0495	PH0800
DNA metabolism :: Replication	tg1455	DNA-directed DNA polymerase, B family	775	89973.3	yes	L Replication, recombination and repair	COG0417 DNA polymerase elongation subunit (family B)	TK0001		PAB1128	PF0212	PH1947
DNA metabolism :: Replication	tg1426	Type II DNA topoisomerase VI, subunit A	386	44624.2	yes	L Replication, recombination and repair	COG1697 DNA topoisomerase VI, subunit A	TK0798	TON_0763	PAB2411	PF1578	ph1563
DNA metabolism :: Replication	tg1425	Type II DNA topoisomerase VI, subunit B	561	63575.4	yes	L Replication, recombination and repair	COG1389 DNA topoisomerase VI, subunit B	TK0799	TON_0764	PAB0407	PF1579	PH1564
DNA metabolism :: Replication	tg1308	DNA topoisomerase I	712	80620.8	yes	L Replication, recombination and repair	COG0550 Topoisomerase IA	TK1091	TON_0315	PAB1430	PF0494	PH0622
DNA metabolism :: Replication	tg1199	Flap structure-specific endonuclease	339	38697.6	yes	L Replication, recombination and repair	COG0258 5-3 exonuclease (including N-terminal domain of PolI)	TK1281	TON_1099	PAB1877	PF1414	PH1415
DNA metabolism :: Replication	tg1091	Ribonuclease HII	226	25688.4	no	L Replication, recombination and repair	COG0164 Ribonuclease HII	TK0805	TON_0770	PAB0352	PF1781	PH1650
DNA metabolism :: Replication	tg1046	DNA polymerase sliding clamp (Proliferating cell nuclear antigen homolog) (PCNA)	249	28125.2	yes	L Replication, recombination and repair	COG0592 DNA polymerase sliding clamp subunit (PCNA homolog)	TK0535 TK0582	TON_0826	PAB1465	PF0983	PH0665
DNA metabolism :: Replication	tg0344	DNA primase large subunit	390	45699.6	yes	L Replication, recombination and repair	COG2219 Eukaryotic-type DNA primase, large subunit	TK1790	TON_1778	PAB2235	PF0111	PH0196
DNA metabolism :: Replication	tg0343	DNA primase small subunit	341	39813.2	no	L Replication, recombination and repair	COG1467 Eukaryotic-type DNA primase, catalytic (small) subunit	TK1791	TON_1777	PAB2236	PF0110	PH0195
DNA metabolism :: Replication	tg0126	DNA polymerase II large subunit DP2, intein containing	1459	166748	yes	L Replication, recombination and repair	COG1933 Archaeal DNA polymerase II, large subunit	TK1903	TON_1642	PAB2404	PF0019	PH0121
DNA metabolism :: Replication	tg2063	Replication factor C, large subunit	504	57724.1	yes	L Replication, recombination and repair	COG0470 ATPase involved in DNA replication	TK2219	TON_1413	PAB0069	PF0092	PH0113
DNA metabolism :: Replication	tg2062	Replication factor C, small subunit	330	37522.3	yes	L Replication, recombination and repair	COG0470 ATPase involved in DNA replication	TK2218	TON_1414	PAB0068	PF0093	ph0112
Energy metabolism :: Amino acid degradation	tg0735	Tungsten-containing aldehyde ferredoxin oxidoreductase, C-terminal fragment	151	17605.9	yes	C Energy production and conversion	COG2414 Aldehyde:ferredoxin oxidoreductase	TK0844	TON_0444	PAB2330	PF1961	PH0028
Energy metabolism :: Amino acid degradation	tg2042	Indolepyruvate ferredoxin oxidoreductase beta subunit	194	21535	yes	C Energy production and conversion	COG1014 Pyruvate:ferredoxin oxidoreductase and related 2-oxoacid:ferredoxin oxidoreductases, gamma subunit	TK2244 TK0135	TON_1395 TON_1311	PAB0143 PAB0857	PF0139 PF0534	PH0229 PH0764
Energy metabolism :: Amino acid degradation	tg0307	Pyridoxal phosphate-dependent aminotransferase, class III family	460	50426.3	no	E Amino acid transport and metabolism	COG0160 4-aminobutyrate aminotransferase and related aminotransferases	TK2101 TK1211 TK0275	TON_0483 TON_1605	PAB2386 PAB0086 PAB1921 PAB0501 PAB2440	PF0513 PF1232 PF1421 PF1685	PH0782 PH0138 PH1423 PH1501 PH1716
Energy metabolism :: Amino acid degradation	tg0179	Pyridoxal phosphate-dependent aminotransferase, class III family	445	49637.8	yes	E Amino acid transport and metabolism	COG0160 4-aminobutyrate aminotransferase and related aminotransferases	TK2101 TK1211 TK0275	TON_1605 TON_0483	PAB0501 PAB2386 PAB0086 PAB1921 PAB2440	PF1421 PF0513 PF1232 PF1685	PH1423 PH0782 PH0138 PH1501 PH1716
Energy metabolism :: Amino acid degradation	tg0230	Acetyl-coenzyme A synthetase	646	72990.5	yes	I Lipid transport and metabolism	COG0365 Acyl-coenzyme A synthetases/AMP-(fatty) acid ligases
Energy metabolism :: Amino acid degradation	tg1913	Tungsten-containing aldehyde ferredoxin oxidoreductase	605	66784	yes	C Energy production and conversion	COG2414 Aldehyde:ferredoxin oxidoreductase	TK1066 TK0072 TK0844	TON_1354 TON_0444 TON_0749 TON_1807	PAB0647 PAB2085 PAB0798 PAB2330	PF0346 PF1203 PF1961 PF1480	PH1019 PH1274 PH0028 PH0891 PH0892
Energy metabolism :: Amino acid degradation	tg1382	2-ketoglutarate ferredoxin oxidoreductase, subunit delta	92	10305.2	yes	C Energy production and conversion	COG1146 Ferredoxin	TK1131	TON_0588	PAB0341	PF1767	PH1666.1n
Energy metabolism :: Amino acid degradation	tg1381	2-ketoglutarate ferredoxin oxidoreductase, subunit alpha	398	44305.8	yes	C Energy production and conversion	COG0674 Pyruvate:ferredoxin oxidoreductase and related 2-oxoacid:ferredoxin oxidoreductases, alpha subunit	TK1130 TK1125	TON_0587 TON_0584	PAB2359 PAB0346	PF1768 PF1771	PH1666 PH1662
Energy metabolism :: Amino acid degradation	tg1380	2-ketoglutarate ferredoxin oxidoreductase, subunit beta	283	31158.1	yes	C Energy production and conversion	COG1013 Pyruvate:ferredoxin oxidoreductase and related 2-oxoacid:ferredoxin oxidoreductases, beta subunit	TK1129 TK1124 TK0816	TON_0586 TON_0583 TON_0861	PAB0344 PAB0347	PF1769 PF1772 PF0753	PH1665 PH1661
Energy metabolism :: Amino acid degradation	tg1379	2-ketoglutarate ferredoxin oxidoreductase, subunit gamma	170	18283	yes	C Energy production and conversion	COG1014 Pyruvate:ferredoxin oxidoreductase and related 2-oxoacid:ferredoxin oxidoreductases, gamma subunit	TK1126 TK1123	TON_0585 TON_0582	PAB0345 PAB0348	PF1770 PF1773	PH1663 PH1660
Energy metabolism :: Amino acid degradation	tg1375	2-ketoglutarate ferredoxin oxidoreductase, subunit gamma	183	19951.8	yes	C Energy production and conversion	COG1014 Pyruvate:ferredoxin oxidoreductase and related 2-oxoacid:ferredoxin oxidoreductases, gamma subunit	TK1123 TK1126	TON_0582 TON_0585	PAB0348 PAB0345	PF1773 PF1770	PH1660 PH1663
Energy metabolism :: Amino acid degradation	tg1377	2-ketoglutarate ferredoxin oxidoreductase, subunit alpha	382	42273.4	yes	C Energy production and conversion	COG0674 Pyruvate:ferredoxin oxidoreductase and related 2-oxoacid:ferredoxin oxidoreductases, alpha subunit	TK1125 TK1130	TON_0584 TON_0587	PAB0346 PAB2359	PF1771 PF1768	PH1662 PH1666
Energy metabolism :: Amino acid degradation	tg1376	2-ketoglutarate ferredoxin oxidoreductase, subunit beta	281	31335.4	yes	C Energy production and conversion	COG1013 Pyruvate:ferredoxin oxidoreductase and related 2-oxoacid:ferredoxin oxidoreductases, beta subunit	TK1124 TK1129	TON_0583 TON_0586	PAB0347 PAB0344	PF1772 PF1769 PF0753	PH1661 PH1665
Energy metabolism :: Amino acid degradation	tg1838	Aspartate aminotransferase	392	45207.9	yes	E Amino acid transport and metabolism	COG0436 Aspartate/tyrosine/aromatic aminotransferase	TK2268 TK0548 TK1094 TK0260	TON_1259 TON_0565 TON_0231 TON_1141	PAB1523 PAB0525 PAB1810	PF0522 PF1253 PF1497 PF1702	PH0771 PH1371 PH1322
Energy metabolism :: Amino acid degradation	tg1331	Aspartate aminotransferase	389	43803.2	yes	E Amino acid transport and metabolism	COG0436 Aspartate/tyrosine/aromatic aminotransferase	TK0548 TK2268 TK1094 TK0260	TON_0565 TON_1259 TON_0231 TON_1141	PAB0525 PAB1523 PAB1810	PF1253 PF0522 PF1497 PF1702	PH1371 PH0771 PH1322
Energy metabolism :: Amino acid degradation	tg1129	Indolepyruvate ferredoxin oxidoreductase alpha subunit	658	72185.1	yes	C Energy production and conversion	COG4231 Indolepyruvate ferredoxin oxidoreductase, alpha and beta subunits	TK1643 TK0136	TON_0020 TON_1312	PAB0718 PAB0855	PF0845 PF0533	PH1138 PH0765
Energy metabolism :: Amino acid degradation	tg1077	Alanine aminotransferase	398	45562.4	yes	E Amino acid transport and metabolism	COG0436 Aspartate/tyrosine/aromatic aminotransferase	TK1094 TK0548 TK2268	TON_0231 TON_0565 TON_1259	PAB1810 PAB0525 PAB1523	PF1497 PF1253 PF0522	PH1322 PH1371 PH0771
Energy metabolism :: Amino acid degradation	tg1056	Multiple substrate aminotransferase	416	47608.1	yes	K Transcription	COG1167 Transcriptional regulators containing a DNA-binding HTH domain and an aminotransferase domain (MocR family) and their eukaryotic orthologs	TK0186	TON_1295 TON_0946	PAB2227	PF0121	PH0207
Energy metabolism :: Amino acid degradation	tg0428	Indolepyruvate ferredoxin oxidoreductase beta subunit	202	21831.5	yes	C Energy production and conversion	COG1014 Pyruvate:ferredoxin oxidoreductase and related 2-oxoacid:ferredoxin oxidoreductases, gamma subunit	TK0135 TK2244	TON_1311 TON_1395	PAB0857 PAB0143	PF0534 PF0139	PH0764 PH0229
Energy metabolism :: Amino acid degradation	tg0427	Indolepyruvate ferredoxin oxidoreductase alpha subunit	647	71056.9	yes	C Energy production and conversion	COG4231 Indolepyruvate ferredoxin oxidoreductase, alpha and beta subunits	TK0136 TK1643	TON_1312 TON_0020	PAB0855 PAB0718	PF0533 PF0845	PH0765 PH1138
Energy metabolism :: Amino acid degradation	tg0267	Pyruvate/ketoisovalerate oxidoreductases common gamma subunit	185	19752.9	yes	C Energy production and conversion	COG1014 Pyruvate:ferredoxin oxidoreductase and related 2-oxoacid:ferredoxin oxidoreductases, gamma subunit	TK1978	TON_1476	PAB1470	PF0971	PH0678
Energy metabolism :: Amino acid degradation	tg0266	Ketoisovalerate oxidoreductase subunit vorD	105	11969.8	yes	C Energy production and conversion	COG1144 Pyruvate:ferredoxin oxidoreductase and related 2-oxoacid:ferredoxin oxidoreductases, delta subunit	TK1979	TON_1477	PAB1471	PF0970	PH0679
Energy metabolism :: Amino acid degradation	tg0265	Ketoisovalerate oxidoreductase subunit vorA	395	44154.5	yes	C Energy production and conversion	COG0674 Pyruvate:ferredoxin oxidoreductase and related 2-oxoacid:ferredoxin oxidoreductases, alpha subunit	TK1980 TK1983	TON_1478 TON_1481	PAB1472 PAB1475	PF0969 PF0966	PH0680 PH0684
Energy metabolism :: Amino acid degradation	tg0264	Ketoisovalerate oxidoreductase subunit vorB	311	34554.9	yes	C Energy production and conversion	COG1013 Pyruvate:ferredoxin oxidoreductase and related 2-oxoacid:ferredoxin oxidoreductases, beta subunit	TK1981 TK1984	TON_1479 TON_1482	PAB1473 PAB1476	PF0968 PF0965	PH0681 PH0685
Energy metabolism :: Amino acid degradation	tg0263	Pyruvate synthase subunit porD (pyruvate oxidoreductase delta chain) (pyruvate ferredoxin oxidoreductase)	105	12115.9	yes	C Energy production and conversion	COG1144 Pyruvate:ferredoxin oxidoreductase and related 2-oxoacid:ferredoxin oxidoreductases, delta subunit	TK1982	TON_1480	PAB1474 PAB1471	PF0967	PH0682 PH0679
Energy metabolism :: Amino acid degradation	tg0262	Pyruvate synthase subunit porA (pyruvate oxidoreductase alpha chain) (pyruvate ferredoxin oxidoreductase)	394	43839.2	yes	C Energy production and conversion	COG0674 Pyruvate:ferredoxin oxidoreductase and related 2-oxoacid:ferredoxin oxidoreductases, alpha subunit	TK1983 TK1980	TON_1481 TON_1478	PAB1475 PAB1472	PF0966 PF0969	PH0684 PH0680
Energy metabolism :: Amino acid degradation	tg0261	Pyruvate synthase subunit porB (pyruvate oxidoreductase beta chain) (pyruvate ferredoxin oxidoreductase)	334	36422.2	yes	C Energy production and conversion	COG1013 Pyruvate:ferredoxin oxidoreductase and related 2-oxoacid:ferredoxin oxidoreductases, beta subunit	TK1984 TK1981	TON_1482 TON_1479	PAB1476 PAB1473	PF0965 PF0968	PH0685 PH0681
Energy metabolism :: Amino acid degradation	tg0426	Acetyl-CoA synthetase (ADP forming), alpha chain	458	49565.3	yes	C Energy production and conversion	COG1042 Acyl-CoA synthetase (NDP forming)	TK0139 TK2127 TK0665 TK1880 TK0944	TON_1313 TON_1097 TON_1636 TON_1665 TON_1001	PAB0854 PAB1937 PAB2112 PAB1230 PAB1431	PF0532 PF1540 PF0233 PF1838 PF1085	PH0766 PH1789 PH1517 PH1928 PH0625
Energy metabolism :: Amino acid degradation	tg0218	Acetyl-CoA synthetase (ADP forming), alpha chain	467	50706.3	yes	C Energy production and conversion	COG1042 Acyl-CoA synthetase (NDP forming)	TK1880 TK0944 TK0665 TK0139 TK2127	TON_1665 TON_1001 TON_1097 TON_1313 TON_1636	PAB1230 PAB2112 PAB1937 PAB0854 PAB1431	PF0233 PF1838 PF1540 PF0532 PF1085	PH1928 PH1789 PH1517 PH0766 PH0625
Energy metabolism :: Amino acid degradation	tg1201	Acetyl-CoA synthetase (ADP forming), alpha chain	463	49972.7	yes	C Energy production and conversion	COG1042 Acyl-CoA synthetase (NDP forming)	TK0665 TK1880 TK0944 TK0139 TK2127	TON_1097 TON_1313 TON_1001 TON_1665 TON_1636	PAB1937 PAB1230 PAB2112 PAB0854 PAB1431	PF1540 PF0532 PF0233 PF1838 PF1085	PH1517 PH0766 PH1789 PH1928 PH0625
Energy metabolism :: Amino acid degradation	tg0741	Acetyl-CoA synthetase (ADP forming), alpha chain	474	51678.4	yes	C Energy production and conversion	COG1042 Acyl-CoA synthetase (NDP forming)	TK0944 TK1880 TK0665 TK0139 TK2127	TON_1001 TON_1665 TON_1097 TON_1313 TON_1636	PAB2112 PAB1230 PAB1937 PAB0854 PAB1431	PF1838 PF0233 PF1540 PF0532 PF1085	PH1789 PH1928 PH1517 PH0766 PH0625
Energy metabolism :: Amino acid degradation	tg0286	Acetyl-CoA synthetase (ADP forming), alpha chain	537	58000.5	yes	C Energy production and conversion	COG1042 Acyl-CoA synthetase (NDP forming)	TK2127 TK0139 TK1880 TK0944 TK0665	TON_1636 TON_1313 TON_1665 TON_1097 TON_1001	PAB1431 PAB1230 PAB0854 PAB1937 PAB2112	PF1085 PF0532 PF0233 PF1540 PF1838	PH0625 PH0766 PH1928 PH1517 PH1789
Energy metabolism :: Amino acid degradation	tg0742	Acetyl-CoA synthetase (ADP forming), beta chain	253	28511.3	yes	C Energy production and conversion	COG0045 Succinyl-CoA synthetase, beta subunit	TK0943 TK0465	TON_1002 TON_0327	PAB2113 PAB0203	PF1837 PF1787	PH1788
Energy metabolism :: Amino acid degradation	tg1288	Acetyl-CoA synthetase (ADP forming), beta chain	232	25868.3	yes	C Energy production and conversion	COG0045 Succinyl-CoA synthetase, beta subunit	TK0465 TK0943	TON_0327 TON_1002	PAB0203 PAB2113	PF1787 PF1837	PH1739 PH1788
Energy metabolism :: ATP-proton motive force interconversion	tg0140	Archaeal/vacuolar-type H+ -ATPase subunit H	103	11495	yes	C Energy production and conversion	COG2811 Archaeal/vacuolar-type H+-ATPase subunit H	TK1596	TON_1746	PAB1179	pf0176	PH1983
Energy metabolism :: ATP-proton motive force interconversion	tg0148	Archaeal/vacuolar-type H+-ATPase, subunit D	214	24759	yes	C Energy production and conversion	COG1394 Archaeal/vacuolar-type H+-ATPase subunit D	TK1604	TON_1754	PAB2379	PF0184	PH1972
Energy metabolism :: ATP-proton motive force interconversion	tg0147	Archaeal/vacuolar-type H+-ATPase, subunit B	465	52352.9	yes	C Energy production and conversion	COG1156 Archaeal/vacuolar-type H+-ATPase subunit B	TK1603	TON_1753	PAB1186	PF0183	PH1974
Energy metabolism :: ATP-proton motive force interconversion	tg0145	Archaeal/vacuolar-type H+-ATPase, subunit F	102	11344.1	yes	C Energy production and conversion	COG1436 Archaeal/vacuolar-type H+-ATPase subunit F	TK1601	TON_1751	PAB1184	PF0181	PH1976
Energy metabolism :: ATP-proton motive force interconversion	tg0144	Archaeal/vacuolar-type H+ ATPase, subunit C	366	42019.7	yes	C Energy production and conversion	COG1527 Archaeal/vacuolar-type H+-ATPase subunit C	TK1600	TON_1750	PAB1183	PF0180	PH1977
Energy metabolism :: ATP-proton motive force interconversion	tg0143	Archaeal/vacuolar-type H+-ATPase, subunit E	197	22358.6	yes	C Energy production and conversion	COG1390 Archaeal/vacuolar-type H+-ATPase subunit E	TK1599	TON_1749	PAB1182	PF0179	PH1978
Energy metabolism :: ATP-proton motive force interconversion	tg0142	Archaeal/vacuolar-type H+-ATPase, subunit K	161	15748.7	yes	C Energy production and conversion	COG0636 F0F1-type ATP synthase, subunit c/Archaeal/vacuolar-type H+-ATPase, subunit K	TK1598	TON_1748	PAB1181	PF0178	PH1980
Energy metabolism :: ATP-proton motive force interconversion	tg0141	Archaeal/vacuolar-type H+ -ATPase subunit I	668	75101.6	yes	C Energy production and conversion	COG1269 Archaeal/vacuolar-type H+-ATPase subunit I	TK1597	TON_1747	PAB1180	PF0177	PH1981
Energy metabolism :: ATP-proton motive force interconversion	tg0146	Archaeal/vacuolar-type H+-ATPase subunit A	585	65440.2	yes	C Energy production and conversion	COG1155 Archaeal/vacuolar-type H+-ATPase subunit A	TK1602	TON_1752	PAB2378	PF0182	PH1975
Energy metabolism :: Electron transport	tg0053	Membrane bound complex 1, subunit G	95	10593	no	P Inorganic ion transport and metabolism	COG2212 Multisubunit Na+/H+ antiporter, MnhF subunit		TON_1025 TON_0272 TON_1574	PAB1398.1n
Energy metabolism :: Electron transport	tg1248	Membrane bound complex 2, subunit B	165	18996.9	no	P Inorganic ion transport and metabolism	COG1863 Multisubunit Na+/H+ antiporter, MnhE subunit		TON_1030 TON_1579 TON_0267	PAB1401
Energy metabolism :: Electron transport	tg1241	Membrane bound complex 2, subunit I	495	53831.3	no	C Energy production and conversion	COG1009 NADH:ubiquinone oxidoreductase subunit 5 (chain L)/Multisubunit Na+/H+ antiporter, MnhA subunit	TK2087	TON_0279 TON_1565 TON_1031 TON_1566	PAB1391 PAB1888 PAB1402 PAB2416	PF1430	PH1431
Energy metabolism :: Electron transport	tg1242	Membrane bound complex 2, subunit H	628	69539.9	no	C Energy production and conversion	COG0651 Formate hydrogenlyase subunit 3/Multisubunit Na+/H+ antiporter, MnhD subunit		TON_0278	PAB1392
Energy metabolism :: Electron transport	tg1243	Membrane bound complex 2, subunit G	94	10516.6	no	P Inorganic ion transport and metabolism	COG2212 Multisubunit Na+/H+ antiporter, MnhF subunit		TON_0272 TON_1025 TON_1574	PAB1398.1n
Energy metabolism :: Electron transport	tg1244	Membrane bound complex 2, subunit F	152	16603.5	no	P Inorganic ion transport and metabolism	COG1320 Multisubunit Na+/H+ antiporter, MnhG subunit
Energy metabolism :: Electron transport	tg1245	Membrane bound complex 2, subunit E	85	9269.05	no	P Inorganic ion transport and metabolism	COG1563 Predicted subunit of the Multisubunit Na+/H+ antiporter	TK2083	TON_1576 TON_0270 TON_1027 TON_1585		PF1426
Energy metabolism :: Electron transport	tg1247	Membrane bound complex 2, subunit C	128	14284	no	P Inorganic ion transport and metabolism	COG1006 Multisubunit Na+/H+ antiporter, MnhC subunit	TK1221 TK2086	TON_1029 TON_0268 TON_1578 TON_1588	PAB1400	PF1448
Energy metabolism :: Electron transport	tg1246	Membrane bound complex 2, subunit D	255	27850.8	no	P Inorganic ion transport and metabolism	COG2111 Multisubunit Na+/H+ antiporter, MnhB subunit		TON_1028 TON_0269 TON_1577	PAB1399
Energy metabolism :: Electron transport	tg1249	Membrane bound complex 2, subunit A	526	57071.3	no	C Energy production and conversion	COG0651 Formate hydrogenlyase subunit 3/Multisubunit Na+/H+ antiporter, MnhD subunit	TK2087 TK1220	TON_1031 TON_0266 TON_1580 TON_1589 TON_0492 TON_1565	PAB1402 PAB1888 PAB2416 PAB1391	PF1430 PF1447 PF1446	PH1431 PH1452
Energy metabolism :: Electron transport	tg0048	Membrane bound complex 1, subunit A	525	56342.8	yes	C Energy production and conversion	COG0651 Formate hydrogenlyase subunit 3/Multisubunit Na+/H+ antiporter, MnhD subunit	TK2087 TK1220 TK0625	TON_1580 TON_0266 TON_1031 TON_1589 TON_0492 TON_1326 TON_1565 TON_0279	PAB1402 PAB1888 PAB2416 PAB1391	PF1430 PF1447	PH1431 PH1452
Energy metabolism :: Electron transport	tg0049	Membrane bound complex 1, subunit B	161	18148	yes	P Inorganic ion transport and metabolism	COG1863 Multisubunit Na+/H+ antiporter, MnhE subunit	TK2080	TON_1579 TON_1030 TON_0267 TON_0498	PAB1401 PAB0485		PH1456
Energy metabolism :: Electron transport	tg0050	Membrane bound complex 1, subunit C	134	14523.6	no	P Inorganic ion transport and metabolism	COG1006 Multisubunit Na+/H+ antiporter, MnhC subunit	TK1221	TON_1578 TON_1029 TON_0268 TON_0493	PAB1400	PF1448
Energy metabolism :: Electron transport	tg0051	Membrane bound complex 1, subunit D	252	27099.9	no	P Inorganic ion transport and metabolism	COG2111 Multisubunit Na+/H+ antiporter, MnhB subunit		TON_1577 TON_1028 TON_0269	PAB1399
Energy metabolism :: Electron transport	tg0052	Membrane bound complex 1, subunit E	84	9093.99	no	P Inorganic ion transport and metabolism	COG1563 Predicted subunit of the Multisubunit Na+/H+ antiporter	TK2083	TON_1576 TON_1027 TON_0270
Energy metabolism :: Electron transport	tg0054	Membrane bound complex 1, subunit F	115	11856	no	P Inorganic ion transport and metabolism	COG1320 Multisubunit Na+/H+ antiporter, MnhG subunit		TON_1575 TON_1026 TON_0271	PAB1398
Energy metabolism :: Electron transport	tg0247	formate hydrogenlyase I subunit C	478	51804.4	no	C Energy production and conversion	COG1009 NADH:ubiquinone oxidoreductase subunit 5 (chain L)/Multisubunit Na+/H+ antiporter, MnhA subunit	TK2087	TON_0279 TON_1565 TON_1580 TON_0266 TON_1031	PAB1391 PAB1402
Energy metabolism :: Electron transport	tg0246	formate hydrogenlyase I subunit D	664	72838.4	no	C Energy production and conversion	COG0651 Formate hydrogenlyase subunit 3/Multisubunit Na+/H+ antiporter, MnhD subunit		TON_0278 TON_1567 TON_1021	PAB1392
Energy metabolism :: Electron transport	tg0245	formate hydrogenlyase I subunit E	305	33666.2	no	C Energy production and conversion	COG0650 Formate hydrogenlyase subunit 4		TON_0277 TON_1568 TON_1022	PAB1393
Energy metabolism :: Electron transport	tg0244	formate hydrogenlyase I subunit F	601	69409.6	yes	C Energy production and conversion	COG3261 Ni,Fe-hydrogenase III large subunit		TON_0276 TON_1569 TON_1023	PAB1394
Energy metabolism :: Electron transport	tg0243	formate hydrogenlyase I subunit G	201	23049.5	yes	C Energy production and conversion	COG1143 Formate hydrogenlyase subunit 6/NADH:ubiquinone oxidoreductase 23 kD subunit (chain I)		TON_0275	PAB1395
Energy metabolism :: Electron transport	tg0242	formate hydrogenlyase I subunit H	277	31835.8	no	C Energy production and conversion	COG3260 Ni,Fe-hydrogenase III small subunit		TON_0274 TON_1571	PAB1396
Energy metabolism :: Electron transport	tg0241	putative formate hydrogenlyase I subunit I	108	12739.4	no				TON_0273	PAB1398.2n
Energy metabolism :: Electron transport	tg0065	formate hydrogenlyase II subunit A	716	79623.3	yes	C Energy production and conversion	COG0243 Anaerobic dehydrogenases, typically selenocysteine-containing	TK2076 TK0214 TK0690	TON_1563 TON_0539 TON_0281 TON_0828	PAB2442 PAB1389 PAB0532	PF1521 PF1242	PH1353 PH1359
Energy metabolism :: Electron transport	tg0064	formate hydrogenlyase II subunit B	166	18785	yes	C Energy production and conversion	COG0437 Fe-S-cluster-containing hydrogenase components 1	TK2077 TK2075	TON_1564 TON_0280 TON_0540 TON_0543 TON_1017	PAB1390
Energy metabolism :: Electron transport	tg0063	formate hydrogenlyase II subunit C	483	52819	no	C Energy production and conversion	COG1009 NADH:ubiquinone oxidoreductase subunit 5 (chain L)/Multisubunit Na+/H+ antiporter, MnhA subunit	TK1220	TON_1565 TON_0279 TON_1580 TON_0266 TON_1031 TON_1566 TON_0492	PAB1391 PAB1402 PAB2416
Energy metabolism :: Electron transport	tg0062	formate hydrogenlyase II subunit C’	406	45320.9	no	C Energy production and conversion	COG0651 Formate hydrogenlyase subunit 3/Multisubunit Na+/H+ antiporter, MnhD subunit	TK1220	TON_1566 TON_1580 TON_1565 TON_0279	PAB1391
Energy metabolism :: Electron transport	tg0061	formate hydrogenlyase II subunit D	694	75345.1	no	C Energy production and conversion	COG0651 Formate hydrogenlyase subunit 3/Multisubunit Na+/H+ antiporter, MnhD subunit	TK1219	TON_1567 TON_0278 TON_1021 TON_0491	PAB1392		PH1451
Energy metabolism :: Electron transport	tg0060	formate hydrogenlyase II subunit E	306	33551	no	C Energy production and conversion	COG0650 Formate hydrogenlyase subunit 4		TON_1568 TON_0277 TON_1022	PAB1393
Energy metabolism :: Electron transport	tg0059	formate hydrogenlyase II subunit F	578	66683.8	no	C Energy production and conversion	COG3261 Ni,Fe-hydrogenase III large subunit		TON_1569 TON_0276 TON_1023	PAB1394
Energy metabolism :: Electron transport	tg0058	formate hydrogenlyase II subunit G	165	18607.5	no	C Energy production and conversion	COG1143 Formate hydrogenlyase subunit 6/NADH:ubiquinone oxidoreductase 23 kD subunit (chain I)	TK2078	TON_1570 TON_0275	PAB1395
Energy metabolism :: Electron transport	tg0057	formate hydrogenlyase II subunit H	283	31839.5	no	C Energy production and conversion	COG3260 Ni,Fe-hydrogenase III small subunit		TON_1571 TON_0274	PAB1396
Energy metabolism :: Electron transport	tg0056	putative formate hydrogenlyase II subunit I	74	8416.82	no				TON_1572
Energy metabolism :: Electron transport	tg0712	membrane bound oxidoreductase, MbxJ subunit	194	22791.4	yes	C Energy production and conversion	COG0377 NADH:ubiquinone oxidoreductase 20 kD subunit and related Fe-S oxidoreductases	TK1217	TON_0489	PAB0493	PF1444	PH1449
Energy metabolism :: Electron transport	tg0713	membrane bound oxidoreductase, MbxK subunit	183	21700.7	yes	C Energy production and conversion	COG0852 NADH:ubiquinone oxidoreductase 27 kD subunit	TK1216	TON_0488	PAB0494	PF1443	PH1448
Energy metabolism :: Electron transport	tg0711	membrane bound oxidoreductase, MbxM subunit	297	32677.3	yes	C Energy production and conversion	COG0650 Formate hydrogenlyase subunit 4	TK1218 TK2092	TON_0490 TON_1594	PAB0492 PAB1893	PF1445 PF1435	PH1450 PH1439
Energy metabolism :: Electron transport	tg0709	membrane bound oxidoreductase, MbxH subunit	495	53033.2	yes	C Energy production and conversion	COG0651 Formate hydrogenlyase subunit 3/Multisubunit Na+/H+ antiporter, MnhD subunit	TK1220 TK2087 TK0625	TON_0492 TON_1580 TON_1031 TON_0266 TON_1589 TON_1326 TON_1565	PAB2416 PAB1402 PAB1888	PF1447 PF1430 PF1147	PH1452 PH1431
Energy metabolism :: Electron transport	tg0714	membrane bound oxidoreductase, MbxL subunit	397	45577.4	yes	C Energy production and conversion	COG0649 NADH:ubiquinone oxidoreductase 49 kD subunit 7	TK1215	TON_0487 TON_1593	PAB0495 PAB1892	PF1442 PF1434	PH1447 PH1437
Energy metabolism :: Electron transport	tg0710	membrane bound oxidoreductase, MbxH' subunit	617	67870	yes	C Energy production and conversion	COG0651 Formate hydrogenlyase subunit 3/Multisubunit Na+/H+ antiporter, MnhD subunit	TK1219	TON_0491 TON_1021 TON_0278	PAB0490 PAB1392	PF1446	PH1451
Energy metabolism :: Electron transport	tg0704	membrane bound oxidoreductase, MbxB subunit	84	9330.38	no	P Inorganic ion transport and metabolism	COG2212 Multisubunit Na+/H+ antiporter, MnhF subunit	TK1225 TK2081	TON_0497 TON_1583	PAB3171 PAB3177 PAB3299	PF1452 PF1424	PH1455.1n PH1427a
Energy metabolism :: Electron transport	tg0703	membrane bound oxidoreductase, MbxA subunit	177	20097.5	yes	P Inorganic ion transport and metabolism	COG1863 Multisubunit Na+/H+ antiporter, MnhE subunit	TK1226	TON_0498	PAB0485	PF1453	PH1456
Energy metabolism :: Electron transport	tg0705	membrane bound oxidoreductase, MbxC subunit	131	14196.5	yes	P Inorganic ion transport and metabolism	COG1320 Multisubunit Na+/H+ antiporter, MnhG subunit	TK1224	TON_0496	PAB0486	PF1451	PH1455
Energy metabolism :: Electron transport	tg0706	membrane bound oxidoreductase, MbxD subunit	94	10385.3	yes	P Inorganic ion transport and metabolism	COG1563 Predicted subunit of the Multisubunit Na+/H+ antiporter	TK1223 TK2083	TON_0495 TON_1585	PAB0486.1n	PF1450 PF1426	PH1454.1n
Energy metabolism :: Electron transport	tg0715	membrane bound oxidoreductase, MbxN subunit	238	27124.7	yes	C Energy production and conversion	COG1143 Formate hydrogenlyase subunit 6/NADH:ubiquinone oxidoreductase 23 kD subunit (chain I)	TK1214	TON_0486	PAB0496	PF1441	PH1446
Energy metabolism :: Electron transport	tg0708	membrane bound oxidoreductase, MbxG subunit	118	12531	yes	P Inorganic ion transport and metabolism	COG1006 Multisubunit Na+/H+ antiporter, MnhC subunit	TK1221 TK2086	TON_0493 TON_1588 TON_0268 TON_1029 TON_1578	PAB0488 PAB1887 PAB1400	PF1448 PF1429	PH1453 PH1430
Energy metabolism :: Electron transport	tg0707	membrane bound oxidoreductase, MbxF subunit	237	25872.4	yes	P Inorganic ion transport and metabolism	COG2111 Multisubunit Na+/H+ antiporter, MnhB subunit	TK1222	TON_0494	PAB2415	PF1449	PH1454
Energy metabolism :: Electron transport	tg0034	membrane bound hydrogenase, MbhN subunit	145	16363.4	yes	C Energy production and conversion	COG1143 Formate hydrogenlyase subunit 6/NADH:ubiquinone oxidoreductase 23 kD subunit (chain I)	TK2093	TON_1595	PAB1894	PF1436	PH1440
Energy metabolism :: Electron transport	tg0035	membrane bound hydrogenase, MbhM subunit	327	35919	yes	C Energy production and conversion	COG0650 Formate hydrogenlyase subunit 4	TK2092 TK1218	TON_1594 TON_0277 TON_1022	PAB1893	PF1435	PH1439
Energy metabolism :: Electron transport	tg0036	membrane bound hydrogenase, MbhL subunit	425	48042.4	yes	C Energy production and conversion	COG3261 Ni,Fe-hydrogenase III large subunit	TK2091 TK1215	TON_1593 TON_1569 TON_0276 TON_1023 TON_0487	PAB1892 PAB1394 PAB0495	PF1434 PF1442	PH1437 PH1447
Energy metabolism :: Electron transport	tg0037	membrane bound hydrogenase, MbhK subunit	188	21478.3	yes	C Energy production and conversion	COG3262 Ni,Fe-hydrogenase III component G	TK2090	TON_1592	PAB1891	PF1433	PH1435
Energy metabolism :: Electron transport	tg0038	membrane bound hydrogenase, MbhJ subunit	174	18754.5	yes	C Energy production and conversion	COG3260 Ni,Fe-hydrogenase III small subunit	TK2089	TON_1591 TON_0274	PAB1890 PAB1396	PF1432	PH1434
Energy metabolism :: Electron transport	tg0039	membrane bound hydrogenase, MbhI subunit	118	13489.8	yes	-	-	TK2088	TON_1590	PAB1889	PF1431	PH1433
Energy metabolism :: Electron transport	tg0040	membrane bound hydrogenase, MbhH subunit	515	54976.6	yes	C Energy production and conversion	COG0651 Formate hydrogenlyase subunit 3/Multisubunit Na+/H+ antiporter, MnhD subunit	TK2087 TK1220	TON_1589 TON_0266 TON_1580 TON_1031 TON_0492	PAB1888 PAB1402 PAB2416	PF1430 PF1447	PH1431 PH1452
Energy metabolism :: Electron transport	tg0041	membrane bound hydrogenase, MbhG subunit	119	13182.9	no	P Inorganic ion transport and metabolism	COG1006 Multisubunit Na+/H+ antiporter, MnhC subunit	TK2086 TK1221	TON_1588 TON_0493 TON_0268 TON_1578	PAB1887 PAB0488	PF1429 PF1448	PH1430 PH1453
Energy metabolism :: Electron transport	tg0042	membrane bound hydrogenase, MbhF subunit	144	15167	no	P Inorganic ion transport and metabolism	COG2111 Multisubunit Na+/H+ antiporter, MnhB subunit	TK2085	TON_1587	PAB1886	PF1428	PH1429
Energy metabolism :: Electron transport	tg0043	membrane bound hydrogenase, MbhE subunit	98	11010.5	yes	P Inorganic ion transport and metabolism	COG2111 Multisubunit Na+/H+ antiporter, MnhB subunit	TK2084	TON_1586	PAB1886.1n	PF1427	PHS039.1n
Energy metabolism :: Electron transport	tg0044	membrane bound hydrogenase, MbhD subunit	87	9422.28	no	P Inorganic ion transport and metabolism	COG1563 Predicted subunit of the Multisubunit Na+/H+ antiporter	TK2083 TK1223	TON_1585 TON_0495 TON_1576 TON_0270 TON_1027	PAB1886.2n PAB0486.1n	PF1426 PF1450	phs039 PH1454.1n
Energy metabolism :: Electron transport	tg0045	membrane bound hydrogenase, MbhC subunit	123	13394.6	yes	P Inorganic ion transport and metabolism	COG1320 Multisubunit Na+/H+ antiporter, MnhG subunit	TK2082	TON_1584	PAB1885	PF1425	PH1428
Energy metabolism :: Electron transport	tg0046	membrane bound hydrogenase, MbhB subunit	87	9436.3	no	P Inorganic ion transport and metabolism	COG2212 Multisubunit Na+/H+ antiporter, MnhF subunit	TK2081 TK1225 TK0619	TON_1583 TON_0497	PAB3177 PAB3171 PAB3299	PF1424 PF1452 PF1152	PH1427a PH1455.1n PH0944.1n
Energy metabolism :: Electron transport	tg0047	membrane bound hydrogenase, MbhA subunit	167	18770.9	no	P Inorganic ion transport and metabolism	COG1863 Multisubunit Na+/H+ antiporter, MnhE subunit	TK2080	TON_1582	PAB1884	PF1423	PH1427
Energy metabolism :: Electron transport	tg0249	formate dehydrogenase I subunit A	726	81684	yes	C Energy production and conversion	COG0243 Anaerobic dehydrogenases, typically selenocysteine-containing	TK2076 TK0214 TK0690	TON_0281 TON_0539 TON_1563 TON_0828	PAB1389 PAB2442 PAB0532	PF1521 PF1242	PH1353 PH1359
Energy metabolism :: Electron transport	tg0248	formate dehydrogenase I subunit B	165	18118.2	yes	C Energy production and conversion	COG0437 Fe-S-cluster-containing hydrogenase components 1	TK2077 TK2075	TON_0280 TON_1564 TON_0540 TON_0543 TON_1017	PAB1390
Energy metabolism :: Electron transport	tg1636	Glutaredoxin related protein	216	23629.2	no	O Posttranslational modification, protein turnover, chaperones	COG0526 Thiol-disulfide isomerase and thioredoxins		TON_0470
Energy metabolism :: Electron transport	tg1025	Conserved hypothetical protein	122	13608.9	no	S Function unknown	COG3862 Uncharacterized protein with conserved CXXC pairs	TK1391	TON_0205	PAB0185	PF2007
Energy metabolism :: Electron transport	tg1793	Conserved hypothetical protein	114	12434.8	yes	S Function unknown	COG3862 Uncharacterized protein with conserved CXXC pairs	TK1391	TON_0205	PAB0185	PF2007
Energy metabolism :: Electron transport	tg0734	Tungsten-containing aldehyde ferredoxin oxidoreductase, N-terminal fragment	465	51541.4	yes	C Energy production and conversion	COG2414 Aldehyde:ferredoxin oxidoreductase	TK0844 TK0072	TON_0444	PAB2330	PF1961 PF1480	PH0028
Energy metabolism :: Electron transport	tg1867	Glyoxylate reductase	334	37739.6	yes	C Energy production and conversion	COG1052 Lactate dehydrogenase and related dehydrogenases	TK0683 TK0551 TK1966	TON_0945 TON_0569 TON_1463	PAB2374 PAB1008 PAB0514	PF0319 PF1394 PF0370	PH0597 PH1387 PH0520
Energy metabolism :: Electron transport	tg0631	Formate dehydrogenase alpha subunit	662	74354.8	no	C Energy production and conversion	COG0243 Anaerobic dehydrogenases, typically selenocysteine-containing	TK0214 TK2076 TK0690	TON_0539 TON_1563 TON_0281 TON_0828	PAB2442 PAB1389 PAB0532	PF1521 PF1242	PH1353 PH1359
Energy metabolism :: Electron transport	tg1258	Rubrerythrin-related protein	172	20107.2	no	S Function unknown	COG1633 Uncharacterized conserved protein	tk1062 TK2094 TK2095 TK2096	TON_1596
Energy metabolism :: Electron transport	tg1221	Rubrerythrin-related protein	158	18871.5	no	S Function unknown	COG1633 Uncharacterized conserved protein	TK1056	TON_0873	PAB0624	PF1195	PH1057
Energy metabolism :: Electron transport	tg1210	Rubrerythrin-related protein	327	38121.9	yes	S Function unknown	COG1633 Uncharacterized conserved protein	TK0316		PAB1671	PF0138
Energy metabolism :: Electron transport	tg0033	Rubrerythrin-related protein	174	20465.1	yes	S Function unknown	COG1633 Uncharacterized conserved protein	tk1062 TK2094 TK2095 TK2096	TON_1596
Energy metabolism :: Electron transport	tg0071	4Fe-4S ferredoxin, iron-sulfur binding	142	15831.2	no	C Energy production and conversion	COG1143 Formate hydrogenlyase subunit 6/NADH:ubiquinone oxidoreductase 23 kD subunit (chain I)	TK2073	TON_0541
Energy metabolism :: Electron transport	tg0374	Ferredoxin	63	6582.43	no	C Energy production and conversion	COG1141 Ferredoxin	TK1694	TON_1361	PAB7439	PF1909	PH1871.1n
Energy metabolism :: Electron transport	tg0068	Coenzyme F420 hydrogenase subunit alpha	393	44210.1	yes	C Energy production and conversion	COG3259 Coenzyme F420-reducing hydrogenase, alpha subunit	TK2069	TON_1559 TON_0534	PAB1787	PF0894 PF1332	PH1294
Energy metabolism :: Electron transport	tg0067	Coenzyme F420 hydrogenase subunit gamma	229	25289.7	no	C Energy production and conversion	COG1941 Coenzyme F420-reducing hydrogenase, gamma subunit		TON_1560
Energy metabolism :: Electron transport	tg0066	coenzyme F420-reducing hydrogenase, beta subunit	276	30948.7	yes	C Energy production and conversion	COG1035 Coenzyme F420-reducing hydrogenase, beta subunit		TON_1561
Energy metabolism :: Electron transport	tg1732	Tungsten-containing aldehyde ferredoxin oxidoreductase	630	69798.9	yes	C Energy production and conversion	COG2414 Aldehyde:ferredoxin oxidoreductase	TK0072 TK1066 TK0844	TON_1354 TON_0749 TON_0444 TON_1807	PAB0647 PAB2085 PAB0798 PAB2330	PF0346 PF1203 PF1961 PF1480	PH1019 PH1274 PH0028 PH0892 PH0891
Energy metabolism :: Electron transport	tg1731	Molybdopterin binding protein, CinA-related	253	28365.8	yes	R General function prediction only	COG1058 Predicted nucleotide-utilizing enzyme related to molybdopterin-biosynthesis enzyme MoeA	TK1472	TON_0638	PAB1305	PF0476	PH0439
Energy metabolism :: Electron transport	tg1572	Iron-containing alcohol dehydrogenase	378	42204.5	no	C Energy production and conversion	COG1454 Alcohol dehydrogenase, class IV	TK1008	TON_0936	PAB1511	PF0608 PF0075	PH0743
Energy metabolism :: Electron transport	tg1309	Cytochrome C biogenesis protein	248	27127.7	no	O Posttranslational modification, protein turnover, chaperones	COG0785 Cytochrome c biogenesis protein	TK1209	TON_0471	PAB0674	PF0915	PH1239
Energy metabolism :: Electron transport	tg1304	Ferredoxin, putative	67	7183.45	no	C Energy production and conversion	COG1145 Ferredoxin	TK1087	TON_0317	PAB3048	PF0096	PH0180.1n
Energy metabolism :: Electron transport	tg1274	Nitroreductase	187	21425	yes	C Energy production and conversion	COG0778 Nitroreductase	TK0284	TON_1128	PAB0597	PF1656
Energy metabolism :: Electron transport	tg1235	FAD-dependent pyridine nucleotide-disulphide oxidoreductase	382	42856.3	no	R General function prediction only	COG0446 Uncharacterized NAD(FAD)-dependent dehydrogenases
Energy metabolism :: Electron transport	tg1233	Cytochrome bd ubiquinol oxidase, subunit I	503	55661.3	no	C Energy production and conversion	COG1271 Cytochrome bd-type quinol oxidase, subunit 1
Energy metabolism :: Electron transport	tg1232	Cytochrome bd ubiquinol oxidase, subunit II	331	37358.5	no	C Energy production and conversion	COG1294 Cytochrome bd-type quinol oxidase, subunit 2
Energy metabolism :: Electron transport	tg1223	Flavoprotein, nitric oxide reductase, putative	409	46257.3	yes	C Energy production and conversion	COG0426 Uncharacterized flavoproteins	TK0814	TON_0863	PAB0596	PF0751 PF0694	PH1085
Energy metabolism :: Electron transport	tg1218	Short chain dehydrogenase of unknown substrate	263	28642.2	yes	I Lipid transport and metabolism	COG1028 Dehydrogenases with different specificities (related to short-chain alcohol dehydrogenases)	TK0736	TON_0703	PAB2177	PF0149	PH1901
Energy metabolism :: Electron transport	tg1021	FAD/FMN-containing dehydrogenase	498	55586.7	no	C Energy production and conversion	COG0277 FAD/FMN-containing dehydrogenases
Energy metabolism :: Electron transport	tg1018	Short chain dehydrogenase of unknown substrate	259	28744.9	yes	I Lipid transport and metabolism	COG1028 Dehydrogenases with different specificities (related to short-chain alcohol dehydrogenases)	TK0673 TK0736	TON_0703	PAB0245 PAB2177	PF1853 PF0149	PH1809 PH1901
Energy metabolism :: Electron transport	tg0846	4Fe-4S ferredoxin	138	15688.2	yes	C Energy production and conversion	COG1146 Ferredoxin	TK2012
Energy metabolism :: Electron transport	tg0825	4Fe-4S ferredoxin, iron-sulfur binding	159	18162.8	no	C Energy production and conversion	COG1145 Ferredoxin
Energy metabolism :: Electron transport	tg0824	Carbon monoxide dehydrogenase	656	71551.1	yes	C Energy production and conversion	COG1151 6Fe-6S prismane cluster-containing protein		TON_1018
Energy metabolism :: Electron transport	tg0733	Oxidoreductase, aldo/keto reductase family	280	31939.5	yes	R General function prediction only	COG0656 Aldo/keto reductases, related to diketogulonate reductase	TK0845	TON_0443	PAB2329	PF1960	PH0031
Energy metabolism :: Electron transport	tg0565	D-isomer specific 2-hydroxyacid dehydrogenase	333	37459.7	yes	C Energy production and conversion	COG1052 Lactate dehydrogenase and related dehydrogenases	TK0551 TK0683 TK1966	TON_0569 TON_0945 TON_1463	PAB1008 PAB2374 PAB0514	PF0370 PF0319 PF1394	PH0520 PH0597 PH1387
Energy metabolism :: Electron transport	tg0895	Cytochrome-c3 hydrogenase, gamma subunit	295	32620.8	yes	H Coenzyme transport and metabolism	COG0543 2-polyprenylphenol hydroxylase and related flavodoxin oxidoreductases	TK1326 TK1685	TON_1337 TON_0056 TON_1375	PAB1213 PAB1737	PF1911 PF1328	PH1874 PH0878
Energy metabolism :: Electron transport	tg0402	Cytochrome-c3 hydrogenase, gamma subunit	283	32134.8	yes	O Posttranslational modification, protein turnover, chaperones	COG0298 Hydrogenase maturation factor	TK1685 TK1326	TON_1375 TON_0056 TON_1337	PAB1737 PAB1213	PF1328 PF1911	PH0878 PH1874
Energy metabolism :: Electron transport	tg0389	Glucose-fructose oxidoreductase, putative	322	36961.6	no	R General function prediction only	COG0673 Predicted dehydrogenases and related proteins			PAB0775	PF0766
Energy metabolism :: Electron transport	tg1019	Glutamate synthase [NADPH] small chain	366	40590.2	no	E Amino acid transport and metabolism	COG0493 NADPH-dependent glutamate synthase beta chain and related oxidoreductases	tk0672 TK2074	TON_0702 TON_0542		PF1852
Energy metabolism :: Electron transport	tg0826	Glutamate synthase [NADPH] small chain	350	39033.1	no	E Amino acid transport and metabolism	COG0493 NADPH-dependent glutamate synthase beta chain and related oxidoreductases	TK2074 TK0672 TK1612	TON_0542 TON_0702 TON_0057	PAB1738	PF1852 PF1327
Energy metabolism :: Electron transport	tg0070	Glutamate synthase [NADPH] small chain	356	39365.4	yes	E Amino acid transport and metabolism	COG0493 NADPH-dependent glutamate synthase beta chain and related oxidoreductases	TK2074 TK0672 TK1612	TON_0542 TON_0702 TON_0057	PAB1738	PF1852 PF1327
Energy metabolism :: Electron transport	tg0896	Glutamate synthase (NADPH), homotetrameric	482	53249.5	yes	E Amino acid transport and metabolism	COG0493 NADPH-dependent glutamate synthase beta chain and related oxidoreductases	TK1325 TK1684 TK1612	TON_1336 TON_1376 TON_0057	PAB1214 PAB1738	PF1327 PF1910	PH0876 PH1873
Energy metabolism :: Electron transport	tg0401	Glutamate synthase (NADPH), homotetrameric	471	51620.6	yes	E Amino acid transport and metabolism	COG0493 NADPH-dependent glutamate synthase beta chain and related oxidoreductases	TK1325 TK1684 TK1612	TON_1376 TON_1336 TON_0057	PAB1214 PAB1738	PF1327 PF1910	PH0876 PH1873
Energy metabolism :: Electron transport	tg0827	7Fe ferredoxin	174	19759.9	no	C Energy production and conversion	COG0437 Fe-S-cluster-containing hydrogenase components 1	TK2075 TK2077	TON_0543 TON_0540 TON_1564 TON_1017	PAB1390
Energy metabolism :: Electron transport	tg0823	7Fe ferredoxin	204	22670.4	no	C Energy production and conversion	COG0437 Fe-S-cluster-containing hydrogenase components 1	TK2077	TON_1017 TON_1564	PAB1390
Energy metabolism :: Electron transport	tg0069	7Fe ferredoxin	167	18584	yes	C Energy production and conversion	COG0437 Fe-S-cluster-containing hydrogenase components 1	TK2075 TK2077	TON_0543 TON_1564 TON_0540 TON_0280 TON_1017	PAB1390
Energy metabolism :: Electron transport	tg1526	Quinoprotein dehydrogenase, putative	431	46600.1	no	S Function unknown	COG1520 FOG: WD40-like repeat	TK0035	TON_1205	PAB1279	PF0415	PH0333
Energy metabolism :: Electron transport	tg1280	Dehydrogenase, putative	406	44183.1	no
Energy metabolism :: Electron transport	tg0842	Dinitrogenase iron-molybdenum cofactor, NIF B/Y/X related	128	14602.4	yes	S Function unknown	COG1433 Uncharacterized conserved protein	TK2016	TON_0258			PH0822
Energy metabolism :: Electron transport	tg0557	Dinitrogenase iron-molybdenum cofactor, NIF B/Y/X related	156	15983.1	yes	S Function unknown	COG1433 Uncharacterized conserved protein	TK0732 TK0724	TON_0921 TON_0919	PAB0517 PAB1692	PF2025	PH1383 PH1227
Energy metabolism :: Electron transport	tg0550	Dinitrogenase iron-molybdenum cofactor, NIF B/Y/X related	135	15747.8	yes			TK0723	TON_0917	PAB0685		PH1226
Energy metabolism :: Electron transport	tg0552	Dinitrogenase iron-molybdenum cofactor, NIF B/Y/X related	202	20768.5	yes	S Function unknown	COG1433 Uncharacterized conserved protein	tk0724	TON_0919	PAB1692	PF2025	PH1227
Energy metabolism :: Electron transport	tg0844	Fe-S cluster containing protein, SufBD related	325	35968.2	no	O Posttranslational modification, protein turnover, chaperones	COG0719 ABC-type transport system involved in Fe-S cluster assembly, permease component					PH0883
Energy metabolism :: Electron transport	tg0293	Oxidoreductase	487	54002.5	yes	R General function prediction only	COG2509 Uncharacterized FAD-dependent dehydrogenases	TK1557	TON_1718	PAB1091	PF0276	PH0303
Energy metabolism :: Electron transport	tg0121	Oxidoreductase	420	46392.2	yes			TK2159	TON_1501		PF1083
Energy metabolism :: Electron transport	tg1083	Ferredoxin, putative, containing one 4Fe-4S binding domain	156	18186.2	no	C Energy production and conversion	COG1146 Ferredoxin
Energy metabolism :: Electron transport	tg0822	Carbon monoxide dehydrogenase accessory protein, putative	301	33704.9	yes	D Cell cycle control, cell division, chromosome partitioning	COG3640 CO dehydrogenase maturation factor		TON_1019
Energy metabolism :: Glycolysis/gluconeogenesis	tg0122	glyceraldehyde-3-phosphate (GAP):ferredoxin oxidoreductase	652	74002.6	yes	C Energy production and conversion	COG2414 Aldehyde:ferredoxin oxidoreductase	TK2163	TON_1498	PAB1315	PF0464	PH0457
Energy metabolism :: Glycolysis/gluconeogenesis	tg0123	Fructose-1,6-bisphosphatase (FBPase V)	375	41781	yes	G Carbohydrate transport and metabolism	COG1980 Archaeal fructose 1,6-bisphosphatase	TK2164	TON_1497	PAB1515	PF0613	PH0759
Energy metabolism :: Glycolysis/gluconeogenesis	tg1667	Glyceraldehyde 3-phosphate dehydrogenase (GAPDH)	335	37298.6	yes	G Carbohydrate transport and metabolism	COG0057 Glyceraldehyde-3-phosphate dehydrogenase/erythrose-4-phosphate dehydrogenase	TK0765	TON_0639	PAB0257	PF1874	PH1830
Energy metabolism :: Glycolysis/gluconeogenesis	tg1550	Pyruvate kinase	474	52494.3	yes	G Carbohydrate transport and metabolism	COG0469 Pyruvate kinase	TK0511	TON_0785	PAB1441	PF1188	PH0570
Energy metabolism :: Glycolysis/gluconeogenesis	tg1465	ADP-specific phosphofructokinase	460	52617.6	yes	G Carbohydrate transport and metabolism	COG4809 Archaeal ADP-dependent phosphofructokinase/glucokinase	TK0376 TK1110	TON_1012 TON_0246	PAB2013 PAB0967	PF1784 PF0312	PH1645 PH0589
Energy metabolism :: Glycolysis/gluconeogenesis	tg1318	Phosphoglycerate kinase	412	45986.9	yes	G Carbohydrate transport and metabolism	COG0126 3-phosphoglycerate kinase	TK1146	TON_0990	PAB1679	PF1057	PH1218
Energy metabolism :: Glycolysis/gluconeogenesis	tg1078	Glucose-6-phosphate isomerase, archaeal	189	21433.3	yes	G Carbohydrate transport and metabolism	COG2140 Thermophilic glucose-6-phosphate isomerase and related metalloenzymes	TK1111	TON_0247	PAB1199	PF0196	PH1956
Energy metabolism :: Glycolysis/gluconeogenesis	tg1043	Phosphoenolpyruvate synthase (pyruvate,water dikinase) (PEP synthase)	791	87601.2	yes	G Carbohydrate transport and metabolism	COG0574 Phosphoenolpyruvate synthase/pyruvate phosphate dikinase	TK1292	TON_0311	PAB0057	PF0043	PH0092
Energy metabolism :: Glycolysis/gluconeogenesis	tg0818	ADP-dependent glucokinase	453	51154.6	yes	G Carbohydrate transport and metabolism	COG4809 Archaeal ADP-dependent phosphofructokinase/glucokinase	TK1110 TK0376	TON_0246 TON_1012	PAB0967 PAB2013	PF0312 PF1784	PH0589 PH1645
Energy metabolism :: Glycolysis/gluconeogenesis	tg0731	2,3-bisphosphoglycerate-independent phosphoglycerate mutase	411	45583.1	yes	G Carbohydrate transport and metabolism	COG3635 Predicted phosphoglycerate mutase, AP superfamily	TK0866	TON_0442	PAB2318	PF1959	PH0037
Energy metabolism :: Glycolysis/gluconeogenesis	tg0313	Triosephosphate isomerase	226	23722.7	yes	G Carbohydrate transport and metabolism	COG0149 Triosephosphate isomerase	TK2129	TON_1640	PAB1208	PF1920	PH1884
Energy metabolism :: Glycolysis/gluconeogenesis	tg0077	Enolase (2-phosphoglycerate dehydratase) (2-phospho-D-glycerate hydro-lyase)	430	46826.2	yes	G Carbohydrate transport and metabolism	COG0148 Enolase	TK2106	TON_1613	PAB1126	PF0215	PH1942
Energy metabolism :: Glycolysis/gluconeogenesis	tg1566	Fructokinase	316	35036.8	no	G Carbohydrate transport and metabolism	COG0524 Sugar kinases, ribokinase family			PAB0482	PF1458 PF1738	PH1459
Energy metabolism :: Glycolysis/gluconeogenesis	tg1754	Fructose 1,6-bisphosphate aldolase class 1	281	31210.8	yes	G Carbohydrate transport and metabolism	COG1830 DhnA-type fructose-1,6-bisphosphate aldolase and related enzymes	TK0989	TON_0903	PAB0049	PF1956	PH0082
Energy metabolism :: Non-oxydative pentose phosphate metabolism	tg1891	3-hexulose-6-phosphate synthase-6-phospho 3-hexuloisomerase fused bifuntional enzyme	406	44265.9	yes	G Carbohydrate transport and metabolism	COG0269 3-hexulose-6-phosphate synthase and related proteins	TK0475	TON_0336	PAB1222	PF0220	PH1938
Energy metabolism :: Non-oxydative pentose phosphate metabolism	tg1633	ribose-1,5-bisphosphate isomerase, e2b2 family	322	36308.9	yes	J Translation, ribosomal structure and biogenesis	COG1184 Translation initiation factor 2B subunit, eIF-2B alpha/beta/delta family	TK0185 TK0556 TK1047	TON_1296 TON_0934 TON_0637	PAB2402 PAB2444 PAB1306	PF0122 PF1349 PF0475	PH0208 PH0702 PH0440
Energy metabolism :: Non-oxydative pentose phosphate metabolism	tg1786	AMP phosphorylase	503	53823.2	yes	F Nucleotide transport and metabolism	COG0213 Thymidine phosphorylase	TK0352	TON_1062	PAB1982	PF1607	PH1598
Energy metabolism :: Non-oxydative pentose phosphate metabolism	tg0606	Phosphopentomutase	453	49741.8	yes	G Carbohydrate transport and metabolism	COG1109 Phosphomannomutase	TK1777 TK2185 TK1108	TON_1789 TON_1445 TON_0244	PAB1666 PAB0819	PF0861 PF0588	PH1210 PH0923
Energy metabolism :: Non-oxydative pentose phosphate metabolism	tg2049	Ribose-phosphate pyrophosphokinase	279	30978.8	yes	F Nucleotide transport and metabolism	COG0462 Phosphoribosylpyrophosphate synthetase	TK2235	TON_1403	PAB1114	PF0236	PH1923
Energy metabolism :: Non-oxydative pentose phosphate metabolism	tg1781	Ribose-5-phosphate isomerase	226	24749.4	yes	G Carbohydrate transport and metabolism	COG0120 Ribose 5-phosphate isomerase	TK1426	TON_0168	PAB0522	PF1258	PH1375
Energy metabolism :: Non-oxydative pentose phosphate metabolism	tg1600	Transketolase N-terminal section	219	24322.8	no	G Carbohydrate transport and metabolism	COG3959 Transketolase, N-terminal subunit	TK0270	TON_1131	PAB0295	PF1688
Energy metabolism :: Non-oxydative pentose phosphate metabolism	tg1599	Transketolase C-terminal section	305	33606.8	no	G Carbohydrate transport and metabolism	COG3958 Transketolase, C-terminal subunit	TK0269	TON_1132	PAB0296	PF1689
Energy metabolism :: Non-oxydative pentose phosphate metabolism	tg0176	Deoxyribose-phosphate aldolase (Phosphodeoxyriboaldolase) (Deoxyriboaldolase) (DERA)	225	24420.1	yes	F Nucleotide transport and metabolism	COG0274 Deoxyribose-phosphate aldolase	TK2104	TON_1608
Energy metabolism :: Non-oxydative pentose phosphate metabolism	tg1751	Ribulose 1,5-bisphosphate carboxylase large subunit (RuBisCO)	444	49913.7	yes	G Carbohydrate transport and metabolism	COG1850 Ribulose 1,5-bisphosphate carboxylase, large subunit	TK2290	TON_1234	PAB1580	PF1156	PH0939
Energy metabolism :: Others	tg0346	Acylphosphatase	91	10303.8	yes	C Energy production and conversion	COG1254 Acylphosphatases	TK2031	TON_1490	PAB7421	PF0283	PH0305a
Energy metabolism :: Others	tg1567	L-fucose isomerase	492	54828.8	no	G Carbohydrate transport and metabolism	COG2407 L-fucose isomerase and related proteins			PAB1900	PF1459 PF1745	PH1462
Energy metabolism :: Others	tg0498	Inorganic pyrophosphatase	177	20691.7	yes	C Energy production and conversion	COG0221 Inorganic pyrophosphatase	TK1700	TON_1914	PAB1104	PF0257	PH1907
Energy metabolism :: Propanoate metabolism	tg2029	Methylmalonyl-coA decarboxylase, beta chain	379	39670.7	no	C Energy production and conversion	COG1883 Na+-transporting methylmalonyl-CoA/oxaloacetate decarboxylase, beta subunit	TK1625	TON_0038	PAB1772	PF0674	PH1283
Energy metabolism :: Propanoate metabolism	tg2028	Methylmalonyl-coA decarboxylase gamma chain	152	15615.9	no	I Lipid transport and metabolism	COG0511 Biotin carboxyl carrier protein	TK1624 TK0990	TON_0039 TON_0904	PAB1771	PF0673	PH1284
Energy metabolism :: Propanoate metabolism	tg2027	Methylmalonyl-CoA decarboxylase, delta subunit	122	13897.1	yes	C Energy production and conversion	COG3630 Na+-transporting methylmalonyl-CoA/oxaloacetate decarboxylase, gamma subunit	TK1623	TON_0040	PAB1770	PF0672	PH1285
Energy metabolism :: Propanoate metabolism	tg2026	Methylmalonyl-CoA decarboxylase, alpha subunit	522	56972.7	yes	I Lipid transport and metabolism	COG4799 Acetyl-CoA carboxylase, carboxyltransferase component (subunits alpha and beta)	TK1622	TON_0041	PAB1769	PF0671	PH1287
Energy metabolism :: Propanoate metabolism	tg1929	Methylmalonyl-coA epimerase	133	14816.2	yes	E Amino acid transport and metabolism	COG0346 Lactoylglutathione lyase and related lyases	TK0330	TON_1074	PAB2438	PF1948	PH0272
Energy metabolism :: Propanoate metabolism	tg1931	Methylmalonyl-CoA mutase, C-terminal domain/subunit (cobalamin-binding)	145	15768.5	yes	I Lipid transport and metabolism	COG2185 Methylmalonyl-CoA mutase, C-terminal domain/subunit (cobalamin-binding)	TK0328	TON_1076	PAB2187	PF1946	PH0275
Energy metabolism :: Propanoate metabolism	tg1685	Methylmalonyl-coA mutase, N-terminal domain/subunit	562	64668.7	yes	I Lipid transport and metabolism	COG1884 Methylmalonyl-CoA mutase, N-terminal domain/subunit	TK1149	TON_1110	PAB1800	PF1477	PH1306
Energy metabolism :: Pyruvate/oxaloacetate metabolism	tg1771	Phosphoenolpyruvate carboxykinase [GTP]	625	72322.5	yes	C Energy production and conversion	COG1274 Phosphoenolpyruvate carboxykinase (GTP)	TK1405	TON_0192	PAB1253	PF0289	PH0312
Energy metabolism :: Pyruvate/oxaloacetate metabolism	tg1753	Pyruvate carboxylase subunit B	595	66485	yes	C Energy production and conversion	COG5016 Pyruvate/oxaloacetate carboxyltransferase	TK0990	TON_0904			PH0834
Energy metabolism :: Pyruvate/oxaloacetate metabolism	tg1479	Maleate cis-trans isomerase	237	26794.6	yes	Q Secondary metabolites biosynthesis, transport and catabolism	COG3473 Maleate cis-trans isomerase	TK0375	TON_1011	PAB2420	PF1344	PH0985 PH1150
Energy metabolism :: Pyruvate/oxaloacetate metabolism	tg1120	Aconitase X, putative, Fe-S cluster subunit	389	42786.8	yes	S Function unknown	COG1679 Uncharacterized conserved protein	TK1249	TON_0514	PAB1061	PF0390	PH0354
Energy metabolism :: Pyruvate/oxaloacetate metabolism	tg1119	Aconitase X, putative, swiveling domain subunit	131	13542.7	no	S Function unknown	COG1786 Uncharacterized conserved protein	TK1248	TON_0513	PAB1062	PF0391	PH0353
Energy metabolism :: Pyruvate/oxaloacetate metabolism	tg0399	Malic enzyme (malate oxidoreductase)	435	47483.7	yes	C Energy production and conversion	COG0281 Malic enzyme	TK1963		PAB1792	PF1026	PH1275
Energy metabolism :: Pyruvate/oxaloacetate metabolism	tg0319	Fumarate hydratase class I, N-terminal domain	283	30476.1	no	C Energy production and conversion	COG1951 Tartrate dehydratase alpha subunit/Fumarate hydratase class I, N-terminal domain	TK1965		PAB2030	PF1755	PH1683
Energy metabolism :: Pyruvate/oxaloacetate metabolism	tg0318	Fumarate hydratase class I, C-terminal domain	169	18368.3	no	C Energy production and conversion	COG1838 Tartrate dehydratase beta subunit/Fumarate hydratase class I, C-terminal domain	TK1964		PAB2031	PF1754	PH1684
General function prediction only :: Acetyltransferases	tg1588	N-acetyltransferase, GNAT family	179	21128.8	yes	J Translation, ribosomal structure and biogenesis	COG1670 Acetyltransferases, including N-acetylases of ribosomal proteins	TK0538 TK0233	TON_0698
General function prediction only :: Acetyltransferases	tg0393	Acetyltransferase, GNAT family	311	35994.2	no	R General function prediction only	COG4552 Predicted acetyltransferase involved in intracellular survival and related acetyltransferases
General function prediction only :: Acetyltransferases	tg2149	Acetyl/acyl transferase related protein	204	22686	yes	R General function prediction only	COG0110 Acetyltransferase (isoleucine patch superfamily)			PAB0773	PF0768
General function prediction only :: Acetyltransferases	tg1579	Acetyltransferase, GNAT family	271	30976.8	yes	K Transcription	COG0454 Histone acetyltransferase HPA2 and related acetyltransferases	TK0228 TK0232	TON_1158	PAB1583	PF0953	PH0694
General function prediction only :: Acetyltransferases	tg1578	Acetyltransferase , GNAT family	345	40541.9	no
General function prediction only :: Acetyltransferases	tg1180	Acetyltransferase, GNAT family	280	31180.3	yes	K Transcription	COG0454 Histone acetyltransferase HPA2 and related acetyltransferases	TK0331		PAB0896
General function prediction only :: Acetyltransferases	tg0718	Carbonic anhydrase/acetyltransferase, containing bacterial transferase hexapeptide repeat	174	18976.9	yes	R General function prediction only	COG0663 Carbonic anhydrases/acetyltransferases, isoleucine patch superfamily	TK1174	TON_0372	PAB0393	PF1600	PH1591
General function prediction only :: Acetyltransferases	tg1315	N-acetyltransferase, GNAT family	177	20847	no	J Translation, ribosomal structure and biogenesis	COG1670 Acetyltransferases, including N-acetylases of ribosomal proteins	TK0538 TK0233	TON_0698
General function prediction only :: Acetyltransferases	tg0455	N-acetyltransferase	156	18544.3	no	K Transcription	COG0454 Histone acetyltransferase HPA2 and related acetyltransferases	TK0125	TON_1305	PAB1226	PF0225 PF0226	PH1933
General function prediction only :: ATPases, GTPases, and ATP/GTP-binding proteins	tg1555	ATP-binding protein, putative AAA ATPase	176	19647.8	yes	F Nucleotide transport and metabolism	COG1618 Predicted nucleotide kinase	TK0557	TON_0933	PAB1537	PF0501	PH0792
General function prediction only :: ATPases, GTPases, and ATP/GTP-binding proteins	tg1027	ATPase of the AAA superfamily, putative	387	45343.4	no	R General function prediction only	COG1373 Predicted ATPase (AAA+ superfamily)			PAB1562 PAB0083 PAB0600 PAB1355	PF0243 PF0652 PF0585	PH0837 PH0922
General function prediction only :: ATPases, GTPases, and ATP/GTP-binding proteins	tg0990	ATPase of the AAA superfamily, putative	431	50287.4	no	R General function prediction only	COG1373 Predicted ATPase (AAA+ superfamily)			PAB0083 PAB1562 PAB0600 PAB1355	PF0243 PF0652 PF0585	PH0837 PH0922
General function prediction only :: ATPases, GTPases, and ATP/GTP-binding proteins	tg1918	Nucleotide binding protein, putative, containing PIN domain	121	14197.4	no	R General function prediction only	COG1848 Predicted nucleic acid-binding protein, contains PIN domain
General function prediction only :: ATPases, GTPases, and ATP/GTP-binding proteins	tg0562	Nucleotide binding protein, putative, containing PIN domain	143	16535.1	yes	K Transcription	COG2002 Regulators of stationary/sporulation gene expression
General function prediction only :: ATPases, GTPases, and ATP/GTP-binding proteins	tg0457	Nucleotide binding protein, putative, containing PIN domain	129	14060.5	yes
General function prediction only :: ATPases, GTPases, and ATP/GTP-binding proteins	tg0201	GTP-binding protein, HSR1-related GTPase	339	38664.9	no	R General function prediction only	COG1161 Predicted GTPases	TK1857	TON_1672	PAB0922	PF0998	PH0645
General function prediction only :: ATPases, GTPases, and ATP/GTP-binding proteins	tg0150	P-loop ATPase, MJ1599 type	276	32158.7	no	D Cell cycle control, cell division, chromosome partitioning	COG0037 Predicted ATPase of the PP-loop superfamily implicated in cell cycle control	TK1551	TON_1758	PAB1152	PF0186	PH1968
General function prediction only :: ATPases, GTPases, and ATP/GTP-binding proteins	tg0020	PP-loop ATPase, YdaO-type	325	37554.6	no	D Cell cycle control, cell division, chromosome partitioning	COG0037 Predicted ATPase of the PP-loop superfamily implicated in cell cycle control	TK1821 TK1556	TON_1692 TON_1717	PAB2029 PAB1092	PF1758 PF0273	PH1680 PH0300
General function prediction only :: ATPases, GTPases, and ATP/GTP-binding proteins	tg2130	PP-loop ATPase, YdaO-type	304	35277	no	D Cell cycle control, cell division, chromosome partitioning	COG0037 Predicted ATPase of the PP-loop superfamily implicated in cell cycle control	TK1556 TK1821	TON_1717 TON_1692	PAB1092 PAB2029	PF0273 PF1758	PH0300 PH1680
General function prediction only :: ATPases, GTPases, and ATP/GTP-binding proteins	tg2117	Nucleotide-binding protein, containing HEPN domain	61	7134.3	no					PAB0899		PH0690
General function prediction only :: ATPases, GTPases, and ATP/GTP-binding proteins	tg2014	AAA family ATPase, type II secretion system protein	193	22415.9	yes	N Cell motility	COG0630 Type IV secretory pathway, VirB11 components, and related ATPases involved in archaeal flagella biosynthesis	TK1549	TON_0059	PAB0563	PF1471	PH1309
General function prediction only :: ATPases, GTPases, and ATP/GTP-binding proteins	tg1935	ATPase, AAA superfamily, containing PIN and KH nucleic acid-binding domains	614	69344.4	yes	R General function prediction only	COG1855 ATPase (PilT family)	TK0953	TON_1080	PAB1633	PF1041	PH1123
General function prediction only :: ATPases, GTPases, and ATP/GTP-binding proteins	tg1854	ATP-binding protein , PP-loop superfamily	244	27668.6	no	R General function prediction only	COG2102 Predicted ATPases of PP-loop superfamily	TK2280	TON_1247	PAB0759	PF0828	PH1257
General function prediction only :: ATPases, GTPases, and ATP/GTP-binding proteins	tg1767	GTP-binding protein, HSR1-related	182	20998.7	no	R General function prediction only	COG0218 Predicted GTPase	TK1954	TON_1948	PAB2234	PF0114	PH0200
General function prediction only :: ATPases, GTPases, and ATP/GTP-binding proteins	tg1515	moxR-type AAA ATPase, putative chaperone protein	318	35300.5	yes	R General function prediction only	COG0714 MoxR-like ATPases	TK1846	TON_1683 TON_1831	PAB0848 PAB1276 PAB1296	PF0405 PF0418 PF0517 PF0804	PH0329 PH0385 PH0776
General function prediction only :: ATPases, GTPases, and ATP/GTP-binding proteins	tg0190	moxR-type AAA ATPase, putative chaperone protein	315	35723.3	yes	R General function prediction only	COG0714 MoxR-like ATPases	TK1846	TON_1683 TON_1831	PAB0848 PAB1276 PAB1296	PF0405 PF0418 PF0517 PF0804	PH0329 PH0385 PH0776
General function prediction only :: ATPases, GTPases, and ATP/GTP-binding proteins	tg0009	moxR-type AAA ATPase, putative chaperone protein	309	34656.2	yes	R General function prediction only	COG0714 MoxR-like ATPases	TK1846	TON_1831 TON_1683	PAB0848 PAB1276 PAB1296	PF0405 PF0418 PF0517 PF0804	PH0329 PH0385 PH0776
General function prediction only :: ATPases, GTPases, and ATP/GTP-binding proteins	tg1432	GTP-binding protein	188	21298.2	yes	R General function prediction only	COG1100 GTPase SAR1 and related small G proteins	TK0012	TON_1217	PAB1065	PF0397	PH0344
General function prediction only :: ATPases, GTPases, and ATP/GTP-binding proteins	tg1384	Conserved hypothetical protein, putative ATPase	424	49794	no	R General function prediction only	COG1672 Predicted ATPase (AAA+ superfamily)	TK0776 TK2222				PH0379
General function prediction only :: ATPases, GTPases, and ATP/GTP-binding proteins	tg1337	Predicted P-loop ATPase fused to an acetyltransferase (GNAT) family	811	93681.4	yes	R General function prediction only	COG1444 Predicted P-loop ATPase fused to an acetyltransferase	TK0754	TON_0968	PAB2428	PF0504	PH0788
General function prediction only :: ATPases, GTPases, and ATP/GTP-binding proteins	tg1193	ATPase, putative, PP-loop superfamily	206	23720	yes	J Translation, ribosomal structure and biogenesis	COG2117 Predicted subunit of tRNA(5-methylaminomethyl-2-thiouridylate) methyltransferase, contains the PP-loop ATPase domain	TK1283	TON_1105	PAB0172	PF1945	PH0276
General function prediction only :: ATPases, GTPases, and ATP/GTP-binding proteins	tg1160	ATPase of the AAA superfamily, putative AsnC/Lrp family bacterial regulatory protein	435	49452.9	yes	R General function prediction only	COG1373 Predicted ATPase (AAA+ superfamily)			PAB0633	PF1321	PH0567
General function prediction only :: ATPases, GTPases, and ATP/GTP-binding proteins	tg1102	Predicted ATPase of the PP-loop superfamily	262	30835.8	no	D Cell cycle control, cell division, chromosome partitioning	COG0037 Predicted ATPase of the PP-loop superfamily implicated in cell cycle control	TK0960	TON_0654	PAB1992	PF1622	PH1608
General function prediction only :: ATPases, GTPases, and ATP/GTP-binding proteins	tg0991	GTP-binding protein	388	43360.3	no	R General function prediction only	COG1163 Predicted GTPase	TK1286	TON_1283	PAB2026	PF1763	PH1672
General function prediction only :: ATPases, GTPases, and ATP/GTP-binding proteins	tg0972	ATPase of the AAA family	400	45394.2	yes	O Posttranslational modification, protein turnover, chaperones	COG0464 ATPases of the AAA+ class	TK1139		PAB1789		PH1278
General function prediction only :: ATPases, GTPases, and ATP/GTP-binding proteins	tg0966	ATPase of the AAA family	383	42859.1	no	O Posttranslational modification, protein turnover, chaperones	COG0464 ATPases of the AAA+ class	TK1139		PAB1789		PH1278
General function prediction only :: ATPases, GTPases, and ATP/GTP-binding proteins	tg0757	Carboligase of the ATP-grasp superfamily, putative	331	37829.2	yes	R General function prediction only	COG1759 ATP-utilizing enzymes of ATP-grasp superfamily (probably carboligases)	TK0196 TK0431 TK0203		PAB0547 PAB1272	PF1517 PF0421	PH1348 PH0324
General function prediction only :: ATPases, GTPases, and ATP/GTP-binding proteins	tg0591	Prokaryotic ATPase, AAA superfamily	351	40718	yes	R General function prediction only	COG1672 Predicted ATPase (AAA+ superfamily)	TK1236		PAB0862 PAB1359 PAB1370 PAB1597 PAB1954 PAB2304 PAB0664	PF1097	PH0539 PH1067
General function prediction only :: ATPases, GTPases, and ATP/GTP-binding proteins	tg0691	GTPase, MMR-HSR1 family	397	44325.8	yes	J Translation, ribosomal structure and biogenesis	COG0012 Predicted GTPase, probable translation factor	TK0506	TON_0666	PAB1357	PF0374	PH0525
General function prediction only :: ATPases, GTPases, and ATP/GTP-binding proteins	tg0645	GTPase, NOG1/MMR-HSR1 family	357	40987.1	no	R General function prediction only	COG1084 Predicted GTPase	TK1190	TON_0356	PAB0558	PF1495	PH1320
General function prediction only :: ATPases, GTPases, and ATP/GTP-binding proteins	tg0542	N-type ATP pyrophosphatase, putative	213	24009.4	yes	R General function prediction only	COG2102 Predicted ATPases of PP-loop superfamily	tk0861	TON_0682	PAB0415	PF0295	PH0375
General function prediction only :: ATPases, GTPases, and ATP/GTP-binding proteins	tg0381	ATPase, BadF/BadG/BcrA/BcrD type	310	33351.3	no	G Carbohydrate transport and metabolism	COG2971 Predicted N-acetylglucosamine kinase
General function prediction only :: ATPases, GTPases, and ATP/GTP-binding proteins	tg0269	GTP-binding protein hflx	431	49648.7	no	R General function prediction only	COG2262 GTPases	TK1976	TON_1474	PAB0722	PF1177	PH1132
General function prediction only :: ATPases, GTPases, and ATP/GTP-binding proteins	tg0182	AAA family ATPase, possibly ruvB related	396	45785	yes			TK2098	TON_1600	PAB0130	PF0128	PH0212
General function prediction only :: ATPases, GTPases, and ATP/GTP-binding proteins	tg1626	Prokaryotic ATPase, AAA superfamily	362	41549.6	yes	R General function prediction only	COG1672 Predicted ATPase (AAA+ superfamily)	TK1236		PAB0862 PAB1359 PAB1370 PAB1597 PAB1954 PAB2304 PAB0664	PF1097	PH0539 PH1067
General function prediction only :: ATPases, GTPases, and ATP/GTP-binding proteins	tg1620	Prokaryotic ATPase, AAA superfamily	315	37532.2	no	R General function prediction only	COG1672 Predicted ATPase (AAA+ superfamily)
General function prediction only :: ATPases, GTPases, and ATP/GTP-binding proteins	tg1619	Prokaryotic ATPase, AAA superfamily	330	37584.7	no	R General function prediction only	COG1672 Predicted ATPase (AAA+ superfamily)
General function prediction only :: ATPases, GTPases, and ATP/GTP-binding proteins	tg1575	Prokaryotic ATPase, AAA superfamily	450	52908.6	no	R General function prediction only	COG1672 Predicted ATPase (AAA+ superfamily)	TK1877 TK1465 TK1544 TK0140 TK1573		PAB1516 PAB0571 PAB1598 PAB1582 PAB1371 PAB2383	PF0880 PF0634 PF0435 PF0304 PF0636 PF0764 PF0635	PH0977 PH0976 PH0436 PH0846
General function prediction only :: ATPases, GTPases, and ATP/GTP-binding proteins	tg1434	Prokaryotic ATPase, AAA superfamily	455	53387.3	no	R General function prediction only	COG1672 Predicted ATPase (AAA+ superfamily)	TK1877 TK1465 TK1544 TK0140 TK1573		PAB1516 PAB1582 PAB1598 PAB0571 PAB2383 PAB1371	PF0880 PF0435 PF0634 PF0636 PF0304 PF0764 PF0635	PH0977 PH0976 PH0436 PH0846
General function prediction only :: ATPases, GTPases, and ATP/GTP-binding proteins	tg1350	Prokaryotic ATPase, AAA superfamily	405	46966	no	R General function prediction only	COG1672 Predicted ATPase (AAA+ superfamily)	TK1877 TK1544 TK1465 TK0140 TK0286		PAB1516 PAB1598 PAB0571 PAB1582 PAB2383 PAB1371	PF0880 PF0634 PF0435 PF0636 PF0304 PF0764 PF0635	PH0976 PH0977 PH0436 PH0830 PH0841 PH0846
General function prediction only :: ATPases, GTPases, and ATP/GTP-binding proteins	tg1130	Prokaryotic ATPase, AAA superfamily	472	56062.5	yes	R General function prediction only	COG1672 Predicted ATPase (AAA+ superfamily)	TK1544 TK1877 TK1465 TK1573 TK0140		PAB1371 PAB1582 PAB1516 PAB1598 PAB0571 PAB2383	PF0304 PF0764 PF0880 PF0636 PF0435 PF0634 PF0635	PH0977 PH0436 PH0976 PH0846
General function prediction only :: ATPases, GTPases, and ATP/GTP-binding proteins	tg1052	Prokaryotic ATPase, AAA superfamily	460	54117.1	no	R General function prediction only	COG1672 Predicted ATPase (AAA+ superfamily)	TK1877 TK1465 TK1544 TK0140 TK1573		PAB1516 PAB1598 PAB1582 PAB0571 PAB2383 PAB1371	PF0880 PF0634 PF0636 PF0435 PF0304 PF0764 PF0635	PH0977 PH0976 PH0436 PH0846
General function prediction only :: ATPases, GTPases, and ATP/GTP-binding proteins	tg0978	Prokaryotic ATPase, AAA superfamily	497	56905.2	no	R General function prediction only	COG1672 Predicted ATPase (AAA+ superfamily)				PF0007
General function prediction only :: ATPases, GTPases, and ATP/GTP-binding proteins	tg0977	Prokaryotic ATPase, AAA superfamily, disease resistance protein related	446	52529	no	R General function prediction only	COG1672 Predicted ATPase (AAA+ superfamily)	TK1465 TK1544 TK1877 TK0140 TK1573		PAB1598 PAB1516 PAB1582 PAB0571 PAB2383 PAB1371	PF0304 PF0880 PF0634 PF0636 PF0435 PF0764 PF0635	PH0976 PH0977 PH0436 PH0846
General function prediction only :: ATPases, GTPases, and ATP/GTP-binding proteins	tg0897	Prokaryotic ATPase, AAA superfamily	365	42296.3	yes	R General function prediction only	COG1672 Predicted ATPase (AAA+ superfamily)	TK1236		PAB0862 PAB1359 PAB1370 PAB1597 PAB1954 PAB2304 PAB0664	PF1097	PH0539 PH1067
General function prediction only :: ATPases, GTPases, and ATP/GTP-binding proteins	tg0275	Prokaryotic ATPase, AAA superfamily	466	55048.1	yes	R General function prediction only	COG1672 Predicted ATPase (AAA+ superfamily)	TK1573 TK1544 TK1877 TK0140 TK1465		PAB1371 PAB1598 PAB1516 PAB1582 PAB0571 PAB2383	PF0304 PF0634 PF0435 PF0636 PF0764 PF0880 PF0635	PH0436 PH0977 PH0846 PH0976
General function prediction only :: ATPases, GTPases, and ATP/GTP-binding proteins	tg0213	Prokaryotic ATPase, AAA superfamily	468	54547.4	no	R General function prediction only	COG1672 Predicted ATPase (AAA+ superfamily)	TK1544 TK1465 TK1877 TK0140 TK1573		PAB1582 PAB1598 PAB2383 PAB1516 PAB0571 PAB1371	PF0764 PF0636 PF0880 PF0634 PF0435 PF0304 PF0635	PH0436 PH0976 PH0977 PH0846
General function prediction only :: ATPases, GTPases, and ATP/GTP-binding proteins	tg0696	Prokaryotic ATPase, AAA superfamily	356	40013.3	no	R General function prediction only	COG1672 Predicted ATPase (AAA+ superfamily)	TK1236		PAB0862 PAB1359 PAB1370 PAB1597 PAB1954 PAB2304 PAB0664	PF1097	PH0539 PH1067
General function prediction only :: ATPases, GTPases, and ATP/GTP-binding proteins	tg0108	RecA family AAA ATPase	236	26831.3	yes	T Signal transduction mechanisms	COG0467 RecA-superfamily ATPases implicated in signal transduction	TK2042 TK1910		PAB0642	PF0872 PF0873 PF846933	PH1025
General function prediction only :: ATPases, GTPases, and ATP/GTP-binding proteins	tg1736	RecA family AAA ATPase	237	26392.5	yes	T Signal transduction mechanisms	COG0467 RecA-superfamily ATPases implicated in signal transduction	TK1048	TON_0612 TON_0889	PAB0642		PH1025
General function prediction only :: ATPases, GTPases, and ATP/GTP-binding proteins	tg0996	RecA family AAA ATPase	235	26804	yes	T Signal transduction mechanisms	COG0467 RecA-superfamily ATPases implicated in signal transduction	TK1910 TK2042	TON_0889	PAB0642		PH1025
General function prediction only :: ATPases, GTPases, and ATP/GTP-binding proteins	tg0617	RecA family AAA ATPase	248	28045.4	yes	T Signal transduction mechanisms	COG0467 RecA-superfamily ATPases implicated in signal transduction	TK1789 TK1590	TON_1779 TON_1740	PAB0112 PAB2180	PF0102 PF1931	PH0186 PH0284
General function prediction only :: ATPases, GTPases, and ATP/GTP-binding proteins	tg0530	RecA family AAA ATPase	449	50606	yes	T Signal transduction mechanisms	COG0467 RecA-superfamily ATPases implicated in signal transduction	TK1932				PH0833
General function prediction only :: ATPases, GTPases, and ATP/GTP-binding proteins	tg0513	ATPase of the AAA superfamily, putative	437	50730.9	no	R General function prediction only	COG1373 Predicted ATPase (AAA+ superfamily)	TK1314 TK1822 TK0498 TK2202 TK2220	TON_1888	PAB1420		PH0691
General function prediction only :: ATPases, GTPases, and ATP/GTP-binding proteins	tg2064	ATPase of the AAA superfamily, putative	439	50225	yes	R General function prediction only	COG1373 Predicted ATPase (AAA+ superfamily)	TK2220 TK1822 TK1314 TK2202 TK0498	TON_1888	PAB1420		PH0691
General function prediction only :: ATPases, GTPases, and ATP/GTP-binding proteins	tg0372	PP-loop ATPase, MJ1638-related	245	27547.2	no	R General function prediction only	COG1365 Predicted ATPase (PP-loop superfamily)	TK1692	TON_1359	PAB1127	PF0214	PH1943
General function prediction only :: ATPases, GTPases, and ATP/GTP-binding proteins	tg2120	Predicted nucleic acid-binding protein contains PIN domain, N-term part	79	8681.89	no	R General function prediction only	COG2405 Predicted nucleic acid-binding protein, contains PIN domain
General function prediction only :: ATPases, GTPases, and ATP/GTP-binding proteins	tg1266	Putative carboligase of the ATP-grasp superfamily, C terminal part	75	8358.59	no	R General function prediction only	COG1759 ATP-utilizing enzymes of ATP-grasp superfamily (probably carboligases)
General function prediction only :: ATPases, GTPases, and ATP/GTP-binding proteins	tg1267	Putative carboligase of the ATP-grasp superfamily	256	28978.3	no	R General function prediction only	COG1759 ATP-utilizing enzymes of ATP-grasp superfamily (probably carboligases)	TK0431 TK0196
General function prediction only :: ATPases, GTPases, and ATP/GTP-binding proteins	tg1576	Conserved hypothetical protein, containing DUF234 domain	185	21839.4	no	R General function prediction only	COG1672 Predicted ATPase (AAA+ superfamily)					PH0846
General function prediction only :: DNA/RNA-binding proteins	tg0450	Nucleotide binding protein, putative, containing PIN domain	112	12597.6	no	R General function prediction only	COG1848 Predicted nucleic acid-binding protein, contains PIN domain	TK0128
General function prediction only :: DNA/RNA-binding proteins	tg0412	Zn-finger protein, C2H2 type	62	7353.69	yes	R General function prediction only	COG4049 Uncharacterized protein containing archaeal-type C2H2 Zn-finger	tk0143		PAB0758a	PF0829	PHs034
General function prediction only :: DNA/RNA-binding proteins	tg0363	Nucleotide binding protein, putative, containing PIN domain	153	17451.2	yes	R General function prediction only	COG1569 Predicted nucleic acid-binding protein, contains PIN domain	TK1185				PH0146
General function prediction only :: DNA/RNA-binding proteins	tg2071	Nucleotide binding protein, putative, containing PIN domain	128	14833.1	no	R General function prediction only	COG1848 Predicted nucleic acid-binding protein, contains PIN domain	TK2228 TK2262 TK0456		PAB2271 PAB0520	PF0574
General function prediction only :: DNA/RNA-binding proteins	tg2018	Nucleotide binding protein, putative, containing PIN domain	129	14743.1	no	R General function prediction only	COG1487 Predicted nucleic acid-binding protein, contains PIN domain
General function prediction only :: DNA/RNA-binding proteins	tg1387	Nucleotide binding protein, putative, containing PIN domain	150	16909.4	yes	R General function prediction only	COG1848 Predicted nucleic acid-binding protein, contains PIN domain	TK1118		PAB0550
General function prediction only :: DNA/RNA-binding proteins	tg1285	Nucleotide binding protein, putative, containing PIN domain	141	16413.4	no	R General function prediction only	COG1412 Uncharacterized proteins of PilT N-term./Vapc superfamily	TK1945	TON_1943	PAB2042	PF0927 PF1716	PH1710
General function prediction only :: DNA/RNA-binding proteins	tg1186	Nucleotide binding protein, putative, containing PIN domain	167	18672.8	yes	R General function prediction only	COG1439 Predicted nucleic acid-binding protein, consists of a PIN domain and a Zn-ribbon module	TK0337	TON_1052	PAB0882	PF1205	PH0709
General function prediction only :: DNA/RNA-binding proteins	tg1041	Nucleotide binding protein, putative, containing PIN domain	137	15681.4	yes	R General function prediction only	COG1848 Predicted nucleic acid-binding protein, contains PIN domain	TK0016 tk1290		PAB1672	PF0781 PF0812
General function prediction only :: DNA/RNA-binding proteins	tg0949	Nucleotide binding protein, putative, containing PIN domain	135	15496.8	yes	R General function prediction only	COG1848 Predicted nucleic acid-binding protein, contains PIN domain	TK0998		PAB0859 PAB1216
General function prediction only :: DNA/RNA-binding proteins	tg0919	Nucleotide binding protein, putative, containing PIN domain	143	16424.9	yes	R General function prediction only	COG1848 Predicted nucleic acid-binding protein, contains PIN domain	TK0910
General function prediction only :: DNA/RNA-binding proteins	tg0762	Nucleotide binding protein, putative, containing PIN domain	148	17119.6	yes	R General function prediction only	COG1848 Predicted nucleic acid-binding protein, contains PIN domain	TK0191
General function prediction only :: DNA/RNA-binding proteins	tg0354	Nucleotide binding protein, putative, containing PIN domain	136	15675	no	R General function prediction only	COG1848 Predicted nucleic acid-binding protein, contains PIN domain	TK2262 TK2228 TK0456		PAB2271 PAB0520	PF0574
General function prediction only :: DNA/RNA-binding proteins	tg0257	Nucleotide binding protein, putative, containing PIN domain	108	12214.2	no	R General function prediction only	COG1487 Predicted nucleic acid-binding protein, contains PIN domain	TK0176 TK1995		PAB1585
General function prediction only :: DNA/RNA-binding proteins	tg0215	Nucleotide binding protein, putative, containing PIN domain	143	16451.1	no	R General function prediction only	COG1848 Predicted nucleic acid-binding protein, contains PIN domain			PAB0550
General function prediction only :: DNA/RNA-binding proteins	tg0183	RNA-binding protein, putative	161	17907	yes	R General function prediction only	COG1818 Predicted RNA-binding protein, contains THUMP domain	TK2097	TON_1599	PAB0051	PF1958	PH0084
General function prediction only :: DNA/RNA-binding proteins	tg0110	Nucleic acid-binding protein, putative	467	52988.9	yes			TK2046	TON_1540
General function prediction only :: DNA/RNA-binding proteins	tg2122	RNA-binding protein, containing PUA domain	568	65432	yes	J Translation, ribosomal structure and biogenesis	COG1549 Queuine tRNA-ribosyltransferases, contain PUA domain	TK2156	TON_1505	PAB0082	PF0071	PH0135
General function prediction only :: DNA/RNA-binding proteins	tg2070	RNA-binding protein FAU-1, ribonuclease E homolog	471	54624.5	yes	J Translation, ribosomal structure and biogenesis	COG1530 Ribonucleases G and E	TK2227	TON_1408	PAB0071	PF0022	PH0117
General function prediction only :: DNA/RNA-binding proteins	tg1881	Transcription elongation factor, putative NusA homolog	170	18677.1	no	K Transcription	COG0195 Transcription elongation factor	TK0481	TON_0342	PAB1492	PF1214	PH0706
General function prediction only :: DNA/RNA-binding proteins	tg1863	Putative DNA-binding protein	141	15922	yes	R General function prediction only	COG1661 Predicted DNA-binding protein with PD1-like DNA-binding motif	TK0565	TON_0925	PAB0835	PF0619	PH0802
General function prediction only :: DNA/RNA-binding proteins	tg1845	RNA binding protein, containing PUA domain	172	19340.7	yes	J Translation, ribosomal structure and biogenesis	COG2016 Predicted RNA-binding protein (contains PUA domain)	TK2275	TON_1252	PAB1506	PF1115	PH0734
General function prediction only :: DNA/RNA-binding proteins	tg1428	Conserved hypothetical protein	141	16142.9	no	S Function unknown	COG1710 Uncharacterized protein conserved in archaea	TK0796	TON_0761	PAB2413	PF1576	PH1560
General function prediction only :: DNA/RNA-binding proteins	tg1424	RNA-binding protein, containing KH domain	234	26645.1	no	R General function prediction only	COG1094 Predicted RNA-binding protein (contains KH domains)	TK0800	TON_0765	PAB0406	PF1580	PH1566
General function prediction only :: DNA/RNA-binding proteins	tg1106	Conserved hypothetical protein	88	10026.8	no						PF0855.1n	PH1204.1n
General function prediction only :: DNA/RNA-binding proteins	tg1080	RNA-binding protein, containing KH type 1 domain	62	6870.02	no	K Transcription	COG0195 Transcription elongation factor	TK1112	TON_0249	PAB3393		PHs019
General function prediction only :: DNA/RNA-binding proteins	tg1005	RNA-binding protein, containing S1 RNA binding domain	195	21536.1	yes	J Translation, ribosomal structure and biogenesis	COG1096 Predicted RNA-binding protein (consists of S1 domain and a Zn-ribbon domain)	TK1169	TON_0377	PAB2314	PF0052	PH0043
General function prediction only :: DNA/RNA-binding proteins	tg0916	RNA-binding protein, translin homolog	206	23703.2	no	J Translation, ribosomal structure and biogenesis	COG2178 Predicted RNA-binding protein of the translin family	TK0907	TON_0559	PAB2425	PF0985	PH0663
General function prediction only :: DNA/RNA-binding proteins	tg0810	Nucleolar RNA-binding protein, Nop10p family	59	7079.34	no	J Translation, ribosomal structure and biogenesis	COG2260 Predicted Zn-ribbon RNA-binding protein	TK1101	TON_0238	PAB7213	PF1141	PH0959a
General function prediction only :: DNA/RNA-binding proteins	tg0616	RecA-superfamily ATPase implicated in signal transduction, putative	245	27724.1	no	T Signal transduction mechanisms	COG0467 RecA-superfamily ATPases implicated in signal transduction			PAB0113	PF0103 PF0104	PH0187
General function prediction only :: DNA/RNA-binding proteins	tg1290	DNA binding protein, putative	224	25755	no	K Transcription	COG0640 Predicted transcriptional regulators				PF0644
General function prediction only :: DNA/RNA-binding proteins	tg1196	DNA-binding protein, TFAR19-related	112	13435.8	yes	R General function prediction only	COG2118 DNA-binding protein	TK1278	TON_1102	PAB0620	PF1087	PH1060
General function prediction only :: DNA/RNA-binding proteins	tg1194	RNA-binding protein, putative	139	16495.3	no	J Translation, ribosomal structure and biogenesis	COG1534 Predicted RNA-binding protein containing KH domain, possibly ribosomal protein	TK1275	TON_1104	PAB1812	PF1498	PH1323
General function prediction only :: DNA/RNA-binding proteins	tg1155	Nucleotide-binding protein, putative	138	16160.2	no	S Function unknown	COG2250 Uncharacterized conserved protein related to C-terminal domain of eukaryotic chaperone, SACSIN	TK0221		PAB0897	PF0943
General function prediction only :: DNA/RNA-binding proteins	tg0479	Nucleotide-binding protein, putative	207	24075.9	no	R General function prediction only	COG1458 Predicted DNA-binding protein containing PIN domain	TK1425	TON_0169	PAB0263	PF1880	PH1839
General function prediction only :: DNA/RNA-binding proteins	tg0909	RNA-binding protein, pseudouridine synthase family	386	44140.7	no	J Translation, ribosomal structure and biogenesis	COG1258 Predicted pseudouridylate synthase	TK0903	TON_0405	PAB2391	PF1139	PH0962
General function prediction only :: DNA/RNA-binding proteins	tg0841	DNA-binding protein	112	12739.2	yes	K Transcription	COG0640 Predicted transcriptional regulators					PH0885
General function prediction only :: DNA/RNA-binding proteins	tg0766	Putative DNA-binding protein	796	88985.3	yes	S Function unknown	COG5306 Uncharacterized conserved protein			PAB1827	PF1304	PH1343
General function prediction only :: DNA/RNA-binding proteins	tg0571	DNA-Binding protein, putative	115	13117.4	yes	R General function prediction only	COG1342 Predicted DNA-binding proteins	TK0562	TON_0928	PAB1543	PF0620	PH0803
General function prediction only :: DNA/RNA-binding proteins	tg0465	RNA-binding protein, putative	355	40439.6	yes	R General function prediction only	COG1818 Predicted RNA-binding protein, contains THUMP domain	TK1257	TON_0521	PAB0046	PF1925	PH0080
General function prediction only :: DNA/RNA-binding proteins	tg0074	Putative nucleotide binding protein, containing TRAM domain	75	8164.49	no	R General function prediction only	COG3269 Predicted RNA-binding protein, contains TRAM domain	TK2065	TON_1558	PAB1622a.1n	PF1062
General function prediction only :: DNA/RNA-binding proteins	tg0113	Nucleic acid binding protein, containing 3 OB-fold domains	470	49031.6	yes
General function prediction only :: DNA/RNA-binding proteins	tg0112	Nucleic acid binding protein, containing 3 OB-fold domains	649	69537.5	yes			TK2048	TON_1542
General function prediction only :: DNA/RNA-binding proteins	tg2093	Conserved hypothetical protein, C-terminus	48	5445.27	no
General function prediction only :: DNA/RNA-binding proteins	tg1416	tRNA-binding protein, putative	230	25330.6	yes	R General function prediction only	COG2517 Predicted RNA-binding protein containing a C-terminal EMAP domain	TK0649	TON_0446	PAB1368	PF0386	PH0536
General function prediction only :: DNA/RNA-binding proteins	tg1029	Predicted DNA-binding protein containing OB-fold nucleic acid binding domain	428	48909.2	no	R General function prediction only	COG1571 Predicted DNA-binding protein containing a Zn-ribbon domain	TK0553	TON_0699	PAB0247	PF1855	PH1812
General function prediction only :: DNA/RNA-binding proteins	tg2121	Predicted nucleic acid-binding protein contains PIN domain, C-term part	68	7478.86	no	R General function prediction only	COG2405 Predicted nucleic acid-binding protein, contains PIN domain
General function prediction only :: Hydrolases	tg1348	Phosphatidylglycerophosphatase B , putative	205	22281.8	no	I Lipid transport and metabolism	COG0671 Membrane-associated phospholipid phosphatase	TK0688	TON_0809		PF0040
General function prediction only :: Hydrolases	tg0558	Metal-dependent hydrolase/oxidoreductase, beta-lactamase family	282	30374.8	no	R General function prediction only	COG1237 Metal-dependent hydrolases of the beta-lactamase superfamily II	TK0735	TON_0357	PAB0518	PF2022	PH1382 PH0874
General function prediction only :: Hydrolases	tg0727	Metal-dependent hydrolase, beta-lactamase superfamily	292	32663.8	no	R General function prediction only	COG0491 Zn-dependent hydrolases, including glyoxylases	TK0029	TON_0745
General function prediction only :: Hydrolases	tg0396	Glycosyl hydrolase, putative	909	102661	no
General function prediction only :: Hydrolases	tg0013	Glycoside hydrolase, family 57, putative	1248	138547	no
General function prediction only :: Hydrolases	tg0181	Conserved hypothetical protein	177	18913.4	no	R General function prediction only	COG1988 Predicted membrane-bound metal-dependent hydrolases	TK2099	TON_1601	PAB0131	PF0129	PH0213
General function prediction only :: Hydrolases	tg0085	Metallopeptidase M20, ArgE/dapE family	388	43177.6	yes	E Amino acid transport and metabolism	COG0624 Acetylornithine deacetylase/Succinyl-diaminopimelate desuccinylase and related deacylases	TK2166	TON_1462
General function prediction only :: Hydrolases	tg2134	HAD superfamily (subfamily IA) hydrolase	239	28073.6	yes	R General function prediction only	COG1011 Predicted hydrolase (HAD superfamily)	tk1811	TON_1713	PAB1576	PF1161	PH0935
General function prediction only :: Hydrolases	tg2124	Metallophosphoesterase, calcineurin superfamily	611	67366.8	yes	R General function prediction only	COG1409 Predicted phosphohydrolases	TK2062	TON_1553
General function prediction only :: Hydrolases	tg2075	Metallo-beta-lactamase superfamily protein	211	23985.5	yes	R General function prediction only	COG2220 Predicted Zn-dependent hydrolases of the beta-lactamase fold	TK2232	TON_1406	PAB2269	PF0020	PH0120
General function prediction only :: Hydrolases	tg2022	Metal-dependent phosphoesterase, putative	170	18718.5	yes	R General function prediction only	COG0622 Predicted phosphoesterase	TK1618	TON_0045	PAB1944	PF1550	PH1530
General function prediction only :: Hydrolases	tg2017	Deoxyribonuclease TatD-related protein	281	32231.1	no	R General function prediction only	COG1831 Predicted metal-dependent hydrolase (urease superfamily)	TK1611	TON_0050	PAB1699	PF0908	PH1234
General function prediction only :: Hydrolases	tg1932	Phosphotransferase, PHP family	217	24564.7	no	E Amino acid transport and metabolism	COG1387 Histidinol phosphatase and related hydrolases of the PHP family	TK0327	TON_1077	PAB0560	PF1490	PH1316
General function prediction only :: Hydrolases	tg1915	Type I phosphodiesterase/nucleotide pyrophosphatase	372	42107.4	no	R General function prediction only	COG1524 Uncharacterized proteins of the AP superfamily	TK1071	TON_0224	PAB2429	PF1048	PH1114
General function prediction only :: Hydrolases	tg1889	Hydrolase, HAD family	214	25190.2	no	R General function prediction only	COG1011 Predicted hydrolase (HAD superfamily)	TK0477	TON_0338	PAB1224	PF0222	PH1936
General function prediction only :: Hydrolases	tg1882	Metal-dependent phosphohydrolase, HD family	206	23590.8	yes	R General function prediction only	COG1418 Predicted HD superfamily hydrolase	TK0480	TON_0341	PAB1118	pf0224	PH1934
General function prediction only :: Hydrolases	tg1835	Phosphatase, vanadium-dependent haloperoxidase superfamily	223	25525.4	no	I Lipid transport and metabolism	COG0671 Membrane-associated phospholipid phosphatase		TON_0722
General function prediction only :: Hydrolases	tg1827	RNA-metabolising metallo-beta-lactamase, beta-CASP family protein	454	50599	yes	R General function prediction only	COG0595 Predicted hydrolase of the metallo-beta-lactamase superfamily	TK1469	TON_0136	PAB1751	PF1101	PH1071
General function prediction only :: Hydrolases	tg1765	GTP hydrolase, putative	362	40153.8	yes	R General function prediction only	COG1341 Predicted GTPase or GTP-binding protein	TK1956	TON_1949	PAB0124	PF0112	PH0197
General function prediction only :: Hydrolases	tg1703	Hydrolase, HAD superfamily, putative	228	27130.4	yes	R General function prediction only	COG1011 Predicted hydrolase (HAD superfamily)	TK1383	TON_0211	PAB1170	PF1998	PH1996
General function prediction only :: Hydrolases	tg1662	Metallophosphoesterase	734	80012.6	yes	R General function prediction only	COG1409 Predicted phosphohydrolases	TK0574	TON_0987
General function prediction only :: Hydrolases	tg1605	Carbon-nitrogen hydrolase	223	25316.9	no	R General function prediction only	COG0388 Predicted amidohydrolase	TK0238		PAB0277
General function prediction only :: Hydrolases	tg1577	Acetyl ornithine deacetylase related protein	354	40032.6	yes	E Amino acid transport and metabolism	COG0624 Acetylornithine deacetylase/Succinyl-diaminopimelate desuccinylase and related deacylases	TK0313	TON_0938	PAB0723	PF1185	PH1153
General function prediction only :: Hydrolases	tg1571	Metal-dependent hydrolase/oxidoreductase, beta-lactamase family	216	23445.6	no	R General function prediction only	COG1237 Metal-dependent hydrolases of the beta-lactamase superfamily II	TK0712		PAB1761		PH1079
General function prediction only :: Hydrolases	tg1493	Phosphoesterase, recJ-like, containing a DHHA1 domain	327	36061.8	no	R General function prediction only	COG0618 Exopolyphosphatase-related proteins	TK0645	TON_0449	PAB1366	PF0384	PH0534
General function prediction only :: Hydrolases	tg1456	Hydrolase, HAD superfamily	233	26235.5	yes	R General function prediction only	COG1011 Predicted hydrolase (HAD superfamily)	TK0110	TON_0002	PAB2197	PF0165	PH0253
General function prediction only :: Hydrolases	tg1433	Metal-dependent phosphohydrolase, HD superfamily	207	23979.5	yes	R General function prediction only	COG1896 Predicted hydrolases of HD superfamily	TK0014	TON_1215	PAB1287	pf0395	PH0347
General function prediction only :: Hydrolases	tg1398	Metal-dependent phosphohydrolase, HD superfamily	359	41814.1	no	R General function prediction only	COG1078 HD superfamily phosphohydrolases	TK0312 TK0540	TON_0756 TON_0696	PAB2116	PF1829	PH1782
General function prediction only :: Hydrolases	tg1388	Acid phosphatase SurE	266	28889.9	yes	R General function prediction only	COG0496 Predicted acid phosphatase	TK1137	TON_0590
General function prediction only :: Hydrolases	tg1346	Hydrolase, HAD superfamily	242	28217.3	yes	R General function prediction only	COG1011 Predicted hydrolase (HAD superfamily)	TK0686	TON_0817	PAB2019	PF1777	PH1655
General function prediction only :: Hydrolases	tg1332	Thioesterase, putative	131	14520.7	yes	Q Secondary metabolites biosynthesis, transport and catabolism	COG2050 Uncharacterized protein, possibly involved in aromatic compounds catabolism	TK1652	TON_0012	PAB1655	PF1173	PH1136
General function prediction only :: Hydrolases	tg1317	Metal-dependent phosphohydrolase, HD superfamily	416	47248.5	yes	R General function prediction only	COG1078 HD superfamily phosphohydrolases	TK0540 TK0312	TON_0696 TON_0756	PAB2116	PF1829	PH1782
General function prediction only :: Hydrolases	tg1208	Hydrolase, metallo-beta-lactamase superfamily	261	29377.5	yes	R General function prediction only	COG0491 Zn-dependent hydrolases, including glyoxylases	TK0314	TON_0939	PAB0703	PF1301	PH1213
General function prediction only :: Hydrolases	tg1203	Metallophosphoesterase, MJ0912 type	238	27411.2	yes	T Signal transduction mechanisms	COG0639 Diadenosine tetraphosphatase and related serine/threonine protein phosphatases	TK0667	TON_1096	PAB1999	PF1629	PH1616
General function prediction only :: Hydrolases	tg1181	Sucrose-phosphate phosphatase, putative, HAD-superfamily hydrolase	247	26719.6	yes	R General function prediction only	COG0561 Predicted hydrolases of the HAD superfamily	TK2301	TON_0347	PAB2394	PF1419	PH1421
General function prediction only :: Hydrolases	tg0217	Metallo-beta-lactamase superfamily protein	255	28778	no	R General function prediction only	COG1235 Metal-dependent hydrolases of the beta-lactamase superfamily I	TK1878			PF1928	PH0260
General function prediction only :: Hydrolases	tg1153	Metallo-beta-lactamase superfamily protein	249	28204.3	no	R General function prediction only	COG1235 Metal-dependent hydrolases of the beta-lactamase superfamily I	TK0288		PAB1991	PF1618	PH1607
General function prediction only :: Hydrolases	tg1137	Membrane-bound phosphoesterase, PAP2 superfamily	265	30338.9	no	I Lipid transport and metabolism	COG0671 Membrane-associated phospholipid phosphatase	TK0365	TON_0722
General function prediction only :: Hydrolases	tg1037	Metallophosphoesterase, Calcineurin-like family	215	23599	no	C Energy production and conversion	COG1254 Acylphosphatases	TK0547	TON_0564	PAB1249	PF0282	ph0305
General function prediction only :: Hydrolases	tg0959	Carbon-nitrogen hydrolase	263	29987.3	yes	R General function prediction only	COG0388 Predicted amidohydrolase	TK1916	TON_1923	PAB1449	PF1017	PH0642
General function prediction only :: Hydrolases	tg0729	Metal-dependent chlorohydrolase family protein	399	44288.8	no	F Nucleotide transport and metabolism	COG0402 Cytosine deaminase and related metal-dependent hydrolases	TK0758 TK1891	TON_0960 TON_1653	PAB0443	PF1538	PH1515
General function prediction only :: Hydrolases	tg0723	Metallophosphoesterase, Calcineurin-like phosphoesterase family	503	57646.7	yes	R General function prediction only	COG1409 Predicted phosphohydrolases	TK1037	TON_0741	PAB2278	PF0088	PH0104
General function prediction only :: Hydrolases	tg0608	Acetylornithine deacetylase or succinyl-diaminopimelate desuccinylase	438	49101.1	yes	E Amino acid transport and metabolism	COG0624 Acetylornithine deacetylase/Succinyl-diaminopimelate desuccinylase and related deacylases	TK1781	TON_1785			PH0265
General function prediction only :: Hydrolases	tg0607	Metal-dependent hydrolase, beta-lactamase superfamily	271	30409	yes	R General function prediction only	COG1235 Metal-dependent hydrolases of the beta-lactamase superfamily I	TK1778	TON_1788	PAB1219	PF0213	PH1945
General function prediction only :: Hydrolases	tg0585	Creatinine amidohydrolase (creatininase)	242	27017.1	yes	R General function prediction only	COG1402 Uncharacterized protein, putative amidase		TON_1319
General function prediction only :: Hydrolases	tg0578	RecJ-like phosphoesterase family protein	488	54193.4	yes	R General function prediction only	COG0618 Exopolyphosphatase-related proteins	TK1269	TON_0554	PAB0174	PF1942	PH0279
General function prediction only :: Hydrolases	tg0574	Calcineurin-like family phosphoesterase, putative	227	25558.8	no	R General function prediction only	COG1407 Predicted ICC-like phosphoesterases	TK1386	TON_0209	PAB0562	PF1484	PH1310
General function prediction only :: Hydrolases	tg0566	HAD superfamily (subfamily IA) hydrolase	237	26677.4	yes	R General function prediction only	COG1011 Predicted hydrolase (HAD superfamily)	TK0058	TON_1169	PAB1316	PF0463	PH0459
General function prediction only :: Hydrolases	tg0476	Metal-dependent phosphoesterase, putative	163	18451.4	no	R General function prediction only	COG0622 Predicted phosphoesterase	TK2288	TON_1236	PAB0209	PF1792	PH1746
General function prediction only :: Hydrolases	tg0425	Zn-dependent hydrolase of the beta-lactamase fold	223	24031.8	yes	R General function prediction only	COG2220 Predicted Zn-dependent hydrolases of the beta-lactamase fold	TK0141	TON_1314	PAB0339	PF1764	PH1671
General function prediction only :: Hydrolases	tg0424	Haloacid dehalogenase-like hydrolase	269	29749.3	yes	G Carbohydrate transport and metabolism	COG0647 Predicted sugar phosphatases of the HAD superfamily	TK1734	TON_1818	PAB1056	PF0432	PH1952
General function prediction only :: Hydrolases	tg0398	Succinyl-diaminopimelate desuccinylase	412	46027.3	no	E Amino acid transport and metabolism	COG0624 Acetylornithine deacetylase/Succinyl-diaminopimelate desuccinylase and related deacylases					PH0265
General function prediction only :: Hydrolases	tg0365	Metal-dependent hydrolase	584	63388.3	yes			TK0303
General function prediction only :: Hydrolases	tg1697	Hydrolase, alpha/beta superfamily	288	33286.7	yes	R General function prediction only	COG1073 Hydrolases of the alpha/beta superfamily	TK1401	TON_0197	PAB2176	PF2001
General function prediction only :: Hydrolases	tg1615	HAD-superfamily hydrolase, putative	241	27970.8	no	R General function prediction only	COG0546 Predicted phosphatases	TK0251	TON_0887		PF1666
General function prediction only :: Hydrolases	tg1569	Glycosylase	300	35032	no	G Carbohydrate transport and metabolism	COG2152 Predicted glycosylase			PAB1622	PF1747	PH1107
General function prediction only :: Hydrolases	tg1394	Metal-dependent phosphoesterase, putative	193	21923.6	no			TK0874	TON_0430		PF1261	PH1378
General function prediction only :: Hydrolases	tg1342	Metal-dependent hydrolase/oxidoreductase, beta-lactamase family	277	31102.7	yes	R General function prediction only	COG1237 Metal-dependent hydrolases of the beta-lactamase superfamily II	TK0735	TON_0357	PAB0518	PF2022	PH0874 PH1382
General function prediction only :: Hydrolases	tg1282	Phosphohydrolase, putative	303	35037.5	yes	S Function unknown	COG3294 Uncharacterized conserved protein	TK1944	TON_1942		PF0920
General function prediction only :: Hydrolases	tg0767	Hydrolase, putative	702	79285.5	yes			TK1663	TON_1897	PAB1826	PF1305	PH1342
General function prediction only :: Hydrolases	tg0434	Phosphoesterase, putative	421	47788.8	yes	S Function unknown	COG1379 Uncharacterized conserved protein	TK0887	TON_0421	PAB0431	PF1551	PH1535
General function prediction only :: Hydrolases	tg0418	Glycoside hydrolase/deacetylase, putative	575	66423.5	yes			TK1743	TON_1811	PAB0644	PF0870	PH1023
General function prediction only :: Hydrolases	tg0379	Metallo-hydrolase/oxidoreductase	300	34208.1	no	R General function prediction only	COG2248 Predicted hydrolase (metallo-beta-lactamase superfamily)	TK1681	TON_1363	PAB1721	PF0593	PH1002
General function prediction only :: Hydrolases	tg1138	HAD family hydrolase, putative	150	16176.6	no	R General function prediction only	COG4087 Soluble P-type ATPase	TK0518	TON_0723
General function prediction only :: Hydrolases	tg1421	Hydrolase, putative	229	26887.8	no	R General function prediction only	COG1011 Predicted hydrolase (HAD superfamily)	TK0968	TON_0650
General function prediction only :: Methyltransferases	tg0592	SAM-dependent methyltransferase	196	23379.5	no	Q Secondary metabolites biosynthesis, transport and catabolism	COG0500 SAM-dependent methyltransferases
General function prediction only :: Methyltransferases	tg2113	Ubiquinone/menaquinone biosynthesis methyltransferase	200	23148.1	no	Q Secondary metabolites biosynthesis, transport and catabolism	COG0500 SAM-dependent methyltransferases	TK0729	TON_1509 TON_0838	PAB0601	PF0738	ph1081
General function prediction only :: Methyltransferases	tg2043	SAM-dependent methyltransferase, ubiE/COQ5 family	228	26338.4	yes	Q Secondary metabolites biosynthesis, transport and catabolism	COG0500 SAM-dependent methyltransferases	TK2241	TON_1396	PAB2213	PF0137	PH0226
General function prediction only :: Methyltransferases	tg1531	SAM-dependent methyltransferase	327	37359.1	yes	Q Secondary metabolites biosynthesis, transport and catabolism	COG0500 SAM-dependent methyltransferases	TK0037	TON_1190	PAB1377	PF0339	PH0545
General function prediction only :: Methyltransferases	tg1093	S-adenosyl-L-methionine-dependent methyltransferase	385	44891.4	yes	Q Secondary metabolites biosynthesis, transport and catabolism	COG0500 SAM-dependent methyltransferases	TK0807	TON_0772	PAB0687	PF1059	PH1224
General function prediction only :: Methyltransferases	tg0610	SAM-dependent methyltransferase, putative	247	27993.5	no	Q Secondary metabolites biosynthesis, transport and catabolism	COG0500 SAM-dependent methyltransferases	TK1784	TON_1784	PAB0165	PF0847	PH0266
General function prediction only :: Methyltransferases	tg0517	SAM-dependent methyltransferase, putative	255	29307.5	yes	Q Secondary metabolites biosynthesis, transport and catabolism	COG0500 SAM-dependent methyltransferases	TK1917	TON_1925	PAB0179		PH1304
General function prediction only :: Methyltransferases	tg0960	SAM-dependent methyltransferase, putative	256	29077.4	yes	Q Secondary metabolites biosynthesis, transport and catabolism	COG0500 SAM-dependent methyltransferases	TK1917	TON_1925	PAB0179		PH1304
General function prediction only :: Methyltransferases	tg0371	Predicted methyltransferase	351	39965.5	yes	R General function prediction only	COG1568 Predicted methyltransferases	TK1691	TON_1358	PAB0872	PF1111	PH0728
General function prediction only :: Methyltransferases	tg0109	SAM-dependent methyltransferase	281	32304.2	no	R General function prediction only	COG2521 Predicted archaeal methyltransferase	TK2045	TON_1539	PAB1736	PF0875	PH1028
General function prediction only :: Methyltransferases	tg0938	SAM-dependent methyltransferase	223	25679.8	no	Q Secondary metabolites biosynthesis, transport and catabolism	COG0500 SAM-dependent methyltransferases		TON_0777
General function prediction only :: Methyltransferases	tg0688	Methyltransferase C-terminus, putative	61	6872.99	no	Q Secondary metabolites biosynthesis, transport and catabolism	COG0500 SAM-dependent methyltransferases	TK1273		PAB1765		PH1305
General function prediction only :: Methyltransferases	tg0689	Methyltransferase N-terminus, putative	96	11212.8	no	Q Secondary metabolites biosynthesis, transport and catabolism	COG0500 SAM-dependent methyltransferases	TK1273		PAB1765		PH1305
General function prediction only :: Nucleotidyltransferases	tg1942	Nucleotidyltransferase, putative	234	27403.8	yes	R General function prediction only	COG2413 Predicted nucleotidyltransferase	TK0945	TON_1089	PAB0004	PF1981	PH0007
General function prediction only :: Nucleotidyltransferases	tg1017	Hypothetical protein	98	11737.5	no	R General function prediction only	COG1708 Predicted nucleotidyltransferases
General function prediction only :: Nucleotidyltransferases	tg0240	Nucleotidyltransferase, putative	148	17774.1	no	R General function prediction only	COG1708 Predicted nucleotidyltransferases		TON_0265	PAB1403
General function prediction only :: Nucleotidyltransferases	tg2116	Nucleotidyltransferase containing PAP/25A core domain, putative	104	12082	no	R General function prediction only	COG1708 Predicted nucleotidyltransferases			PAB0900		PH0687.2n
General function prediction only :: Nucleotidyltransferases	tg2066	Nucleotidyltransferase, putative, poly(A) polymerase (PAP) related	113	13278.4	no	R General function prediction only	COG1669 Predicted nucleotidyltransferases
General function prediction only :: Nucleotidyltransferases	tg2065	Nucleotidyltransferase, putative	114	13725	no	S Function unknown	COG2361 Uncharacterized conserved protein
General function prediction only :: Nucleotidyltransferases	tg1727	Nucleotidyltransferase	124	14847	no	R General function prediction only	COG1708 Predicted nucleotidyltransferases	TK1476
General function prediction only :: Nucleotidyltransferases	tg1154	Nucleotidyltransferase of the DNA polymerase beta family	125	14799.4	no	R General function prediction only	COG1708 Predicted nucleotidyltransferases	TK0222		PAB0898	PF0944	PH0696
General function prediction only :: Nucleotidyltransferases	tg0985	Nucleotidyltransferase	129	14903	no	R General function prediction only	COG1708 Predicted nucleotidyltransferases	TK1709		PAB1545 PAB2340		PH0458
General function prediction only :: Nucleotidyltransferases	tg0370	Nucleotidyltransferase, putative	239	27553.9	no	R General function prediction only	COG1708 Predicted nucleotidyltransferases		TON_1357
General function prediction only :: Nucleotidyltransferases	tg0633	Nucleotidyltransferase, putative	214	24547.5	no					PAB1361 PAB1566
General function prediction only :: Nucleotidyltransferases	tg0258	Nucleotidyltransferase	108	12438.4	no	R General function prediction only	COG1708 Predicted nucleotidyltransferases	TK1994 TK1128
General function prediction only :: Nucleotidyltransferases	tg1100	Nucleotidyltransferase	105	12318.2	no	R General function prediction only	COG1708 Predicted nucleotidyltransferases	TK0962
General function prediction only :: Others	tg1399	Plasmid stabilization system addiction module toxin, RelE/StbE family	87	10673.6	no	J Translation, ribosomal structure and biogenesis	COG2026 Cytotoxic translational repressor of toxin-antitoxin stability system	TK0791 TK0965
General function prediction only :: Others	tg1354	Plasmid stabilization system addiction module toxin, RelE/StbE family	89	10728.7	no	J Translation, ribosomal structure and biogenesis	COG2026 Cytotoxic translational repressor of toxin-antitoxin stability system	TK0791				PHS013
General function prediction only :: Others	tg1339	Plasmid stabilization system addiction module toxin, RelE/StbE family	79	9059.43	no	J Translation, ribosomal structure and biogenesis	COG2026 Cytotoxic translational repressor of toxin-antitoxin stability system
General function prediction only :: Others	tg1097	Plasmid stabilization system addiction module toxin, RelE/StbE family	87	10375.1	no	J Translation, ribosomal structure and biogenesis	COG2026 Cytotoxic translational repressor of toxin-antitoxin stability system	TK0965 TK0791
General function prediction only :: Others	tg0694	Plasmid stabilization system addiction module toxin, RelE/StbE family, N-term part	43	4926.95	no	J Translation, ribosomal structure and biogenesis	COG2026 Cytotoxic translational repressor of toxin-antitoxin stability system
General function prediction only :: Others	tg0693	Plasmid stabilization system addiction module toxin, RelE/StbE family, C-term part	56	6817.99	no	J Translation, ribosomal structure and biogenesis	COG2026 Cytotoxic translational repressor of toxin-antitoxin stability system
General function prediction only :: Others	tg2048	Magnesium-dependent phosphatase, HAD family	158	18318.9	no	R General function prediction only	COG4996 Predicted phosphatase	TK2236
General function prediction only :: Others	tg0187	Carbohydrate kinase, pfkB/Ribokinase family	275	30100.6	yes	G Carbohydrate transport and metabolism	COG0524 Sugar kinases, ribokinase family	TK1843	TON_1686
General function prediction only :: Others	tg0139	Sugar kinase, putative ribokinase	295	32200.9	yes	G Carbohydrate transport and metabolism	COG0524 Sugar kinases, ribokinase family	TK2029	TON_1488	PAB0280	PF1886	PH1845
General function prediction only :: Others	tg2079	Dioxygenase, putative	263	29897.3	yes	S Function unknown	COG3885 Uncharacterized conserved protein	TK2203	TON_1430	PAB0865	PF0612	PH0757
General function prediction only :: Others	tg1955	Metallophosphoesterase, MJ0912 type	253	28781.1	yes	T Signal transduction mechanisms	COG0639 Diadenosine tetraphosphatase and related serine/threonine protein phosphatases	TK1492	TON_0117	PAB1723	PF1291	PH1004
General function prediction only :: Others	tg1866	Carbohydrate kinase, putative, PfkB family	279	30787.7	yes	G Carbohydrate transport and metabolism	COG0524 Sugar kinases, ribokinase family	TK2285	TON_1239	PAB1967	pf1589	PH1578
General function prediction only :: Others	tg1849	Extracellular solute binding protein, substrate unknown	544	61712.2	yes	G Carbohydrate transport and metabolism	COG2182 Maltose-binding periplasmic proteins/domains			PAB2439	PF0119	PH0206
General function prediction only :: Others	tg1745	Dihydropteroate synthase-related protein	509	57298.5	no	H Coenzyme transport and metabolism	COG0294 Dihydropteroate synthase and related enzymes	TK0319	TON_0943	PAB0175	PF1941	PH0280
General function prediction only :: Others	tg1729	Aspartate/glutamate/uridylate kinase, Fosfomycin resistance kinase FomA homolog	261	28928.2	yes	R General function prediction only	COG1608 Predicted archaeal kinase	TK1473	TON_0134	PAB0373	PF1636	PH1623
General function prediction only :: Others	tg1726	Dioxygenase, putative	291	32330.8	yes	R General function prediction only	COG1355 Predicted dioxygenase	TK1477	TON_0132	PAB0370	PF1638	PH1626
General function prediction only :: Others	tg1716	GHMP kinase, archaeal type, putative	304	32729.7	yes	R General function prediction only	COG1829 Predicted archaeal kinase (sugar kinase superfamily)	TK2141	TON_1516	PAB2407	PF1869	PH1827
General function prediction only :: Others	tg1652	GHMP kinase	322	34999.2	yes	R General function prediction only	COG1907 Predicted archaeal sugar kinases	TK0939 TK2242	TON_0388	PAB1694 PAB0141	PF0903	PH1228 PH0227
General function prediction only :: Others	tg0369	Squalene cyclase, putative	581	65624	yes	I Lipid transport and metabolism	COG1657 Squalene cyclase	TK1690	TON_1356		PF1669
General function prediction only :: Others	tg1057	Peptidase C26	254	28556.4	no	R General function prediction only	COG2071 Predicted glutamine amidotransferases	TK0187	TON_1973
General function prediction only :: Others	tg1053	Carbamoyl transferase, putative, nodU family	535	59688.4	yes	O Posttranslational modification, protein turnover, chaperones	COG2192 Predicted carbamoyl transferase, NodU family	TK0549	TON_0566	PAB1612	PF1132	PH1253
General function prediction only :: Others	tg0774	Terpenoid cyclase/protein prenyltransferase putative	753	83597.3	yes			TK1670	TON_1904	PAB1819	PF1506	PH1334
General function prediction only :: Others	tg0392	Phosphoheptose isomerase, putative	246	26888	no	R General function prediction only	COG4821 Uncharacterized protein containing SIS (Sugar ISomerase) phosphosugar binding domain
General function prediction only :: Others	tg0388	Xylose isomerase, putative	265	29644.7	no	G Carbohydrate transport and metabolism	COG1082 Sugar phosphate isomerases/epimerases
General function prediction only :: Others	tg0375	Concanavalin A-related lectin/glucanase, putative	970	110516	no
General function prediction only :: Others	tg0279	Ribosome subunit biogenesis protein, putative	167	19655.6	no	J Translation, ribosomal structure and biogenesis	COG1374 Protein involved in ribosomal biogenesis, contains PUA domain	TK1581	TON_1737	PAB0176	PF1940	PH0281
General function prediction only :: Others	tg0986	Nucleotidyltransferase substrate binding subunit, putative	140	16245.9	yes	S Function unknown	COG2445 Uncharacterized conserved protein	TK1710		PAB2339 PAB1546
General function prediction only :: Others	tg0721	N-terminal aminohydrolase (Ntn hydrolase), putative	264	29628.7	yes	R General function prediction only	COG0121 Predicted glutamine amidotransferase	TK1035	TON_0739	PAB2280	PF0025	PH0102
General function prediction only :: Others	tg2099	btpA family protein	260	28431.8	yes	R General function prediction only	COG0434 Predicted TIM-barrel enzyme	TK2179	TON_1449	PAB1665	PF0860	PH1209
General function prediction only :: Others	tg1185	Lactam utilization related protein	255	28212.3	yes	R General function prediction only	COG1540 Uncharacterized proteins, homologs of lactam utilization protein B	TK0336	TON_1051	PAB2445	PF1272	PH0986
General function prediction only :: Others	tg0317	Coenzyme A transferase	536	59360.3	no	I Lipid transport and metabolism	COG4670 Acyl CoA:acetate/3-ketoacid CoA transferase
General function prediction only :: Others	tg0224	Carbohydrate kinase, putative	480	52442	yes	G Carbohydrate transport and metabolism	COG0063 Predicted sugar kinase	TK1886	TON_1659	PAB1144	PF0200	PH1950
General function prediction only :: Unknown function	tg0509	Nodulation efficiency protein D related protein	145	16063	no	O Posttranslational modification, protein turnover, chaperones	COG1585 Membrane protein implicated in regulation of membrane protease activity	TK1317	TON_0959	PAB1325		PH0471
General function prediction only :: Unknown function	tg1770	Phosphosugar mutase	235	26592.8	yes	G Carbohydrate transport and metabolism	COG1109 Phosphomannomutase	TK1404	TON_0195	PAB0318	PF1729	PH1696
General function prediction only :: Unknown function	tg1713	Fibronectin-binding protein A	650	75335.9	yes	K Transcription	COG1293 Predicted RNA-binding protein homologous to eukaryotic snRNP	TK1438	TON_0152	PAB1903	PF1392	PH1465
General function prediction only :: Unknown function	tg0782	Nodulation efficiency protein D related protein	136	14250	no	O Posttranslational modification, protein turnover, chaperones	COG1585 Membrane protein implicated in regulation of membrane protease activity	tk0003	TON_1224	PAB0371	PF0830
General function prediction only :: Unknown function	tg0225	Conserved hypothetical protein, Appr-1-p processing enzyme family	183	20252.2	yes	R General function prediction only	COG2110 Predicted phosphatase homologous to the C-terminal domain of histone macroH2A1	TK1890	TON_1655	PAB0445	PF1536	PH1513
General function prediction only :: Unknown function	tg2108	Universal stress DNA-binding protein	151	16847.9	no	T Signal transduction mechanisms	COG0589 Universal stress protein UspA and related nucleotide-binding proteins	TK0881	TON_1457	PAB1108		PH1914
General function prediction only :: Unknown function	tg2067	Met-10 like-protein, putative SAM-dependent methyltransferase	336	39584.9	yes	R General function prediction only	COG2520 Predicted methyltransferase	TK2223 TK0497	TON_1412 TON_0673	PAB2272 PAB0505	PF0089 PF1415	PH0115 PH1416
General function prediction only :: Unknown function	tg2033	Zn-finger protein, ZPR1-type	242	27032.9	no	R General function prediction only	COG1779 C4-type Zn-finger protein	TK1630	TON_0034	PAB1684	PF1060	PH1223
General function prediction only :: Unknown function	tg2015	Asparaginyl-tRNA synthetase related protein	300	34411.5	yes	J Translation, ribosomal structure and biogenesis	COG0017 Aspartyl/asparaginyl-tRNA synthetases	TK1550	TON_0058	PAB2356	PF1951	PH0270
General function prediction only :: Unknown function	tg1960	Enolase-related protein	341	37401.3	yes	G Carbohydrate transport and metabolism	COG0148 Enolase	TK1497	TON_0111	PAB0367	PF1641	PH1630
General function prediction only :: Unknown function	tg1865	6-pyruvoyl tetrahydrobiopterin synthase	154	17732.3	yes	H Coenzyme transport and metabolism	COG0720 6-pyruvoyl-tetrahydropterin synthase	TK0563	TON_0927	PAB1123	PF0219	PH1939
General function prediction only :: Unknown function	tg0775	Radical SAM protein	336	39173.5	yes	C Energy production and conversion	COG0731 Fe-S oxidoreductases	TK1671	TON_1905	PAB2039	PF1718	PH1705
General function prediction only :: Unknown function	tg1816	Radical SAM protein, MoaA/nifB/pqqE family	590	69127	yes	R General function prediction only	COG1964 Predicted Fe-S oxidoreductases	TK2145	TON_1520	PAB1899	PF1454	PH1458
General function prediction only :: Unknown function	tg1779	Radical SAM protein, elongator protein 3/MiaB/NifB related	424	48977	no	C Energy production and conversion	COG1032 Fe-S oxidoreductase	TK1412	TON_0186	PAB0314	PF1723	PH1701
General function prediction only :: Unknown function	tg1333	Radical SAM protein, elongator protein 3/MiaB/NifB related	581	65148.5	yes	C Energy production and conversion	COG1031 Uncharacterized Fe-S oxidoreductase	TK0897	TON_0411	PAB0059	PF0041	PH0094
General function prediction only :: Unknown function	tg1058	Radical SAM protein, elongator protein 3/MiaB/NifB related	280	32850.1	no	L Replication, recombination and repair	COG1533 DNA repair photolyase	TK0188	TON_1293	PAB0476	PF1389	PH1468
General function prediction only :: Unknown function	tg1702	Phospholipase C/P1 nuclease family protein, putative	444	50659.2	no			TK1381	TON_0212
General function prediction only :: Unknown function	tg1664	Phosphatidylethanolamine-binding protein	183	19982.8	yes	R General function prediction only	COG1881 Phospholipid-binding protein	TK1205		PAB0765		PH1269
General function prediction only :: Unknown function	tg1635	Alanyl-tRNA synthetase related protein.	213	25294.9	yes	R General function prediction only	COG2872 Predicted metal-dependent hydrolases related to alanyl-tRNA synthetase HxxxH domain	TK0984	TON_0899	PAB0066	PF0086	PH0108
General function prediction only :: Unknown function	tg1557	Hydroxypyruvate reductase	448	47511.7	no	G Carbohydrate transport and metabolism	COG2379 Putative glycerate kinase	TK1893	TON_1228	PAB1021	PF0024	PH0495
General function prediction only :: Unknown function	tg1521	Cyclase, putative	188	20181.1	yes	R General function prediction only	COG1878 Predicted metal-dependent hydrolase	TK0030	TON_1211	PAB0997
General function prediction only :: Unknown function	tg1518	MoxR associated protein, containing DUF58 domain	415	45110.6	no	R General function prediction only	COG1721 Uncharacterized conserved protein (some members contain a von Willebrand factor type A (vWA) domain)			PAB1277	PF0417	PH0331
General function prediction only :: Unknown function	tg0189	MoxR associated protein, containing DUF58 and Von Willebrand factor, type A domains	414	47906.8	no	R General function prediction only	COG1721 Uncharacterized conserved protein (some members contain a von Willebrand factor type A (vWA) domain)	TK1845	TON_1684	PAB0849	PF0518	PH0774
General function prediction only :: Unknown function	tg0010	MoxR associated protein, containing DUF58 domain	426	48075.3	no	R General function prediction only	COG1721 Uncharacterized conserved protein (some members contain a von Willebrand factor type A (vWA) domain)		TON_1830	PAB1297	PF0803	PH0387
General function prediction only :: Unknown function	tg1412	Biotin synthase related protein	310	34533.8	yes	R General function prediction only	COG2516 Biotin synthase-related enzyme	TK2248	TON_1390	PAB2355	PF0144	PH0234
General function prediction only :: Unknown function	tg1383	Radical SAM protein, predicted Fe-S oxidoreductase	324	37043.4	no	R General function prediction only	COG1244 Predicted Fe-S oxidoreductase	TK1135	TON_0589	PAB0194	PF2033	PH1888
General function prediction only :: Unknown function	tg0942	Carbon starvation protein A	577	62438.6	yes	T Signal transduction mechanisms	COG1966 Carbon starvation protein, predicted membrane protein	TK0991	TON_0905	PAB1554
General function prediction only :: Unknown function	tg0802	Sugar fermentation stimulation protein	236	26543.3	no	R General function prediction only	COG1489 DNA-binding protein, stimulates sugar fermentation	TK0779	TON_1015		PF1198
General function prediction only :: Unknown function	tg0595	Radical-activating enzyme, pyruvate formate-lyase related	361	41727.7	yes	R General function prediction only	COG2108 Uncharacterized conserved protein related to pyruvate formate-lyase activating enzyme	TK1766	TON_1800	PAB0713	PF0850	PH1164
General function prediction only :: Unknown function	tg0568	Radical SAM protein, putative Fe-S oxidoreductase	317	36457.6	yes	C Energy production and conversion	COG0731 Fe-S oxidoreductases	TK0703		PAB0577		PH0981
General function prediction only :: Unknown function	tg0326	TRP-repeat-containing protein	339	39868.5	yes	R General function prediction only	COG0457 FOG: TPR repeat	TK1972	TON_1468	PAB2408	PF1879	PH1836
General function prediction only :: Unknown function	tg0149	Alanyl-tRNA synthetase-related protein (C-terminus)	405	46449.4	yes	R General function prediction only	COG2872 Predicted metal-dependent hydrolases related to alanyl-tRNA synthetase HxxxH domain	TK1607	TON_1757	PAB1190	PF0185	PH1969
General function prediction only :: Unknown function	tg0081	Radical SAM family protein	279	31962.2	no	S Function unknown	COG1856 Uncharacterized homolog of biotin synthetase	TK2109	TON_1614	PAB1579	PF1158	PH0938
General function prediction only :: Unknown function	tg1505	Conserved hypothetical protein	479	53282.9	yes	S Function unknown	COG1690 Uncharacterized conserved protein	TK0358	TON_0714	PAB0383	PF1615	PH1602
General function prediction only :: Unknown function	tg1405	Peptidase, putative. Rhomboid homolog protein	207	23476.7	no	R General function prediction only	COG0705 Uncharacterized membrane protein (homolog of Drosophila rhomboid)	TK0786	TON_1044	PAB1920	PF1228	PH1497
General function prediction only :: Unknown function	tg1338	plant seed storage protein homolog, Cupin family	113	13455.5	no	S Function unknown	COG1917 Uncharacterized conserved protein, contains double-stranded beta-helix domain	TK0503	TON_0670	PAB1369	PF0387	PH0537
General function prediction only :: Unknown function	tg0925	Met-10 like-protein, putative SAM-dependent methyltransferase	331	38050.4	no	R General function prediction only	COG2520 Predicted methyltransferase	TK0497 TK2223 TK0071	TON_0673 TON_1412 TON_0748	PAB0505 PAB2272 PAB1538	PF1415 PF0089 PF0500	PH1416 PH0115 PH0793
General function prediction only :: Unknown function	tg0860	Zinc-dependent protease, archaeal type, predicted	191	21445.9	yes	R General function prediction only	COG1913 Predicted Zn-dependent proteases	TK1178	TON_0367	PAB2097	PF1860	PH1820
General function prediction only :: Unknown function	tg0788	Protein prenyltransferase, putative	428	49015.1	no			TK0009 TK1483	TON_1220 TON_0127	PAB0940	PF0546	PH0580
General function prediction only :: Unknown function	tg0784	CoA-binding protein	142	16375.7	yes	R General function prediction only	COG1832 Predicted CoA-binding protein	TK0005	TON_0845	PAB1624	PF0725	PH1109
General function prediction only :: Unknown function	tg0514	Zinc-finger protein, translation initiation factor 2 beta related protein	207	23665.1	yes	R General function prediction only	COG1326 Uncharacterized archaeal Zn-finger protein	TK1313	TON_0955	PAB0161	PF1927	PH0261
General function prediction only :: Unknown function	tg0349	Universal stress protein	281	31250.6	yes	T Signal transduction mechanisms	COG0589 Universal stress protein UspA and related nucleotide-binding proteins	TK2034	TON_1493		PF1557	PH1540
General function prediction only :: Unknown function	tg0780	Radical SAM domain protein	268	30722.6	no	L Replication, recombination and repair	COG1533 DNA repair photolyase	TK2296	TON_1226		PF0843
General function prediction only :: Unknown function	tg0105	TRP-repeat-containing protein	362	40955.9	yes	R General function prediction only	COG0457 FOG: TPR repeat	TK2039	TON_1535	PAB2380	PF0316	PH0592
General function prediction only :: Unknown function	tg0679	Met-10 like-protein	279	32079.4	no	R General function prediction only	COG2520 Predicted methyltransferase	TK0071 TK0497	TON_0748 TON_0673	PAB1538 PAB0505	PF0500 PF1415	PH0793
General function prediction only :: Unknown function	tg0643	Undecaprenol kinase related protein	244	26391.8	no
General function prediction only :: Unknown function	tg1365	Calcium-binding protein, putative	907	101701	no
General function prediction only :: Unknown function	tg0970	WD40-domain containing protein	3037	332061	yes	R General function prediction only	COG2319 FOG: WD40 repeat
General function prediction only :: Unknown function	tg0650	Membrane protein, putative	378	43741.1	no	S Function unknown	COG3463 Predicted membrane protein					PH1142
Hypothetical proteins :: Hypothetical proteins	tg1603	Hypothetical protein	178	19133.7	no
Hypothetical proteins :: Hypothetical proteins	tg1476	Hypothetical protein	299	33992.9	yes
Hypothetical proteins :: Hypothetical proteins	tg1504	Hypothetical protein	873	94213.9	no
Hypothetical proteins :: Hypothetical proteins	tg2115	Hypothetical protein	145	15654.1	yes
Hypothetical proteins :: Hypothetical proteins	tg1896	Hypothetical protein	325	36023	yes
Hypothetical proteins :: Hypothetical proteins	tg1629	Hypothetical protein	669	78095.9	no
Hypothetical proteins :: Hypothetical proteins	tg1586	Hypothetical protein	324	35418.7	yes
Hypothetical proteins :: Hypothetical proteins	tg1366	Hypothetical protein	486	53970.5	yes
Hypothetical proteins :: Hypothetical proteins	tg0954	Hypothetical protein	479	52594.1	no
Hypothetical proteins :: Hypothetical proteins	tg0935	Hypothetical protein	630	67043.6	yes
Hypothetical proteins :: Hypothetical proteins	tg0410	Hypothetical protein	2367	259139	yes
Hypothetical proteins :: Hypothetical proteins	tg0377	Hypothetical protein	190	21761.8	no
Hypothetical proteins :: Hypothetical proteins	tg0157	Hypothetical protein	372	43449.6	no
Hypothetical proteins :: Hypothetical proteins	tg1730	Hypothetical protein	266	29590.2	yes
Hypothetical proteins :: Hypothetical proteins	tg1625	Hypothetical protein	243	28414	no
Hypothetical proteins :: Hypothetical proteins	tg2140	Hypothetical protein	319	37349.2	yes
Hypothetical proteins :: Hypothetical proteins	tg2127	Hypothetical protein	137	14465.4	no
Hypothetical proteins :: Hypothetical proteins	tg2103	Hypothetical protein	176	19825.9	no
Hypothetical proteins :: Hypothetical proteins	tg2102	Hypothetical protein	148	16703.8	no
Hypothetical proteins :: Hypothetical proteins	tg2101	Hypothetical protein	191	22047.8	no
Hypothetical proteins :: Hypothetical proteins	tg2097	Hypothetical protein	146	15876.3	no
Hypothetical proteins :: Hypothetical proteins	tg2058	Hypothetical protein	167	19943.2	yes
Hypothetical proteins :: Hypothetical proteins	tg2057	Hypothetical protein	182	20571.7	no
Hypothetical proteins :: Hypothetical proteins	tg2008	Hypothetical protein	206	23072.8	no
Hypothetical proteins :: Hypothetical proteins	tg1954	Hypothetical protein	155	17601.3	no
Hypothetical proteins :: Hypothetical proteins	tg1934	Hypothetical protein	125	14333.5	yes
Hypothetical proteins :: Hypothetical proteins	tg1916	Hypothetical protein	247	27975	no
Hypothetical proteins :: Hypothetical proteins	tg1905	Hypothetical protein	321	36828.3	no
Hypothetical proteins :: Hypothetical proteins	tg1886	Hypothetical protein	128	14339.6	yes
Hypothetical proteins :: Hypothetical proteins	tg1885	Hypothetical protein	163	18244.4	yes
Hypothetical proteins :: Hypothetical proteins	tg1883	Hypothetical protein	225	25144.7	no
Hypothetical proteins :: Hypothetical proteins	tg1856	Hypothetical protein	92	10737.8	no
Hypothetical proteins :: Hypothetical proteins	tg1831	Hypothetical protein	185	22237.2	yes
Hypothetical proteins :: Hypothetical proteins	tg1796	Hypothetical protein	210	24831.1	no
Hypothetical proteins :: Hypothetical proteins	tg1794	Hypothetical protein	261	28301.6	no
Hypothetical proteins :: Hypothetical proteins	tg1778	Hypothetical protein	112	11775.5	no
Hypothetical proteins :: Hypothetical proteins	tg1516	Hypothetical protein	642	71040.5	no
Hypothetical proteins :: Hypothetical proteins	tg1371	Hypothetical protein	342	38625.8	yes
Hypothetical proteins :: Hypothetical proteins	tg1067	Hypothetical protein	149	17118	no
Hypothetical proteins :: Hypothetical proteins	tg0967	Hypothetical protein	188	21449.7	no
Hypothetical proteins :: Hypothetical proteins	tg0931	Hypothetical protein	366	41019.1	no
Hypothetical proteins :: Hypothetical proteins	tg0883	Hypothetical protein	100	11492.3	no
Hypothetical proteins :: Hypothetical proteins	tg0223	Hypothetical protein	394	44079.1	no
Hypothetical proteins :: Hypothetical proteins	tg0211	Hypothetical protein	311	34467.8	no
Hypothetical proteins :: Hypothetical proteins	tg0210	Hypothetical protein	317	34581.1	yes
Hypothetical proteins :: Hypothetical proteins	tg0185	Hypothetical protein	79	8844.31	no
Hypothetical proteins :: Hypothetical proteins	tg0173	Hypothetical protein	292	31534.4	yes
Hypothetical proteins :: Hypothetical proteins	tg0022	Hypothetical protein	189	21033.8	no
Hypothetical proteins :: Hypothetical proteins	tg0014	Hypothetical protein	323	36079.9	no
Hypothetical proteins :: Hypothetical proteins	tg0078	Hypothetical protein	213	24001.8	no
Hypothetical proteins :: Hypothetical proteins	tg0012	Hypothetical protein	279	30553.8	no
Hypothetical proteins :: Hypothetical proteins	tg2144	Hypothetical protein	144	17249.4	no
Hypothetical proteins :: Hypothetical proteins	tg2104	Hypothetical protein	685	75281.6	no
Hypothetical proteins :: Hypothetical proteins	tg1747	Hypothetical protein	4610	508722	no
Hypothetical proteins :: Hypothetical proteins	tg1714	hypothetical protein	173	19391.7	yes
Hypothetical proteins :: Hypothetical proteins	tg1343	Hypothetical protein	523	55130	yes
Hypothetical proteins :: Hypothetical proteins	tg1158	Hypothetical protein	549	60092.3	no
Hypothetical proteins :: Hypothetical proteins	tg1103	Hypothetical protein	227	24186.7	yes
Hypothetical proteins :: Hypothetical proteins	tg0913	Hypothetical protein	172	18173.1	no
Hypothetical proteins :: Hypothetical proteins	tg1496	Hypothetical protein	133	14566.5	no
Hypothetical proteins :: Hypothetical proteins	tg0814	Hypothetical protein	131	14306	no
Hypothetical proteins :: Hypothetical proteins	tg0812	Hypothetical protein	593	69039.1	no
Hypothetical proteins :: Hypothetical proteins	tg0778	Hypothetical protein	133	15531.2	no
Hypothetical proteins :: Hypothetical proteins	tg0777	Hypothetical protein	123	14076.7	no
Hypothetical proteins :: Hypothetical proteins	tg0776	Hypothetical protein	98	11405.3	no
Hypothetical proteins :: Hypothetical proteins	tg0752	Hypothetical protein	229	25238	no
Hypothetical proteins :: Hypothetical proteins	tg0732	Hypothetical protein	168	18003.1	no
Hypothetical proteins :: Hypothetical proteins	tg0700	Hypothetical protein	222	24884.6	no
Hypothetical proteins :: Hypothetical proteins	tg0683	Hypothetical protein	165	18442.2	no
Hypothetical proteins :: Hypothetical proteins	tg0681	Hypothetical protein	188	21389.1	yes
Hypothetical proteins :: Hypothetical proteins	tg0675	Hypothetical protein	154	18354.1	no
Hypothetical proteins :: Hypothetical proteins	tg0674	Hypothetical protein	162	18752.7	no
Hypothetical proteins :: Hypothetical proteins	tg0670	Hypothetical protein	128	14353.4	no
Hypothetical proteins :: Hypothetical proteins	tg0671	Hypothetical protein	130	15248.5	no
Hypothetical proteins :: Hypothetical proteins	tg0644	Hypothetical protein	69	7528.18	no
Hypothetical proteins :: Hypothetical proteins	tg0546	Hypothetical protein	238	26515	yes
Hypothetical proteins :: Hypothetical proteins	tg0458	Hypothetical protein	54	6357.33	no
Hypothetical proteins :: Hypothetical proteins	tg0382	Hypothetical protein	235	25761.5	no
Hypothetical proteins :: Hypothetical proteins	tg0376	Hypothetical protein	143	15732.8	no
Hypothetical proteins :: Hypothetical proteins	tg0296	Hypothetical protein	226	25862.9	no
Hypothetical proteins :: Hypothetical proteins	tg0299	Hypothetical protein	182	20325.2	no
Hypothetical proteins :: Hypothetical proteins	tg0295	Hypothetical protein	174	19634.4	no
Hypothetical proteins :: Hypothetical proteins	tg0294	Hypothetical protein	115	12596.1	no
Hypothetical proteins :: Hypothetical proteins	tg0270	Hypothetical protein	314	35286.2	no
Hypothetical proteins :: Hypothetical proteins	tg2019	Hypothetical protein	62	7557.58	no
Hypothetical proteins :: Hypothetical proteins	tg1971	Hypothetical protein	234	25437.4	no
Hypothetical proteins :: Hypothetical proteins	tg1746	Hypothetical protein	268	29999.9	no
Hypothetical proteins :: Hypothetical proteins	tg1654	Hypothetical protein	80	9362.99	no
Hypothetical proteins :: Hypothetical proteins	tg1628	Hypothetical protein	152	18049.6	no
Hypothetical proteins :: Hypothetical proteins	tg1622	Hypothetical protein	95	11753.3	no
Hypothetical proteins :: Hypothetical proteins	tg1618	Hypothetical protein	81	9556.11	no
Hypothetical proteins :: Hypothetical proteins	tg1580	Hypothetical protein	317	36069.2	no
Hypothetical proteins :: Hypothetical proteins	tg1519	Hypothetical protein	300	33289.6	no
Hypothetical proteins :: Hypothetical proteins	tg1510	Hypothetical protein	74	8611.14	no
Hypothetical proteins :: Hypothetical proteins	tg1509	Hypothetical protein	234	26459.8	no
Hypothetical proteins :: Hypothetical proteins	tg1508	Hypothetical protein	202	23191.9	no
Hypothetical proteins :: Hypothetical proteins	tg1507	Hypothetical protein	282	32955.4	no
Hypothetical proteins :: Hypothetical proteins	tg1506	Hypothetical protein	86	10626.2	no
Hypothetical proteins :: Hypothetical proteins	tg1472	Hypothetical protein	327	36858.3	no
Hypothetical proteins :: Hypothetical proteins	tg1459	Hypothetical protein	361	40411.6	no
Hypothetical proteins :: Hypothetical proteins	tg1458	Hypothetical protein	165	18172.4	no
Hypothetical proteins :: Hypothetical proteins	tg1453	Hypothetical protein	161	18059.6	no
Hypothetical proteins :: Hypothetical proteins	tg1452	Hypothetical protein	673	73130.1	no
Hypothetical proteins :: Hypothetical proteins	tg1438	Hypothetical protein	109	13074.3	no
Hypothetical proteins :: Hypothetical proteins	tg1409	Hypothetical protein	158	18101.5	no
Hypothetical proteins :: Hypothetical proteins	tg1389	Hypothetical protein	133	15195.1	no
Hypothetical proteins :: Hypothetical proteins	tg1284	Hypothetical protein	207	23857.6	no
Hypothetical proteins :: Hypothetical proteins	tg1283	Hypothetical protein	256	29177.5	no
Hypothetical proteins :: Hypothetical proteins	tg1264	Hypothetical protein	237	26509.8	no
Hypothetical proteins :: Hypothetical proteins	tg1260	Hypothetical protein	445	50243.7	no
Hypothetical proteins :: Hypothetical proteins	tg1239	Hypothetical protein	333	36189.4	no
Hypothetical proteins :: Hypothetical proteins	tg1234	Hypothetical protein	67	7331.84	no
Hypothetical proteins :: Hypothetical proteins	tg1215	Hypothetical protein	202	22352.9	no
Hypothetical proteins :: Hypothetical proteins	tg1207	Hypothetical protein	295	33842.6	yes
Hypothetical proteins :: Hypothetical proteins	tg1206	Hypothetical protein	682	76625	yes
Hypothetical proteins :: Hypothetical proteins	tg1202	Hypothetical protein	262	29159.5	yes
Hypothetical proteins :: Hypothetical proteins	tg1184	Hypothetical protein	47	5800.55	no
Hypothetical proteins :: Hypothetical proteins	tg1143	Hypothetical protein	215	24397.7	no
Hypothetical proteins :: Hypothetical proteins	tg1133	Hypothetical protein	100	11237	no
Hypothetical proteins :: Hypothetical proteins	tg1063	Hypothetical protein	47	5302.19	no
Hypothetical proteins :: Hypothetical proteins	tg1062	Hypothetical protein	247	26181.1	no
Hypothetical proteins :: Hypothetical proteins	tg1061	Hypothetical protein	296	32659.1	no
Hypothetical proteins :: Hypothetical proteins	tg1028	Hypothetical protein	49	5868.82	no
Hypothetical proteins :: Hypothetical proteins	tg0987	Hypothetical protein	611	73066.2	yes
Hypothetical proteins :: Hypothetical proteins	tg0984	Hypothetical protein	203	23938.6	yes
Hypothetical proteins :: Hypothetical proteins	tg0983	Hypothetical protein	205	23802.2	no
Hypothetical proteins :: Hypothetical proteins	tg0976	Hypothetical protein	259	30573.4	no
Hypothetical proteins :: Hypothetical proteins	tg0971	Hypothetical protein	264	30259.6	no
Hypothetical proteins :: Hypothetical proteins	tg0932	Hypothetical protein	387	44286.2	no
Hypothetical proteins :: Hypothetical proteins	tg0924	Hypothetical protein	818	90426.2	yes
Hypothetical proteins :: Hypothetical proteins	tg0911	Hypothetical protein	449	50709.3	no
Hypothetical proteins :: Hypothetical proteins	tg0908	Hypothetical protein	510	54801.1	yes
Hypothetical proteins :: Hypothetical proteins	tg0982	Hypothetical protein, S-layer-like related	1365	151901	no
Hypothetical proteins :: Hypothetical proteins, conserved	tg0277	Conserved hypothetical protein	187	21235.6	yes				TON_1734
Hypothetical proteins :: Hypothetical proteins, conserved	tg0287	Conserved hypothetical protein	335	37613.2	yes				TON_1637
Hypothetical proteins :: Hypothetical proteins, conserved	tg0518	Conserved hypothetical protein	239	26615.7	no				TON_1926
Hypothetical proteins :: Hypothetical proteins, conserved	tg1213	Conserved hypothetical protein	116	13162.4	no				TON_0870
Hypothetical proteins :: Hypothetical proteins, conserved	tg0228	Conserved hypothetical protein	353	39392.3	no
Hypothetical proteins :: Hypothetical proteins, conserved	tg0407	Conserved hypothetical protein	271	30084.9	yes				TON_1841
Hypothetical proteins :: Hypothetical proteins, conserved	tg2013	Conserved hypothetical protein	251	28982.7	no				TON_0060
Hypothetical proteins :: Hypothetical proteins, conserved	tg2096	Conserved hypothetical protein	568	61971.6	no				TON_1447
Hypothetical proteins :: Hypothetical proteins, conserved	tg0969	Conserved hypothetical protein	518	54886.1	no			TK1839
Hypothetical proteins :: Hypothetical proteins, conserved	tg1173	Conserved hypothetical protein	562	59305.2	yes			TK1839
Hypothetical proteins :: Hypothetical proteins, conserved	tg1581	Conserved hypothetical protein	174	19857.6	yes				TON_1157
Hypothetical proteins :: Hypothetical proteins, conserved	tg2135	Conserved hypothetical protein	83	8508.42	no			TK1812	TON_1712	PAB7309	PF1163	phs029
Hypothetical proteins :: Hypothetical proteins, conserved	tg1627	Conserved hypothetical protein	882	100594	yes	R General function prediction only	COG1483 Predicted ATPase (AAA+ superfamily)
Hypothetical proteins :: Hypothetical proteins, conserved	tg1287	Conserved hypothetical protein	439	48454.8	no	S Function unknown	COG5316 Uncharacterized conserved protein	TK0466	TON_0328	PAB0206		PH1740
Hypothetical proteins :: Hypothetical proteins, conserved	tg0745	Conserved hypothetical protein	298	32874.6	yes	S Function unknown	COG4260 Putative virion core protein (lumpy skin disease virus)	TK0024	TON_0623 TON_0461
Hypothetical proteins :: Hypothetical proteins, conserved	tg1602	Conserved hypothetical protein	328	35462.2	no			TK0236	TON_1149
Hypothetical proteins :: Hypothetical proteins, conserved	tg1651	Conserved hypothetical protein	333	37166.4	yes	R General function prediction only	COG0628 Predicted permease	TK1162 TK1649	TON_0385 TON_0017	PAB1962 PAB0658	PF1585 PF1106	PH1571 PH1000
Hypothetical proteins :: Hypothetical proteins, conserved	tg1134	Conserved hypothetical protein	335	37550	no	R General function prediction only	COG0628 Predicted permease	TK1649 TK1162	TON_0017 TON_0385	PAB0658 PAB1962	PF1106 PF1585	PH1000 PH1571
Hypothetical proteins :: Hypothetical proteins, conserved	tg1449	Conserved hypothetical protein	111	12794	no	S Function unknown	COG0011 Uncharacterized conserved protein	TK0173	TON_1964 TON_0778	PAB1240	PF0259	PH1904
Hypothetical proteins :: Hypothetical proteins, conserved	tg0525	Conserved hypothetical protein	204	23737.9	yes	S Function unknown	COG3863 Uncharacterized distant relative of cell wall-associated hydrolases	TK1927	TON_0806
Hypothetical proteins :: Hypothetical proteins, conserved	tg2110	Conserved hypothetical protein	186	21456.9	yes			TK0879	TON_1459			PH1911
Hypothetical proteins :: Hypothetical proteins, conserved	tg2082	Conserved hypothetical protein	448	50915.3	yes	R General function prediction only	COG2403 Predicted GTPase	TK2200	TON_1432	PAB0938	PF0547	PH0578
Hypothetical proteins :: Hypothetical proteins, conserved	tg2076	Conserved hypothetical protein	392	44818.1	no			TK2206	TON_1427	PAB2200	PF0158	PH0244
Hypothetical proteins :: Hypothetical proteins, conserved	tg1956	Conserved hypothetical protein	117	12600.1	yes	S Function unknown	COG2383 Uncharacterized conserved protein	TK1493	TON_0115	PAB7281	PF1047	PH1115
Hypothetical proteins :: Hypothetical proteins, conserved	tg1952	Conserved hypothetical protein	439	49187.4	yes			TK1483 TK0009	TON_0127 TON_1220	PAB0940	PF0546	PH0580
Hypothetical proteins :: Hypothetical proteins, conserved	tg1946	Conserved hypothetical protein	116	13005	no			TK1490	TON_0119
Hypothetical proteins :: Hypothetical proteins, conserved	tg1899	Conserved hypothetical protein	71	7986.4	no			TK2136	TON_1512	PAB1652.1n	PF1179	PH1130.1n
Hypothetical proteins :: Hypothetical proteins, conserved	tg1879	Conserved hypothetical protein	713	78439.4	yes			TK0493	TON_0344	PAB1818	PF1505	PH1333
Hypothetical proteins :: Hypothetical proteins, conserved	tg1859	Conserved hypothetical protein	483	52292.3	no	R General function prediction only	COG3368 Predicted permease	TK2282	TON_1242	PAB1697	PF0906	PH1231
Hypothetical proteins :: Hypothetical proteins, conserved	tg1857	Conserved hypothetical protein	849	95139.8	no			TK2013
Hypothetical proteins :: Hypothetical proteins, conserved	tg1825	Conserved hypothetical protein	388	45737.9	yes			TK1430	TON_0163
Hypothetical proteins :: Hypothetical proteins, conserved	tg1818	Conserved hypothetical protein	479	52974.6	yes	S Function unknown	COG4697 Uncharacterized protein conserved in archaea	TK2148	TON_1522	PAB0137	PF0132	PH0222
Hypothetical proteins :: Hypothetical proteins, conserved	tg1724	Conserved hypothetical protein	391	43650.8	no			TK1480		PAB1422	PF0320	PH0598
Hypothetical proteins :: Hypothetical proteins, conserved	tg1723	Conserved hypothetical protein	252	28532.9	no			TK0670	TON_1093	PAB1477	PF0964	PH0686
Hypothetical proteins :: Hypothetical proteins, conserved	tg1677	Conserved hypothetical protein	70	8262.6	no			TK0472	TON_0333	PAB0838.1n	PF0497	PH0795.1n
Hypothetical proteins :: Hypothetical proteins, conserved	tg1674	Conserved hypothetical protein	288	32788.2	no	S Function unknown	COG1689 Uncharacterized protein conserved in archaea	TK0513	TON_0791	PAB0502	PF1418	PH1420
Hypothetical proteins :: Hypothetical proteins, conserved	tg1462	Conserved hypothetical protein	340	38719.6	no			TK0109	TON_0003
Hypothetical proteins :: Hypothetical proteins, conserved	tg1418	Conserved hypothetical protein	393	44312.9	yes	R General function prediction only	COG0457 FOG: TPR repeat	TK0648	TON_0447
Hypothetical proteins :: Hypothetical proteins, conserved	tg1417	Conserved hypothetical protein	364	40879.9	no			TK0648	TON_0447
Hypothetical proteins :: Hypothetical proteins, conserved	tg1085	Conserved hypothetical protein	205	22987.5	no	S Function unknown	COG2457 Uncharacterized conserved protein	TK0573	TON_0986	PAB1814	PF1501	PH1326
Hypothetical proteins :: Hypothetical proteins, conserved	tg0939	Conserved hypothetical protein	93	10067	no	S Function unknown	COG0011 Uncharacterized conserved protein	TK0173	TON_0778 TON_1964	PAB1240	PF0259	PH1904
Hypothetical proteins :: Hypothetical proteins, conserved	tg0699	Conserved membrane protein	184	19119.1	no	S Function unknown	COG1300 Uncharacterized membrane protein	TK1233	TON_1971	PAB0377	PF1633	PH1620
Hypothetical proteins :: Hypothetical proteins, conserved	tg0572	Conserved hypothetical protein	336	38072.3	yes
Hypothetical proteins :: Hypothetical proteins, conserved	tg0551	Conserved hypothetical protein	163	19221	no
Hypothetical proteins :: Hypothetical proteins, conserved	tg0511	Conserved hypothetical protein	441	47671.7	no
Hypothetical proteins :: Hypothetical proteins, conserved	tg0506	Conserved hypothetical protein	274	30334.8	yes
Hypothetical proteins :: Hypothetical proteins, conserved	tg0395	Conserved hypothetical protein	416	46892.7	no
Hypothetical proteins :: Hypothetical proteins, conserved	tg0387	Conserved hypothetical protein	403	46746.3	no
Hypothetical proteins :: Hypothetical proteins, conserved	tg0214	Conserved hypothetical protein	63	7299.44	no	S Function unknown	COG2880 Uncharacterized protein conserved in archaea	TK1875 TK0335 TK0192		PAB8218
Hypothetical proteins :: Hypothetical proteins, conserved	tg0193	Conserved hypothetical protein	164	18909.8	yes	S Function unknown	COG4072 Uncharacterized protein conserved in archaea	TK1849	TON_1680	PAB1584	PF1201	PH1273
Hypothetical proteins :: Hypothetical proteins, conserved	tg0192	Conserved hypothetical protein	289	33073.4	yes	N Cell motility	COG1989 Type II secretory pathway, prepilin signal peptidase PulO and related peptidases	TK1848	TON_1681	PAB0846	PF0515	PH0779
Hypothetical proteins :: Hypothetical proteins, conserved	tg0184	Conserved hypothetical protein	116	13568.8	no	S Function unknown	COG4043 Uncharacterized conserved protein	TK1837 TK0055	TON_1688 TON_1172	PAB1060 PAB1310	PF0455 PF0470	PH0355 PH0447
Hypothetical proteins :: Hypothetical proteins, conserved	tg0999	Conserved hypothetical protein	112	13605.8	yes	S Function unknown	COG4043 Uncharacterized conserved protein	TK0055 TK1837	TON_1172 TON_1688	PAB1310 PAB1060	PF0470	PH0447 PH0355
Hypothetical proteins :: Hypothetical proteins, conserved	tg0169	Conserved hypothetical protein	162	17745.4	yes	S Function unknown	COG1839 Uncharacterized conserved protein	TK2112	TON_1617	PAB1234	PF0248	PH1918
Hypothetical proteins :: Hypothetical proteins, conserved	tg1788	Conserved hypothetical protein	73	8275.39	no			TK0933	TON_1121	PAB2288.1n	PF1955	PH0081.1n
Hypothetical proteins :: Hypothetical proteins, conserved	tg1815	Conserved hypothetical protein	116	13844.9	yes			TK2144	TON_1519	PAB0473	PF1384	PH1473
Hypothetical proteins :: Hypothetical proteins, conserved	tg0132	Conserved hypothetical protein	127	14493.7	yes	S Function unknown	COG1935 Uncharacterized conserved protein	TK1897	TON_1649	PAB0076	PF0014	PH0127
Hypothetical proteins :: Hypothetical proteins, conserved	tg0131	Conserved hypothetical protein	249	28544.9	no	L Replication, recombination and repair	COG1637 Predicted nuclease of the RecB family	TK1898	TON_1648	PAB2263	PF0012	PH0128
Hypothetical proteins :: Hypothetical proteins, conserved	tg0107	Conserved hypothetical protein	378	43059.8	yes
Hypothetical proteins :: Hypothetical proteins, conserved	tg0086	Conserved hypothetical protein	350	40060.5	no	R General function prediction only	COG1800 Predicted transglutaminase-like proteases				PF0978	PH0672
Hypothetical proteins :: Hypothetical proteins, conserved	tg0029	Conserved hypothetical protein	668	77237.7	no	S Function unknown	COG2433 Uncharacterized conserved protein	TK1833	TON_1691	PAB1429	PF0493	PH0620
Hypothetical proteins :: Hypothetical proteins, conserved	tg0015	Conserved hypothetical protein	333	37763	no	S Function unknown	COG4743 Predicted membrane protein		TON_1828	PAB1055	PF0810	PH0381
Hypothetical proteins :: Hypothetical proteins, conserved	tg2118	Conserved hypothetical protein	111	12720.6	no			TK2153	TON_1507	PAB0536.1n	PF1169	PH1355.1n
Hypothetical proteins :: Hypothetical proteins, conserved	tg2098	Conserved hypothetical protein	130	14492.7	no			TK2183	TON_1446
Hypothetical proteins :: Hypothetical proteins, conserved	tg2094	Conserved hypothetical protein	191	22072.4	no	S Function unknown	COG5418 Predicted secreted protein	TK2191	TON_1444	PAB0939	pf1290	PH0579
Hypothetical proteins :: Hypothetical proteins, conserved	tg2090	Conserved hypothetical protein	270	31563.7	no			TK2193	TON_1441	PAB1011	PF0367	PH0517
Hypothetical proteins :: Hypothetical proteins, conserved	tg2084	Conserved hypothetical protein	123	13853.1	no	R General function prediction only	COG2405 Predicted nucleic acid-binding protein, contains PIN domain
Hypothetical proteins :: Hypothetical proteins, conserved	tg2083	Conserved hypothetical protein	86	9794.8	yes				TON_1433
Hypothetical proteins :: Hypothetical proteins, conserved	tg2078	Conserved hypothetical protein	414	46215.4	no			TK2204
Hypothetical proteins :: Hypothetical proteins, conserved	tg2069	Conserved hypothetical protein	251	29256.7	yes			TK2226	TON_1409	PAB0070	PF0023	PH0116
Hypothetical proteins :: Hypothetical proteins, conserved	tg2046	Conserved hypothetical protein	213	24150.7	no			TK2238	TON_1399 TON_0420		PF0134
Hypothetical proteins :: Hypothetical proteins, conserved	tg2032	Conserved hypothetical protein	174	20388.4	yes			TK1629	TON_0035	PAB1794	PF1155	PH0948
Hypothetical proteins :: Hypothetical proteins, conserved	tg1973	Conserved hypothetical protein	58	6554.35	no
Hypothetical proteins :: Hypothetical proteins, conserved	tg1951	Conserved hypothetical protein	69	7991.15	yes			TK1484	TON_0126	PAB1635	PF1348	PH1152.2n
Hypothetical proteins :: Hypothetical proteins, conserved	tg1941	Conserved hypothetical protein	141	16177	yes			TK0946	TON_1088	PAB2350	PF1987	PH0005
Hypothetical proteins :: Hypothetical proteins, conserved	tg1928	Conserved hypothetical protein	163	18408.5	no
Hypothetical proteins :: Hypothetical proteins, conserved	tg1906	Conserved hypothetical protein	305	34770	no
Hypothetical proteins :: Hypothetical proteins, conserved	tg1893	Conserved hypothetical protein	148	17207.3	no			TK0936	TON_0173
Hypothetical proteins :: Hypothetical proteins, conserved	tg1888	Conserved hypothetical protein	59	7018.08	yes			TK0478	TON_0339	PAB1225.1n	PF238451 PF0222.1n	PH0635.1n9
Hypothetical proteins :: Hypothetical proteins, conserved	tg1887	Conserved hypothetical protein	268	29102.4	yes			TK0479	TON_0340	PAB1225	PF0223	PH1935
Hypothetical proteins :: Hypothetical proteins, conserved	tg1869	Conserved hypothetical protein	262	29419.2	no			TK1304		PAB1421	PF0347
Hypothetical proteins :: Hypothetical proteins, conserved	tg1864	Conserved hypothetical protein	187	21325.5	yes			TK0564	TON_0926
Hypothetical proteins :: Hypothetical proteins, conserved	tg1847	Conserved hypothetical protein	199	22293.9	yes			TK2277	TON_1250	PAB1504	PF1113	PH0730
Hypothetical proteins :: Hypothetical proteins, conserved	tg1833	Conserved hypothetical protein	394	45583.7	no			TK1459	TON_0575
Hypothetical proteins :: Hypothetical proteins, conserved	tg1829	Conserved hypothetical protein	396	43577.4	no			TK1463
Hypothetical proteins :: Hypothetical proteins, conserved	tg1817	Conserved hypothetical protein	104	12220	yes			TK2146	TON_1521	PAB0482.1n	PF1455	PH1458.1n
Hypothetical proteins :: Hypothetical proteins, conserved	tg1812	Conserved hypothetical protein	146	16794.9	yes			TK1440	TON_0149	PAB1904	PF1391	PH1467
Hypothetical proteins :: Hypothetical proteins, conserved	tg1797	Conserved hypothetical protein	73	8648.86	no			TK1388	TON_0207		PF2048.1n
Hypothetical proteins :: Hypothetical proteins, conserved	tg1795	Conserved hypothetical protein	269	30490.8	no			TK1390
Hypothetical proteins :: Hypothetical proteins, conserved	tg1787	Conserved hypothetical protein	276	31521.2	yes			TK0930	TON_1122
Hypothetical proteins :: Hypothetical proteins, conserved	tg1785	Conserved hypothetical protein	86	9769.21	no			TK0351
Hypothetical proteins :: Hypothetical proteins, conserved	tg1784	Conserved hypothetical protein	82	9863.32	yes			TK0350	TON_1060	PAB0385.1n	PF1612	PH1600.1n
Hypothetical proteins :: Hypothetical proteins, conserved	tg1782	Conserved hypothetical protein	115	13102.5	yes			TK1427	TON_0167	PAB0521	PF1259	PH1376
Hypothetical proteins :: Hypothetical proteins, conserved	tg1774	Conserved hypothetical protein	261	28105.6	no			TK1407	TON_0190		PF1726
Hypothetical proteins :: Hypothetical proteins, conserved	tg1768	Conserved hypothetical protein	220	25381.3	yes			TK1953	TON_1947	PAB2166	PF2017	PH1895
Hypothetical proteins :: Hypothetical proteins, conserved	tg1763	Conserved hypothetical protein	126	14708.2	yes			TK1958	TON_1951	PAB0019 PAB0887	PF1962 PF0934	PH0027.1n
Hypothetical proteins :: Hypothetical proteins, conserved	tg1757	Conserved hypothetical protein	479	54029.6	yes			TK0985	TON_0900
Hypothetical proteins :: Hypothetical proteins, conserved	tg1719	Conserved hypothetical protein	264	28845.5	no			TK2139
Hypothetical proteins :: Hypothetical proteins, conserved	tg1717	Conserved hypothetical protein	74	8090.78	no							PH1827.1n
Hypothetical proteins :: Hypothetical proteins, conserved	tg1692	Conserved hypothetical protein	49	5759.61	no			TK0938
Hypothetical proteins :: Hypothetical proteins, conserved	tg1691	Conserved hypothetical protein	49	5856.88	no			TK1159	TON_1117
Hypothetical proteins :: Hypothetical proteins, conserved	tg1690	Conserved hypothetical protein	81	9186.61	no
Hypothetical proteins :: Hypothetical proteins, conserved	tg1671	Conserved hypothetical protein	162	18465.2	no
Hypothetical proteins :: Hypothetical proteins, conserved	tg1655	Conserved hypothetical protein	385	43578.8	yes			TK2054	TON_0390
Hypothetical proteins :: Hypothetical proteins, conserved	tg1639	Conserved hypothetical protein	152	18003.6	yes			TK0656	TON_0593
Hypothetical proteins :: Hypothetical proteins, conserved	tg1601	Conserved hypothetical protein	96	10945.7	no			TK0271	TON_1130	PAB2083 PAB0294.1n	PF1687	PH1714.1n
Hypothetical proteins :: Hypothetical proteins, conserved	tg1585	Conserved hypothetical protein	65	7749.22	no
Hypothetical proteins :: Hypothetical proteins, conserved	tg1527	Conserved hypothetical protein	287	32895.2	no			TK0641	TON_1204
Hypothetical proteins :: Hypothetical proteins, conserved	tg1517	Conserved hypothetical protein	270	30457.9	no
Hypothetical proteins :: Hypothetical proteins, conserved	tg1457	Conserved hypothetical protein	85	9842.38	yes			TK1658	TON_0008
Hypothetical proteins :: Hypothetical proteins, conserved	tg0586	Conserved hypothetical protein	210	23737.6	yes			TK0145	TON_1318
Hypothetical proteins :: Hypothetical proteins, conserved	tg1429	Conserved hypothetical protein	249	28770.9	no
Hypothetical proteins :: Hypothetical proteins, conserved	tg1340	Conserved hypothetical protein	73	8551.76	no							PHS010.2n PHS017
Hypothetical proteins :: Hypothetical proteins, conserved	tg1307	Conserved hypothetical protein	125	12910	yes			TK1090	TON_0977		PF0281
Hypothetical proteins :: Hypothetical proteins, conserved	tg1278	Conserved hypothetical protein	274	30087.7	no
Hypothetical proteins :: Hypothetical proteins, conserved	tg1225	Conserved hypothetical protein	203	22550.9	no			TK1998
Hypothetical proteins :: Hypothetical proteins, conserved	tg1212	Conserved hypothetical protein	100	11433.3	no			TK0318	TON_0942	PAB0721	PF1176	PH1134
Hypothetical proteins :: Hypothetical proteins, conserved	tg1200	Conserved hypothetical membrane protein	155	18205.8	yes	S Function unknown	COG3431 Predicted membrane protein	TK1138		PAB1876	PF1413	PH1414
Hypothetical proteins :: Hypothetical proteins, conserved	tg1132	Conserved hypothetical protein	147	16351.4	no
Hypothetical proteins :: Hypothetical proteins, conserved	tg1128	Conserved hypothetical protein	84	9597.5	yes			TK1642	TON_0022		PF0675	PH1282.1n
Hypothetical proteins :: Hypothetical proteins, conserved	tg1127	Conserved hypothetical protein	95	11044.5	no			TK1641	TON_0023	PAB0207.1n
Hypothetical proteins :: Hypothetical proteins, conserved	tg1126	Conserved hypothetical protein	106	12001.4	no			TK0068	TON_1003	PAB0227	PF1836 PF1737	PH1787
Hypothetical proteins :: Hypothetical proteins, conserved	tg1125	Conserved hypothetical protein	163	18659.4	no	S Function unknown	COG4854 Predicted membrane protein
Hypothetical proteins :: Hypothetical proteins, conserved	tg1009	Conserved hypothetical protein	252	29397.1	yes				TON_0375		PF1890
Hypothetical proteins :: Hypothetical proteins, conserved	tg1002	Conserved hypothetical protein	355	40642.7	no
Hypothetical proteins :: Hypothetical proteins, conserved	tg0995	Conserved hypothetical protein	148	17415.9	no			TK1911
Hypothetical proteins :: Hypothetical proteins, conserved	tg0943	Conserved hypothetical protein	93	11152	no			TK0992
Hypothetical proteins :: Hypothetical proteins, conserved	tg0892	Conserved hypothetical protein	134	15551.7	no			TK0484
Hypothetical proteins :: Hypothetical proteins, conserved	tg0885	Conserved hypothetical protein	217	25330	no			TK0488
Hypothetical proteins :: Hypothetical proteins, conserved	tg0884	Conserved hypothetical protein	107	12241.9	no			TK0484 TK0486
Hypothetical proteins :: Hypothetical proteins, conserved	tg0871	Conserved hypothetical protein	187	21379.7	yes
Hypothetical proteins :: Hypothetical proteins, conserved	tg0863	Conserved hypothetical protein	86	9667.12	no			TK1253	TON_0519	PH0059.1n	PF2054.1n PF2054.1n	PH0059.1n
Hypothetical proteins :: Hypothetical proteins, conserved	tg0798	Conserved hypothetical protein	105	12097.8	no			TK0783
Hypothetical proteins :: Hypothetical proteins, conserved	tg0796	Conserved hythotetical protein	338	37622.4	no				TON_1034
Hypothetical proteins :: Hypothetical proteins, conserved	tg0769	Conserved hypothetical protein	156	16543.8	no				TON_1899
Hypothetical proteins :: Hypothetical proteins, conserved	tg0746	Conserved hypothetical protein	332	37608	yes			TK0025	TON_0622 TON_0460
Hypothetical proteins :: Hypothetical proteins, conserved	tg0744	Conserved hypothetical protein	164	18707.9	yes			TK0023	TON_0624
Hypothetical proteins :: Hypothetical proteins, conserved	tg0695	Conserved hypothetical protein	72	8747.8	no			TK1238				PHs014
Hypothetical proteins :: Hypothetical proteins, conserved	tg0627	Conserved hypothetical protein	133	14745.9	no
Hypothetical proteins :: Hypothetical proteins, conserved	tg0625	Conserved hypothetical protein	298	32755.1	no
Hypothetical proteins :: Hypothetical proteins, conserved	tg0619	Conserved hypothetical protein	97	11348.1	no			TK0299	TON_1883		PF1347
Hypothetical proteins :: Hypothetical proteins, conserved	tg0590	Conserved hypothetical protein	56	6504.46	no
Hypothetical proteins :: Hypothetical proteins, conserved	tg0584	Conserved hypothetical protein	291	31735.8	no			TK0146			PF1884
Hypothetical proteins :: Hypothetical proteins, conserved	tg0529	Conserved hypothetical protein	98	11097.8	no			TK1931			PF0628
Hypothetical proteins :: Hypothetical proteins, conserved	tg0521	Conserved hypothetical protein	269	29940.5	no			TK1923	TON_1930
Hypothetical proteins :: Hypothetical proteins, conserved	tg0520	Conserved hypothetical protein	225	24747.8	no
Hypothetical proteins :: Hypothetical proteins, conserved	tg0496	Conserved hypothetical protein	309	33154.5	no
Hypothetical proteins :: Hypothetical proteins, conserved	tg0309	Conserved hypothetical protein	98	11875.7	no			TK1565	TON_1728	PAB7424	PF0269	PHs005
Hypothetical proteins :: Hypothetical proteins, conserved	tg0251	Conserved hypothetical protein	127	14481	no
Hypothetical proteins :: Hypothetical proteins, conserved	tg0191	Conserved hypothetical protein	146	16781.5	no				TON_1682
Hypothetical proteins :: Hypothetical proteins, conserved	tg0188	Conserved hypothetical protein	142	15788	no				TON_1685
Hypothetical proteins :: Hypothetical proteins, conserved	tg0178	Conserved hypothetical protein	218	23166.1	no
Hypothetical proteins :: Hypothetical proteins, conserved	tg0177	Conserved hypothetical protein	95	10867.5	yes			TK2103	TON_1607	PAB0258	PF1875	PH1831
Hypothetical proteins :: Hypothetical proteins, conserved	tg0175	Conserved hypothetical protein	109	12741.4	no			TK2105	TON_1609
Hypothetical proteins :: Hypothetical proteins, conserved	tg0151	Conserved hypothetical protein	220	24827.6	yes			TK1808
Hypothetical proteins :: Hypothetical proteins, conserved	tg0115	Conserved hypothetical protein	111	12235.5	no			TK2050	TON_1544
Hypothetical proteins :: Hypothetical proteins, conserved	tg0084	Conserved hypothetical protein	317	35966.5	no
Hypothetical proteins :: Hypothetical proteins, conserved	tg0083	Conserved hypothetical protein	325	37013.7	no
Hypothetical proteins :: Hypothetical proteins, conserved	tg0082	Conserved hypothetical protein	332	39205.4	no			TK2176
Hypothetical proteins :: Hypothetical proteins, conserved	tg0030	Conserved hypothetical protein	111	13026.9	yes			TK1834
Hypothetical proteins :: Hypothetical proteins, conserved	tg0026	Conserved hypothetical protein	206	22769	yes			TK1825
Hypothetical proteins :: Hypothetical proteins, conserved	tg0008	Conserved hypothetical protein	329	37324.2	no				TON_1832	PAB1295	PF0406	PH0384
Hypothetical proteins :: Hypothetical proteins, conserved	tg0006	Conserved hypothetical protein	246	25741	yes				TON_1834
Hypothetical proteins :: Hypothetical proteins, conserved	tg0005	Conserved hypothetical protein	77	8765.57	no				TON_1835		PF0809 PF0410	PH0381.1n
Hypothetical proteins :: Hypothetical proteins, conserved	tg1903	Conserved hypothetical protein	115	13126.3	no			TK0346	TON_1056			PAB0644.1n
Hypothetical proteins :: Hypothetical proteins, conserved	tg0348	Conserved hypothetical protein	195	21713.5	no	S Function unknown	COG1628 Uncharacterized conserved protein	TK2033	TON_1492	PAB2291	PF2042	PH0071
Hypothetical proteins :: Hypothetical proteins, conserved	tg0341	Conserved hypothetical protein	563	62556	yes			TK1793	TON_1775	PAB1290	PF0453	PH0357
Hypothetical proteins :: Hypothetical proteins, conserved	tg0400	Conserved hypothetical protein	154	17991.8	no			TK1683	TON_1377	PAB0635	PF1324	PH1031
Hypothetical proteins :: Hypothetical proteins, conserved	tg0289	Conserved hypothetical protein	335	37335.9	no	S Function unknown	COG0392 Predicted integral membrane protein	TK2123	TON_1631	PAB1174	PF0170	PH1989
Hypothetical proteins :: Hypothetical proteins, conserved	tg0227	Conserved hypothetical protein	242	27524.8	yes	S Function unknown	COG4044 Uncharacterized protein conserved in archaea	TK2023	TON_1485	PAB0951	PF0490	PH0618
Hypothetical proteins :: Hypothetical proteins, conserved	tg0171	Conserved hypothetical protein	325	36900.6	no	R General function prediction only	COG0535 Predicted Fe-S oxidoreductases	TK2114	TON_1619	PAB0111	PF0101	ph0185
Hypothetical proteins :: Hypothetical proteins, conserved	tg0162	Conserved hypothetical protein	340	39718.2	yes	R General function prediction only	COG0457 FOG: TPR repeat	TK2297	TON_1869 TON_0253	PAB0017	PF1966	PH0026
Hypothetical proteins :: Hypothetical proteins, conserved	tg0158	Conserved hypothetical protein	271	29828.5	yes	C Energy production and conversion	COG2441 Predicted butyrate kinase	TK1298 TK2243	TON_1878	PAB0142	PF1187	PH0228
Hypothetical proteins :: Hypothetical proteins, conserved	tg0155	Conserved hypothetical protein	199	22904.4	yes	S Function unknown	COG1590 Uncharacterized conserved protein	TK0175 TK1907	TON_1881 TON_1531	PAB0615 PAB2159	PF1098 PF2034	PH1069 PH1887
Hypothetical proteins :: Hypothetical proteins, conserved	tg0138	Conserved hypothetical protein	95	11144	no			TK2025	TON_1487	PAB1429.1n	PF0492	PH0619.1n
Hypothetical proteins :: Hypothetical proteins, conserved	tg0134	Conserved hypothetical protein	429	46962.5	yes						PF0581
Hypothetical proteins :: Hypothetical proteins, conserved	tg0133	Conserved hypothetical protein	241	26864.4	yes	R General function prediction only	COG1938 Archaeal enzymes of ATP-grasp superfamily	TK1896	TON_1650	PAB0075	PF0015	PH0126
Hypothetical proteins :: Hypothetical proteins, conserved	tg0098	Conserved hypothetical protein	209	23832.5	no	S Function unknown	COG1590 Uncharacterized conserved protein	TK1907 TK0175	TON_1531 TON_1881	PAB2159 PAB0615	PF2034 PF1098	PH1887 PH1069
Hypothetical proteins :: Hypothetical proteins, conserved	tg0097	Conserved hypothetical protein	275	31162	no					PAB0044		PH0076
Hypothetical proteins :: Hypothetical proteins, conserved	tg0087	Conserved hypothetical protein	194	21700.9	yes			TK2133	TON_1526	PAB0116	PF0107	PH0190
Hypothetical proteins :: Hypothetical proteins, conserved	tg0076	Conserved hypothetical protein	438	47717.5	no				TON_1610	PAB0876		PH0717
Hypothetical proteins :: Hypothetical proteins, conserved	tg2154	Conserved hypothetical protein	356	40841.1	yes	S Function unknown	COG1817 Uncharacterized protein conserved in archaea
Hypothetical proteins :: Hypothetical proteins, conserved	tg2131	Conserved hypothetical protein	217	24333.3	yes
Hypothetical proteins :: Hypothetical proteins, conserved	tg2129	Conserved hypothetical protein	171	18724.1	no	I Lipid transport and metabolism	COG0575 CDP-diglyceride synthetase	TK2119	TON_1624	PAB1285	PF0398	PH0343
Hypothetical proteins :: Hypothetical proteins, conserved	tg2125	Conserved hypothetical protein	117	13640.6	yes	S Function unknown	COG1917 Uncharacterized conserved protein, contains double-stranded beta-helix domain	TK2063	TON_1554	PAB2310	PF0056	PH0047
Hypothetical proteins :: Hypothetical proteins, conserved	tg2119	Conserved hypothetical protein	90	10221	no	S Function unknown	COG2886 Uncharacterized small protein	TK2154
Hypothetical proteins :: Hypothetical proteins, conserved	tg2114	Conserved hypothetical protein	212	24348.8	yes	S Function unknown	COG2428 Uncharacterized conserved protein	TK2152	TON_1508	PAB0401	PF1588	PH1577
Hypothetical proteins :: Hypothetical proteins, conserved	tg2105	Conserved hypothetical protein	216	24402.1	yes			TK2171	TON_1452
Hypothetical proteins :: Hypothetical proteins, conserved	tg2092	Conserved hypothetical protein	63	7543.82	no	S Function unknown	COG2880 Uncharacterized protein conserved in archaea	TK0733 TK0335			PF2058
Hypothetical proteins :: Hypothetical proteins, conserved	tg2086	Conserved hypothetical protein	136	15342.5	yes	S Function unknown	COG0432 Uncharacterized conserved protein	TK2198 TK0011	TON_1434 TON_1218	PAB0878 PAB0941	PF0680 PF0544	PH0713 PH0581
Hypothetical proteins :: Hypothetical proteins, conserved	tg2085	Conserved hypothetical protein	83	9609.15	no	S Function unknown	COG2886 Uncharacterized small protein	TK0213
Hypothetical proteins :: Hypothetical proteins, conserved	tg2081	Conserved hypothetical protein, containing prolyl-tRNA synthetase associated region	104	11562.5	no	S Function unknown	COG2606 Uncharacterized conserved protein
Hypothetical proteins :: Hypothetical proteins, conserved	tg2059	Conserved hypothetical protein	280	31622.4	yes			TK2216
Hypothetical proteins :: Hypothetical proteins, conserved	tg2051	Conserved hypothetical protein	120	13739.8	no			TK2233	TON_1405	PAB1113	PF0238	PH1922
Hypothetical proteins :: Hypothetical proteins, conserved	tg2050	Conserved hypothetical protein	233	25047.2	no	S Function unknown	COG4089 Predicted membrane protein	TK2234	TON_1404		PF0237
Hypothetical proteins :: Hypothetical proteins, conserved	tg2047	Conserved hypothetical protein	188	21302.7	yes	S Function unknown	COG2029 Uncharacterized conserved protein	TK2237	TON_1400	PAB0138	PF0133	PH0223
Hypothetical proteins :: Hypothetical proteins, conserved	tg2034	Conserved hypothetical protein	140	15769.6	yes	S Function unknown	COG2450 Uncharacterized conserved protein	TK1631	TON_0033	PAB2117	PF1828	PH1781
Hypothetical proteins :: Hypothetical proteins, conserved	tg2030	Conserved hypothetical protein	281	31806.6	yes	R General function prediction only	COG0517 FOG: CBS domain	TK1626	TON_0037	PAB2118	PF1827	PH1780
Hypothetical proteins :: Hypothetical proteins, conserved	tg2004	Conserved hypothetical protein	255	28915.8	no	S Function unknown	COG2106 Uncharacterized conserved protein	TK1543	TON_0065	PAB2119	PF1826	PH1779
Hypothetical proteins :: Hypothetical proteins, conserved	tg1977	Conserved hypothetical protein	173	20588.4	yes	S Function unknown	COG1422 Predicted membrane protein	TK1516	TON_0091	PAB2141	PF1799	PH1752
Hypothetical proteins :: Hypothetical proteins, conserved	tg1948	Conserved hypothetical protein	168	19867	no	R General function prediction only	COG0727 Predicted Fe-S-cluster oxidoreductase	TK1488	TON_0121	PAB0321	PF1733	PH1693
Hypothetical proteins :: Hypothetical proteins, conserved	tg1939	Conserved hypothetical protein	405	46232.6	yes	R General function prediction only	COG0457 FOG: TPR repeat	TK0947	TON_1087	PAB1137	PF1915	PH1878
Hypothetical proteins :: Hypothetical proteins, conserved	tg1914	Conserved hypothetical protein	416	48306	no	S Function unknown	COG1602 Uncharacterized conserved protein	TK1067	TON_0227	PAB2062	PF1892	PH1856
Hypothetical proteins :: Hypothetical proteins, conserved	tg1909	Conserved hypothetical protein	286	32309.2	yes	S Function unknown	COG1578 Uncharacterized conserved protein	TK0380	TON_0125	PAB1965	PF1587	PH1575
Hypothetical proteins :: Hypothetical proteins, conserved	tg1908	Conserved hypothetical protein	381	43876.4	no	S Function unknown	COG1415 Uncharacterized conserved protein	TK0379	TON_0619	PAB1513	PF0611	PH0745
Hypothetical proteins :: Hypothetical proteins, conserved	tg1904	Conserved hypothetical protein	184	20706.3	no
Hypothetical proteins :: Hypothetical proteins, conserved	tg1895	Conserved hypothetical protein, L-fucose isomerase-related	402	44967.9	yes	G Carbohydrate transport and metabolism	COG2407 L-fucose isomerase and related proteins	TK1424	TON_0170
Hypothetical proteins :: Hypothetical proteins, conserved	tg1890	Conserved hypothetical protein, ftsZ GTPase-related	262	29645.3	yes	D Cell cycle control, cell division, chromosome partitioning	COG0206 Cell division GTPase	TK0476	TON_0337	PAB1223	pf0221	PH1937
Hypothetical proteins :: Hypothetical proteins, conserved	tg1884	Conserved hypothetical protein, Roadblock/LC7 family	117	12512.5	yes	R General function prediction only	COG2018 Uncharacterized distant relative of homeotic protein bithoraxoid
Hypothetical proteins :: Hypothetical proteins, conserved	tg1862	Conserved hypothetical protein	188	20535.5	no	S Function unknown	COG3371 Predicted membrane protein	TK0742	TON_0924	PAB0162	PF0148	PH0262
Hypothetical proteins :: Hypothetical proteins, conserved	tg1860	Conserved hypothetical protein	118	13673.6	no	S Function unknown	COG1504 Uncharacterized conserved protein	TK2283	TON_1241	PAB1927	PF1237	PH1505
Hypothetical proteins :: Hypothetical proteins, conserved	tg1839	Conserved hypothetical protein	130	14097.6	yes	S Function unknown	COG1627 Uncharacterized protein conserved in archaea	TK2269	TON_1258	PAB1522	PF0523	ph0770
Hypothetical proteins :: Hypothetical proteins, conserved	tg1837	Conserved hypothetical protein	87	9285.24	no			TK2267	TON_1260		PF0521	PH0771.1n
Hypothetical proteins :: Hypothetical proteins, conserved	tg1758	Conserved hypothetical protein, secD-related	380	42188.7	no	U Intracellular trafficking, secretion, and vesicular transport	COG0342 Preprotein translocase subunit SecD
Hypothetical proteins :: Hypothetical proteins, conserved	tg1750	Conserved hypothetical protein	362	40163.4	yes	S Function unknown	COG1814 Uncharacterized membrane protein	TK0971	TON_0647	PAB1273	PF1325	PH0325
Hypothetical proteins :: Hypothetical proteins, conserved	tg1749	Conserved hypothetical protein	4481	495920	no							PH0954
Hypothetical proteins :: Hypothetical proteins, conserved	tg1740	Conserved hypothetical protein	258	30441.5	yes	S Function unknown	COG1801 Uncharacterized conserved protein	TK0320	TON_0944	PAB2251	PF1184	PH0152
Hypothetical proteins :: Hypothetical proteins, conserved	tg1735	Conserved hypothetical protein	175	19926.3	yes	R General function prediction only	COG0517 FOG: CBS domain	TK0883		PAB0389	pf1604	PH1595
Hypothetical proteins :: Hypothetical proteins, conserved	tg1680	Conserved hypothetical protein	171	19465	yes			TK0469	TON_0330
Hypothetical proteins :: Hypothetical proteins, conserved	tg1676	Conserved hypothetical protein	107	12443.6	no	R General function prediction only	COG1645 Uncharacterized Zn-finger containing protein	TK0473	TON_0334	PAB1540	PF0498	PH0795
Hypothetical proteins :: Hypothetical proteins, conserved	tg1648	conserved hypothetical protein	159	17910.6	yes			TK1207	TON_0469
Hypothetical proteins :: Hypothetical proteins, conserved	tg1554	Conserved hypothetical protein, containing CBS domains	179	19892.9	yes	R General function prediction only	COG0517 FOG: CBS domain	TK0558	TON_0932	PAB2191	PF1953	PH0267
Hypothetical proteins :: Hypothetical proteins, conserved	tg1514	Conserved hypothetical protein	218	25087.7	no	S Function unknown	COG1720 Uncharacterized conserved protein	TK0027	TON_1214	PAB1744	PF0145	PH1056
Hypothetical proteins :: Hypothetical proteins, conserved	tg1486	Conserved hypothetical protein	431	47423.7	yes	R General function prediction only	COG0627 Predicted esterase	TK0728
Hypothetical proteins :: Hypothetical proteins, conserved	tg1485	Conserved hypothetical protein	364	41049.6	yes			TK2187 TK0195	TON_0693	PAB1351		PH0514
Hypothetical proteins :: Hypothetical proteins, conserved	tg1411	Conserved hypothetical protein	165	19175.9	yes			TK2249	TON_1389
Hypothetical proteins :: Hypothetical proteins, conserved	tg1400	Conserved hypothetical protein	61	7593.63	no			TK0792
Hypothetical proteins :: Hypothetical proteins, conserved	tg1336	Conserved hypothetical protein	169	18365.5	yes	S Function unknown	COG1432 Uncharacterized conserved protein	TK0755 TK0756	TON_0966 TON_0965	PAB0042 PAB0043	PF2040 PF2039	PH0073 PH0074
Hypothetical proteins :: Hypothetical proteins, conserved	tg1236	conserved hypothetical protein	139	15051.4	no
Hypothetical proteins :: Hypothetical proteins, conserved	tg1204	Conserved hypothetical protein, containing PRC-barrel domain	94	10459.1	yes	S Function unknown	COG1873 Uncharacterized conserved protein	TK0668	TON_1095	PAB1814.1n	PF1500	PH1325.1n
Hypothetical proteins :: Hypothetical proteins, conserved	tg0964	Conserved hypothetical protein	57	6296.15	no			TK0114		PAB1840		PH1360.1n
Hypothetical proteins :: Hypothetical proteins, conserved	tg0918	Conserved hypothetical protein	69	7765.91	no	S Function unknown	COG2880 Uncharacterized protein conserved in archaea	TK0909
Hypothetical proteins :: Hypothetical proteins, conserved	tg0905	Conserved hypothetical protein	206	24442.3	yes	J Translation, ribosomal structure and biogenesis	COG1491 Predicted RNA-binding protein	TK0900	TON_0408	PAB0252	PF1862	PH1822
Hypothetical proteins :: Hypothetical proteins, conserved	tg0900	Conserved hypothetical protein	298	32293.4	no			TK0146			PF1884	ph1843
Hypothetical proteins :: Hypothetical proteins, conserved	tg0811	Conserved hypothetical protein	266	29760.3	yes	R General function prediction only	COG2047 Uncharacterized protein (ATP-grasp superfamily)	TK1102	TON_0239	PAB0569	PF1142	PH0958
Hypothetical proteins :: Hypothetical proteins, conserved	tg0730	Conserved hypothetical protein, Inosine-5'P dehydrogenase related protein	390	44294.5	yes	R General function prediction only	COG0517 FOG: CBS domain	TK1186	TON_0361	PAB0961	PF0321	PH0600
Hypothetical proteins :: Hypothetical proteins, conserved	tg0726	Conserved hypothetical protein	59	6807.99	yes			TK1040	TON_0744		PF1284
Hypothetical proteins :: Hypothetical proteins, conserved	tg0722	Conserved hypothetical protein, containing 2 CBS-domains	136	15011.6	yes	R General function prediction only	COG0517 FOG: CBS domain	TK1036	TON_0740	PAB2277	PF0087	PH0107
Hypothetical proteins :: Hypothetical proteins, conserved	tg0648	Conserved hypothetical protein	265	31193	no	S Function unknown	COG1967 Predicted membrane protein	TK0743	TON_0978	PAB0078	PF0011	PH0129
Hypothetical proteins :: Hypothetical proteins, conserved	tg0537	Conserved hypothetical protein, predicted polysaccharide hydrolase or cysteinyl-tRNA synthetase	397	44561.7	no	G Carbohydrate transport and metabolism	COG2342 Predicted extracellular endo alpha-1,4 polygalactosaminidase or related polysaccharide hydrolase		TON_0685
Hypothetical proteins :: Hypothetical proteins, conserved	tg0524	Conserved hypothetical protein	116	12607.6	yes	S Function unknown	COG0393 Uncharacterized conserved protein	TK1926	TON_1933	PAB0329	PF1756	PH1682
Hypothetical proteins :: Hypothetical proteins, conserved	tg0459	Conserved hypothetical protein	134	15721.1	yes	R General function prediction only	COG1545 Predicted nucleic-acid-binding protein containing a Zn-ribbon	TK0179	TON_1303	PAB0908	PF0974	PH0675
Hypothetical proteins :: Hypothetical proteins, conserved	tg0439	Conserved hypothetical protein	293	32346.7	no	S Function unknown	COG0392 Predicted integral membrane protein		TON_0418 TON_0813 TON_1631	PAB0826
Hypothetical proteins :: Hypothetical proteins, conserved	tg0373	Component of ring hydroxylating complex, putative	176	19916.2	yes	R General function prediction only	COG2151 Predicted metal-sulfur cluster biosynthetic enzyme	TK1693	TON_1360	PAB1087	PF0288	PH0311
Hypothetical proteins :: Hypothetical proteins, conserved	tg2123	Conserved hypothetical protein	301	36577.2	yes	S Function unknown	COG1340 Uncharacterized archaeal coiled-coil protein	TK2157	TON_1504	PAB0081	PF0070	PH0134
Hypothetical proteins :: Hypothetical proteins, conserved	tg0154	Conserved hypothetical protein	303	34384.7	yes	R General function prediction only	COG0535 Predicted Fe-S oxidoreductases	TK1807	TON_1761	PAB1151	PF0187	PH1966
Hypothetical proteins :: Hypothetical proteins, conserved	tg0111	Conserved hypothetical protein	443	47966.2	no	S Function unknown	COG1784 Predicted membrane protein	TK2047	TON_1541
Hypothetical proteins :: Hypothetical proteins, conserved	tg1672	Conserved hypothetical protein	127	14608.9	yes	S Function unknown	COG1993 Uncharacterized conserved protein	TK0515	TON_0796	PAB1926	PF1236	PH1503
Hypothetical proteins :: Hypothetical proteins, conserved	tg1670	Conserved hypothetical protein	272	30930.5	yes			TK1753	TON_1041	PAB1746
Hypothetical proteins :: Hypothetical proteins, conserved	tg1665	Conserved hypothetical protein	202	22741.1	no	S Function unknown	COG1901 Uncharacterized conserved protein	TK0554	TON_0782	PAB1866	PF1403	PH1401
Hypothetical proteins :: Hypothetical proteins, conserved	tg1663	Conserved hypothetical protein	163	19119.9	no	S Function unknown	COG2306 Uncharacterized conserved protein	TK0769	TON_0642	PAB0381	PF1626	PH1613
Hypothetical proteins :: Hypothetical proteins, conserved	tg1650	Conserved hypothetical protein	159	18483.4	yes			TK1163	TON_0384	PAB1961	pf1584	PH1570
Hypothetical proteins :: Hypothetical proteins, conserved	tg1584	Conserved hypothetical protein	168	18912.7	yes			TK0226	TON_1154	PAB0822	pf0298	PH0861
Hypothetical proteins :: Hypothetical proteins, conserved	tg1547	Conserved hypothetical protein	301	35683.4	yes			TK0440		PAB1865	PF1402	PH1400
Hypothetical proteins :: Hypothetical proteins, conserved	tg1532	Conserved hypothetical protein	111	13015	no	S Function unknown	COG3373 Uncharacterized protein conserved in archaea	TK0036	TON_1191	PAB1376	PF0340	PH0544
Hypothetical proteins :: Hypothetical proteins, conserved	tg1525	Conserved hypothetical protein	254	29147	yes			TK0034	TON_1206	PAB1374	PF0342	PH0542
Hypothetical proteins :: Hypothetical proteins, conserved	tg1523	Conserved hypothetical protein	508	58366.2	no			TK0032	TON_1208	PAB0384	PF1614
Hypothetical proteins :: Hypothetical proteins, conserved	tg1522	Conserved hypothetical protein	336	39507.3	yes			TK0033	TON_1207	PAB0993	PF0341	PH0543
Hypothetical proteins :: Hypothetical proteins, conserved	tg1503	Conserved hypothetical protein	151	17167.6	yes	S Function unknown	COG3270 Uncharacterized conserved protein	TK0359	TON_0715	PAB0673	PF0916	PH1240
Hypothetical proteins :: Hypothetical proteins, conserved	tg1501	Conserved hypothetical protein	142	16645.9	no	S Function unknown	COG1371 Uncharacterized conserved protein	TK0361	TON_0717	PAB1946	PF1552	PH1536
Hypothetical proteins :: Hypothetical proteins, conserved	tg1494	Conserved hypothetical protein	110	12502.3	no			TK0644	TON_0450	PAB1365	PF0383	PH0533
Hypothetical proteins :: Hypothetical proteins, conserved	tg1492	Conserved hypothetical protein	108	12814.8	no			TK0646	TON_0448	PAB1367	PF0385	PH0535
Hypothetical proteins :: Hypothetical proteins, conserved	tg1461	Conserved hypothetical protein	181	20237.6	no	S Function unknown	COG4711 Predicted membrane protein	TK0108	TON_0004
Hypothetical proteins :: Hypothetical proteins, conserved	tg1450	Conserved hypothetical protein	205	23632.2	yes	S Function unknown	COG2078 Uncharacterized conserved protein	TK0174	TON_1965	PAB0006	PF1979	PH0010
Hypothetical proteins :: Hypothetical proteins, conserved	tg1448	Conserved hypothetical protein	387	42414.6	no	S Function unknown	COG2237 Predicted membrane protein	TK0172	TON_1963	PAB1241	PF0260	PH1903
Hypothetical proteins :: Hypothetical proteins, conserved	tg1430	Conserved hypothetical protein	266	30510.9	yes	S Function unknown	COG1469 Uncharacterized conserved protein	TK0793	TON_0757	PAB0223	PF1832	PH1783
Hypothetical proteins :: Hypothetical proteins, conserved	tg1427	Conserved hypothetical protein	417	48434.2	no	S Function unknown	COG1771 Uncharacterized protein conserved in archaea	TK0797	TON_0762	PAB2412	PF1577	PH1562
Hypothetical proteins :: Hypothetical proteins, conserved	tg1401	Conserved hypothetical protein	142	15912.7	yes	S Function unknown	COG1860 Uncharacterized protein conserved in archaea	TK0790	TON_1048	PAB1908	PF1381	PH1477
Hypothetical proteins :: Hypothetical proteins, conserved	tg1395	Conserved hypothetical protein	331	38406.6	yes			TK0873	TON_0431		PF1260	PH1377
Hypothetical proteins :: Hypothetical proteins, conserved	tg1372	Conserved hypothetical protein	153	17814.7	no	S Function unknown	COG1430 Uncharacterized conserved protein	TK1120	TON_0581	PAB0743	PF1050	PH1112
Hypothetical proteins :: Hypothetical proteins, conserved	tg1360	Conserved hypothetical protein	427	47851.2	yes			TK1042	TON_0630	PAB0752	PF1073	PH1100
Hypothetical proteins :: Hypothetical proteins, conserved	tg1359	Conserved hypothetical protein	218	24093.4	no	S Function unknown	COG3595 Uncharacterized conserved protein	TK1043		PAB0753
Hypothetical proteins :: Hypothetical proteins, conserved	tg1347	Conserved hypothetical protein	182	21111.3	no	S Function unknown	COG2411 Uncharacterized conserved protein	TK0687	TON_0816	PAB2020	PF1776	PH1656
Hypothetical proteins :: Hypothetical proteins, conserved	tg1345	Conserved hypothetical protein	95	11055.4	no	S Function unknown	COG1849 Uncharacterized protein conserved in archaea	TK1195	TON_0349	PAB1803	PF1485	PHs038
Hypothetical proteins :: Hypothetical proteins, conserved	tg1344	Conserved hypothetical protein	128	13976	yes	S Function unknown	COG1885 Uncharacterized protein conserved in archaea	TK1194	TON_0350	PAB1804	PF1486	ph1312
Hypothetical proteins :: Hypothetical proteins, conserved	tg1335	Conserved hypothetical protein	166	18385.3	yes	S Function unknown	COG1432 Uncharacterized conserved protein	TK0756 TK0755	TON_0965 TON_0966	PAB0043 PAB0042	PF2039 PF2040	PH0074 PH0073
Hypothetical proteins :: Hypothetical proteins, conserved	tg1328	Conserved hypothetical protein	153	17945	no	S Function unknown	COG5423 Predicted metal-binding protein	TK1204	TON_0466	PAB1808	PF1493	PH1318
Hypothetical proteins :: Hypothetical proteins, conserved	tg1327	Conserved hypothetical protein	166	19251.8	yes			TK1196	TON_0456	PAB0672	PF0917	PH1241
Hypothetical proteins :: Hypothetical proteins, conserved	tg1326	Conserved hypothetical protein	86	10018.4	no			TK1197	TON_0457	PAB0430.2n	PF1554	PH1537.1n
Hypothetical proteins :: Hypothetical proteins, conserved	tg1323	Conserved hypothetical protein	215	24521.8	yes							PH1865
Hypothetical proteins :: Hypothetical proteins, conserved	tg1312	Conserved hypothetical protein	299	32711.4	yes			TK1989		PAB1363	PF0381	PH0531
Hypothetical proteins :: Hypothetical proteins, conserved	tg1310	Conserved hypothetical protein	97	10807	no			TK1991	TON_0288	PF0466	PF0466
Hypothetical proteins :: Hypothetical proteins, conserved	tg1301	Conserved hypothetical protein	308	34153.9	yes			TK1092		PAB0140	PF0136	PH0225
Hypothetical proteins :: Hypothetical proteins, conserved	tg1281	Conserved hypothetical protein	223	25254.9	no	S Function unknown	COG2454 Uncharacterized conserved protein	TK1943	TON_1941	PAB2059	PF1672	PH1730
Hypothetical proteins :: Hypothetical proteins, conserved	tg1251	Conserved hypothetical protein	140	15967.1	no					PAB0324 PAB0324.1n		PH0817
Hypothetical proteins :: Hypothetical proteins, conserved	tg1217	Conserved hypothetical protein	92	10607	no			TK1385	TON_0210	PAB0531.1n	PF1244	PH1359.2n
Hypothetical proteins :: Hypothetical proteins, conserved	tg1214	Conserved hypothetical protein	119	13596.6	yes			TK0527	TON_0869	PAB1442	PF1189	PH0569
Hypothetical proteins :: Hypothetical proteins, conserved	tg1209	Conserved hypothetical protein	83	9934.53	no	S Function unknown	COG1531 Uncharacterized protein conserved in archaea	TK0315	TON_0940	PAB3259	PF1300	PH1212.1n
Hypothetical proteins :: Hypothetical proteins, conserved	tg1190	Conserved hypothetical protein	132	15544.9	no			tk0339	TON_1053 TON_0794	PAB1493		PH0707 PH1418
Hypothetical proteins :: Hypothetical proteins, conserved	tg1189	Conserved hypothetical protein	359	40738.2	no	C Energy production and conversion	COG1625 Fe-S oxidoreductase, related to NifB/MoaA family			PAB0712	PF0849	PH1166
Hypothetical proteins :: Hypothetical proteins, conserved	tg1178	Conserved hypothetical protein	132	15560.4	no	S Function unknown	COG4003 Uncharacterized protein conserved in archaea	TK1030	TON_1063	PAB0387	PF1608	PH1599
Hypothetical proteins :: Hypothetical proteins, conserved	tg1164	Conserved hypothetical protein	178	20305.4	yes	S Function unknown	COG1303 Uncharacterized protein conserved in archaea	TK0060	TON_1167	PAB1040	PF0461	PH0461
Hypothetical proteins :: Hypothetical proteins, conserved	tg1163	Conserved hypothetical protein	259	28425.5	yes	S Function unknown	COG1912 Uncharacterized conserved protein	TK0062	TON_1165	PAB1317	PF0459	PH0463
Hypothetical proteins :: Hypothetical proteins, conserved	tg1157	Conserved hypothetical protein	253	28622.6	no	R General function prediction only	COG1634 Uncharacterized Rossmann fold enzyme	TK0293	TON_1124	PAB1706	PF0930	PH1244
Hypothetical proteins :: Hypothetical proteins, conserved	tg1156	Conserved hypothetical protein	154	18044.1	no	S Function unknown	COG1656 Uncharacterized conserved protein	TK0292	TON_1125	PAB1509	PF0603	PH0738
Hypothetical proteins :: Hypothetical proteins, conserved	tg1131	Conserved hypothetical protein	227	25452.2	yes			TK1646	TON_0019	PAB2293	PF2046	ph0067
Hypothetical proteins :: Hypothetical proteins, conserved	tg1117	Conserved hypothetical protein	181	20043	yes			TK1246	TON_0511	PAB1533	PF0505	PH0787
Hypothetical proteins :: Hypothetical proteins, conserved	tg1112	Conserved hypothetical protein	187	21457.1	yes			TK1241	TON_0509	PAB1807	PF1489	PH1315
Hypothetical proteins :: Hypothetical proteins, conserved	tg1108	Conserved hypothetical protein	268	29504.6	no	S Function unknown	COG1624 Uncharacterized conserved protein	TK0510	TON_0660	PAB1730	PF0866	PH1015
Hypothetical proteins :: Hypothetical proteins, conserved	tg1084	Conserved hypothetical protein	324	38582.9	yes	R General function prediction only	COG0457 FOG: TPR repeat	TK1115 TK2297	TON_0253	PAB2243	PF0099	PH0183 PH0026
Hypothetical proteins :: Hypothetical proteins, conserved	tg1068	Conserved hypothetical protein	206	23164.3	no	S Function unknown	COG3863 Uncharacterized distant relative of cell wall-associated hydrolases	TK1927	TON_0806
Hypothetical proteins :: Hypothetical proteins, conserved	tg1010	Conserved hypothetical protein	203	23184.5	no			TK1148	TON_0988	PAB1634	PF1038	PH1126
Hypothetical proteins :: Hypothetical proteins, conserved	tg1006	Conserved hypothetical protein	213	23669.5	no	S Function unknown	COG2430 Uncharacterized conserved protein	TK1941	TON_1940	PAB1280	PF0413	PH0335
Hypothetical proteins :: Hypothetical proteins, conserved	tg1004	Conserved hypothetical protein	211	24413.1	yes	S Function unknown	COG3286 Uncharacterized protein conserved in archaea	TK1168	TON_0378	PAB2315	PF0051	PH0042
Hypothetical proteins :: Hypothetical proteins, conserved	tg1000	Conserved hypothetical protein	189	21650	no	S Function unknown	COG2411 Uncharacterized conserved protein	TK0056	TON_1171	PAB1311	PF0469	PH0448
Hypothetical proteins :: Hypothetical proteins, conserved	tg0988	Conserved hypothetical protein	174	20400.1	no						PF0653
Hypothetical proteins :: Hypothetical proteins, conserved	tg0965	Conserved hypothetical protein	160	19261.2	no			TK0113		PAB0531		ph1360
Hypothetical proteins :: Hypothetical proteins, conserved	tg0947	Conserved hypothetical protein	217	25786	no			TK0996	TON_0909	PAB1556
Hypothetical proteins :: Hypothetical proteins, conserved	tg0946	Conserved hypothetical protein	100	11659.5	no			TK0995	TON_0908
Hypothetical proteins :: Hypothetical proteins, conserved	tg0944	Conserved hypothetical protein	93	10709.5	no			TK0993	TON_0906	PAB1555.1n
Hypothetical proteins :: Hypothetical proteins, conserved	tg0933	Conserved hypothetical protein	153	17660.9	yes			TK0750			PF0624
Hypothetical proteins :: Hypothetical proteins, conserved	tg0928	Conserved hypothetical protein	218	24557.1	yes			TK0751
Hypothetical proteins :: Hypothetical proteins, conserved	tg0912	Conserved hypothetical protein	69	7702.02	yes	S Function unknown	COG1873 Uncharacterized conserved protein	TK1270	TON_0555	PAB3055	PF0125	PH0209a
Hypothetical proteins :: Hypothetical proteins, conserved	tg0889	Conserved hypothetical protein	213	24808.4	no			TK0488 TK0483 TK0489 TK0487
Hypothetical proteins :: Hypothetical proteins, conserved	tg0888	Conserved hypothetical protein	213	25422.6	no			tk0483 TK0487 TK0489
Hypothetical proteins :: Hypothetical proteins, conserved	tg0886	Conserved hypothetical protein	192	22146.3	no			TK0489 TK0483 TK0488 TK0487			PF1619
Hypothetical proteins :: Hypothetical proteins, conserved	tg0882	Conserved hypothetical protein	223	25871.7	no			TK0489 TK0483 TK0487 TK0488			PF1619
Hypothetical proteins :: Hypothetical proteins, conserved	tg0879	Conserved hypothetical protein	212	24326	yes			TK1329	TON_1340	PAB0282	PF1895	PH1857
Hypothetical proteins :: Hypothetical proteins, conserved	tg0866	Conserved hypothetical protein	138	15902.3	no	S Function unknown	COG1931 Uncharacterized protein conserved in archaea	TK1335	TON_1346	PAB0654	PF1297	PH1010
Hypothetical proteins :: Hypothetical proteins, conserved	tg0853	Conserved hypothetical protein	101	11469.5	yes	S Function unknown	COG2412 Uncharacterized conserved protein	TK1296	TON_0307	PAB1715	PF1275	PH0989
Hypothetical proteins :: Hypothetical proteins, conserved	tg0839	Conserved hypothetical protein	113	12793.9	no							PH0887
Hypothetical proteins :: Hypothetical proteins, conserved	tg0832	Conserved hypothetical protein	232	25798.8	no			TK0693	TON_0831		PF0578
Hypothetical proteins :: Hypothetical proteins, conserved	tg0790	Conserved hypothetical protein	141	16191.8	yes	S Function unknown	COG0432 Uncharacterized conserved protein	TK0011 TK2198	TON_1218 TON_1434	PAB0941 PAB0878	PF0544 PF0680	PH0581
Hypothetical proteins :: Hypothetical proteins, conserved	tg0783	Conserved hypothetical protein	144	16525.7	no			TK0004	TON_1223	PAB0535	PF1239	PH1358
Hypothetical proteins :: Hypothetical proteins, conserved	tg0772	Conserved hypothetical protein	208	24506.1	yes			TK1668	TON_1902	PAB1821	PF1508	ph1337
Hypothetical proteins :: Hypothetical proteins, conserved	tg0771	Conserved hypothetical protein	213	23253.6	no	S Function unknown	COG1991 Uncharacterized conserved protein	TK1667	TON_1901	PAB1822	PF1509	PH1338
Hypothetical proteins :: Hypothetical proteins, conserved	tg0770	Conserved hypothetical protein	149	15876.2	no			TK1666	TON_1900	PAB1823	PF1510	PH1339
Hypothetical proteins :: Hypothetical proteins, conserved	tg0765	Conserved hypothetical protein	251	29251.2	yes	S Function unknown	COG4025 Predicted membrane protein	TK1661	TON_1895	PAB2392	PF1303	PH1344
Hypothetical proteins :: Hypothetical proteins, conserved	tg0758	Conserved hypothetical protein	354	39444.8	no			TK0195 TK2187	TON_0693	PAB1351	PF0365	PH0514
Hypothetical proteins :: Hypothetical proteins, conserved	tg0748	Conserved hypothetical protein	249	28864.3	yes			TK0206		PAB1076	PF0425	PH0321
Hypothetical proteins :: Hypothetical proteins, conserved	tg0743	Conserved hypothetical protein	332	37046.7	yes			TK0022	TON_0625
Hypothetical proteins :: Hypothetical proteins, conserved	tg0716	Conserved hypothetical protein	526	57369.8	no			TK1176	TON_0370	PAB0553	PF1502	PH1327
Hypothetical proteins :: Hypothetical proteins, conserved	tg0678	Conserved hypothetical protein	113	13302.2	no			TK0070	TON_0747	PAB0204	PF1786	PH1738
Hypothetical proteins :: Hypothetical proteins, conserved	tg0641	Conserved hypothetical protein	380	43003.7	yes			TK1187 TK0691	TON_0360	PAB1116	PF0234	PH1927
Hypothetical proteins :: Hypothetical proteins, conserved	tg0622	Conserved hypothetical protein	185	19848	no	S Function unknown	COG3247 Uncharacterized conserved protein	TK1576
Hypothetical proteins :: Hypothetical proteins, conserved	tg0614	Conserved hypothetical protein	371	39804.5	no	S Function unknown	COG1784 Predicted membrane protein	TK1787	TON_1781	PAB0115	PF0106	PH0189
Hypothetical proteins :: Hypothetical proteins, conserved	tg0613	Conserved hypothetical protein	102	12122.7	yes			TK1786	TON_1782	PAB1233	PF0246	PH1920
Hypothetical proteins :: Hypothetical proteins, conserved	tg0605	Conserved hypothetical protein	132	14908.5	no	S Function unknown	COG1255 Uncharacterized protein conserved in archaea	TK1776	TON_1790	PAB2224	PF0123	PH0209
Hypothetical proteins :: Hypothetical proteins, conserved	tg0587	Conserved hypothetical protein	229	24444.3	no	S Function unknown	COG1986 Uncharacterized conserved protein	tk1747
Hypothetical proteins :: Hypothetical proteins, conserved	tg0579	Conserved hypothetical protein	549	61974.1	yes			TK1268	TON_0553	PAB2186	PF1944	PH0277
Hypothetical proteins :: Hypothetical proteins, conserved	tg0575	Conserved hypothetical protein	101	11858.4	no			TK0763	TON_0614	PAB0531.2n	PF1243	PH1359.1n
Hypothetical proteins :: Hypothetical proteins, conserved	tg0548	Conserved hypothetical protein	175	20569.8	no	S Function unknown	COG4344 Uncharacterized protein conserved in archaea	TK0721	TON_0918			ph0984
Hypothetical proteins :: Hypothetical proteins, conserved	tg0547	Conserved hypothetical protein	246	27243.7	yes	S Function unknown	COG2014 Uncharacterized conserved protein	TK0710	TON_0303 TON_0738	PAB1928		PH1506
Hypothetical proteins :: Hypothetical proteins, conserved	tg0527	Conserved hypothetical protein	590	67227.7	yes			TK1929			PF0037
Hypothetical proteins :: Hypothetical proteins, conserved	tg0523	Conserved hypothetical protein	243	26673.9	no			TK1925	TON_1932	PAB0330	PF1757	PH1681
Hypothetical proteins :: Hypothetical proteins, conserved	tg0505	Conserved hypothetical protein	222	26418	yes	S Function unknown	COG1851 Uncharacterized conserved protein	TK2294		PAB1806	PF1488	PH1314
Hypothetical proteins :: Hypothetical proteins, conserved	tg0501	Conserved hypothetical protein	180	19872.2	no	S Function unknown	COG1909 Uncharacterized protein conserved in archaea	TK1697	TON_1911	PAB1106	PF0254	PH1909
Hypothetical proteins :: Hypothetical proteins, conserved	tg0494	Conserved hypothetical protein	178	19481.8	no			TK1704 TK1705		PAB0982	pf0325	PH0564
Hypothetical proteins :: Hypothetical proteins, conserved	tg0493	Conserved hypothetical protein	198	21486.7	no			TK1705 TK1704		PAB0981	PF0324 PF0325	PH0565
Hypothetical proteins :: Hypothetical proteins, conserved	tg0482	Conserved hypothetical protein	273	30290.7	yes	S Function unknown	COG1650 Uncharacterized protein conserved in archaea	TK1422	TON_0175	PAB2349	PF1982	PH0006
Hypothetical proteins :: Hypothetical proteins, conserved	tg0469	Conserved hypothetical protein	263	29471.3	yes			TK1263	TON_0528	PAB0036	PF2050	PH0063
Hypothetical proteins :: Hypothetical proteins, conserved	tg0462	Conserved hypothetical protein	222	24022.5	yes	S Function unknown	COG2013 Uncharacterized conserved protein	TK0182		PAB2205	PF0152
Hypothetical proteins :: Hypothetical proteins, conserved	tg0449	Conserved hypothetical protein	142	16600.3	yes	S Function unknown	COG1844 Uncharacterized protein conserved in archaea	TK0129	TON_1307	PAB1994	PF1625	PH1612
Hypothetical proteins :: Hypothetical proteins, conserved	tg0448	Conserved hypothetical protein	280	31673.9	yes	O Posttranslational modification, protein turnover, chaperones	COG0616 Periplasmic serine proteases (ClpP class)	TK0130	TON_1503	PAB2437	PF0240	PH0282
Hypothetical proteins :: Hypothetical proteins, conserved	tg0447	Conserved hypothetical protein	567	64393.8	yes	S Function unknown	COG1542 Uncharacterized conserved protein	TK0131
Hypothetical proteins :: Hypothetical proteins, conserved	tg0432	Conserved hypothetical protein	156	17795.1	yes			TK0885	TON_0422	PAB1705	PF0929	PH1243
Hypothetical proteins :: Hypothetical proteins, conserved	tg0430	Conserved hypothetical protein	203	23248.9	yes			TK0133	TON_1645
Hypothetical proteins :: Hypothetical proteins, conserved	tg0417	Conserved hypothetical protein	102	11813.9	no			TK1744	TON_1810	PAB0931.1n	PF1276	PH0635.1n
Hypothetical proteins :: Hypothetical proteins, conserved	tg0414	Conserved hypothetical protein	121	14343.4	yes			TK1746	TON_1804	PAB2034
Hypothetical proteins :: Hypothetical proteins, conserved	tg0413	Conserved hypothetical protein	269	31017.4	yes			TK0144	TON_1317	PAB0150	PF0151	PH0238
Hypothetical proteins :: Hypothetical proteins, conserved	tg0403	Conserved hypothetical protein	270	30790.7	yes	S Function unknown	COG1701 Uncharacterized protein conserved in archaea	TK1686	TON_1374	PAB1906	PF1387	PH1470
Hypothetical proteins :: Hypothetical proteins, conserved	tg0380	Conserved hypothetical protein	375	40638.3	no	S Function unknown	COG3535 Uncharacterized conserved protein
Hypothetical proteins :: Hypothetical proteins, conserved	tg0345	Conserved hypothetical protein	196	23252.3	yes	R General function prediction only	COG2150 Predicted regulator of amino acid metabolism, contains ACT domain	TK2030	TON_1489	PAB1089	PF0284	PH0306
Hypothetical proteins :: Hypothetical proteins, conserved	tg0328	Conserved hypothetical protein	505	57415.5	yes			TK1975		PAB1939 PAB1940	PF1544	PH1520 PH1522
Hypothetical proteins :: Hypothetical proteins, conserved	tg0302	Conserved hypothetical protein	186	21578.5	no	R General function prediction only	COG0517 FOG: CBS domain	TK1558	TON_1719 TON_1469	PAB2063	PF1891	PH1855
Hypothetical proteins :: Hypothetical proteins, conserved	tg0298	Conserved hypothetical protein	188	21815.9	no						pf1984	PH1301
Hypothetical proteins :: Hypothetical proteins, conserved	tg0292	Conserved hypothetical protein	304	33761.5	yes	S Function unknown	COG5608 Conserved secreted protein	TK2120	TON_1628			PH0216
Hypothetical proteins :: Hypothetical proteins, conserved	tg0291	Conserved hypothetical protein	172	20216.9	yes			TK2121	TON_1629	PAB0159	PF0168	PH0258
Hypothetical proteins :: Hypothetical proteins, conserved	tg0278	Conserved hypothetical protein	175	20400.3	no	R General function prediction only	COG0727 Predicted Fe-S-cluster oxidoreductase	TK1580	TON_1736	PAB2060	PF1898	PH1864
Hypothetical proteins :: Hypothetical proteins, conserved	tg0028	Conserved hypothetical protein	205	23046.1	no			TK1832		PAB0411	PF1575	PH1559
Hypothetical proteins :: Hypothetical proteins, conserved	tg0272	Conserved hypothetical protein	257	29670.9	yes			TK2125	TON_1633	PAB0205		PH1737 PH1988
Hypothetical proteins :: Hypothetical proteins, conserved	tg0259	conserved hypothetical protein	130	14973.1	no	S Function unknown	COG1895 Uncharacterized conserved protein related to C-terminal domain of eukaryotic chaperone, SACSIN	TK1127 TK1072
Hypothetical proteins :: Hypothetical proteins, conserved	tg0238	Conserved hypothetical protein	193	22459.9	yes							PH1422
Hypothetical proteins :: Hypothetical proteins, conserved	tg0220	Conserved archaeal hypothetical protein	100	11037.5	no	S Function unknown	COG1888 Uncharacterized protein conserved in archaea	TK1882	TON_1662	PAB1228	PF0231	PH1931
Hypothetical proteins :: Hypothetical proteins, conserved	tg0200	Conserved hypothetical protein	106	11670.4	no			TK1856		PAB0921	PF0997	PH0647
Hypothetical proteins :: Hypothetical proteins, conserved	tg0125	Conserved hypothetical protein	228	26624.6	no			TK1904	TON_1641	PAB1030	PF0349	PH0472
Hypothetical proteins :: Hypothetical proteins, conserved	tg0104	Conserved archaeal hypothetical protein	183	20385.8	yes	S Function unknown	COG1772 Uncharacterized protein conserved in archaea	TK2038	TON_1534	PAB0965	PF0315	PH0591
Hypothetical proteins :: Hypothetical proteins, conserved	tg0025	Conserved hypothetical protein	255	29317.7	yes			TK1824	TON_1693 TON_0552
Hypothetical proteins :: Hypothetical proteins, conserved	tg0507	Conserved hypothetical protein	152	17288.9	yes	S Function unknown	COG2090 Uncharacterized protein conserved in archaea	TK2293	TON_1229	PAB0623	PF1086	PH1059
Hypothetical proteins :: Hypothetical proteins, conserved	tg2061	Conserved hypothetical protein	152	16930.8	no					PAB0107
Hypothetical proteins :: Hypothetical proteins, conserved	tg1872	Conserved hypothetical protein	231	25114.7	no
Hypothetical proteins :: Hypothetical proteins, conserved	tg1799	Conserved hypothetical protein	186	20643.5	no
Hypothetical proteins :: Hypothetical proteins, conserved	tg1798	Conserved hypothetical protein	236	26419.1	yes	S Function unknown	COG2339 Predicted membrane protein	TK1387	TON_0208	PAB0037	PF2049	PH0065
Hypothetical proteins :: Hypothetical proteins, conserved	tg1431	Conserved hypothetical protein	104	11592.5	yes			TK0013	TON_1216	PAB1286	PF0396	PH0346
Hypothetical proteins :: Hypothetical proteins, conserved	tg0941	Conserved hypothetical protein	148	17307.7	yes	S Function unknown	COG4345 Uncharacterized protein conserved in archaea	TK0813	TON_0781	PAB1631	PF1044	PH1118
Hypothetical proteins :: Hypothetical proteins, conserved	tg0312	Conserved hypothetical protein	149	17192.9	yes			TK1571	TON_1731	PAB1096	PF0271	PH0298
Hypothetical proteins :: Hypothetical proteins, conserved	tg2073	Conserved hypothetical protein	32	3719.4	no
Hypothetical proteins :: Hypothetical proteins, conserved	tg0301	Conserved hypothetical protein	67	7805.11	no
Hypothetical proteins :: Hypothetical proteins, conserved	tg0311	Conserved hypothetical protein	129	14529.8	no			TK1570	TON_1730
Hypothetical proteins :: Hypothetical proteins, conserved	tg1830	Conserved hypothetical protein , C terminal fragment	95	10952.6	no			TK1464	TON_0140
Hypothetical proteins :: Hypothetical proteins, conserved	tg1482	Conserved hypothetical protein	72	8381.54	no
Hypothetical proteins :: Hypothetical proteins, conserved	tg0237	Conserved hypothetical protein	73	8750.27	no			TK0767
Hypothetical proteins :: Hypothetical proteins, conserved	tg0164	Conserved hypothetical protein	100	11720.6	no							PHS010.5n
Hypothetical proteins :: Hypothetical proteins, conserved	tg1836	Conserved hypothetical protein	114	12400	no
Hypothetical proteins :: Hypothetical proteins, conserved	tg1447	Conserved hypothetical protein	346	40767	yes			TK0171	TON_1962
Hypothetical proteins :: Hypothetical proteins, conserved	tg1386	Conserved hypothetical protein	71	8266.63	no
Hypothetical proteins :: Hypothetical proteins, conserved	tg1238	Conserved hypothetical protein	109	12435.8	no
Hypothetical proteins :: Hypothetical proteins, conserved	tg1159	Conserved hypothetical protein	85	9562.97	no
Hypothetical proteins :: Hypothetical proteins, conserved	tg1047	Conserved hypothetical protein	55	6588.67	no			TK0534	TON_0825	PH0664.1n	PF0984
Hypothetical proteins :: Hypothetical proteins, conserved	tg0808	Conserved hypothetical protein	71	8423.26	no			TK0546			PF1133	PH1253.1n
Hypothetical proteins :: Hypothetical proteins, conserved	tg0806	Conserved hypothetical protein	78	8379.24	no			TK1095	TON_0232	PAB7348	PF0976	PH0673.1n
Hypothetical proteins :: Hypothetical proteins, conserved	tg0801	Conserved hypothetical protein	202	23372.8	yes			TK0780
Hypothetical proteins :: Hypothetical proteins, conserved	tg0792	Conserved hypothetical protein	129	15033.5	no			TK0785
Hypothetical proteins :: Hypothetical proteins, conserved	tg0789	Conserved hypothetical protein	96	11093.7	yes			TK0010	TON_1219
Hypothetical proteins :: Hypothetical proteins, conserved	tg0785	Conserved hypothetical protein, C- term fragment	76	8824.31	no
Hypothetical proteins :: Hypothetical proteins, conserved	tg0541	Conserved hypothetical protein	82	9599.89	no			TK0860
Hypothetical proteins :: Hypothetical proteins, conserved	tg0786	Conserved hypothetical protein	76	8548.01	no			TK0007 TK2003
Hypothetical proteins :: Hypothetical proteins, conserved	tg0761	Conserved hypothetical protein	69	8427.79	no	S Function unknown	COG2880 Uncharacterized protein conserved in archaea	TK0192
Hypothetical proteins :: Hypothetical proteins, conserved	tg0687	Conserved hypothetical protein	352	39470.2	no
Hypothetical proteins :: Hypothetical proteins, conserved	tg0686	Conserved hypothetical protein	262	30377.8	no			TK1988
Hypothetical proteins :: Hypothetical proteins, conserved	tg0685	Conserved hypothetical protein	277	32565.2	no			TK1988
Hypothetical proteins :: Hypothetical proteins, conserved	tg0684	Conserved hypothetical protein	256	30141.5	no			TK1988
Hypothetical proteins :: Hypothetical proteins, conserved	tg0676	Conserved hypothetical protein	72	8315.41	no
Hypothetical proteins :: Hypothetical proteins, conserved	tg0649	Conserved hypothetical protein	228	24222.6	yes	S Function unknown	COG2245 Predicted membrane protein	TK1213	TON_0485
Hypothetical proteins :: Hypothetical proteins, conserved	tg0636	Conserved hypothetical protein	54	6454.44	no			TK0209	TON_1892
Hypothetical proteins :: Hypothetical proteins, conserved	tg0593	Hypothetical protein, conserved in N-terminus	190	21490.8	no
Hypothetical proteins :: Hypothetical proteins, conserved	tg0564	Conserved hypothetical protein	152	17080.3	yes			TK0552
Hypothetical proteins :: Hypothetical proteins, conserved	tg0573	Conserved hypothetical protein	336	35782.7	yes	S Function unknown	COG2512 Uncharacterized membrane-associated protein/domain	TK1050	TON_0578 TON_0576			PH0995
Hypothetical proteins :: Hypothetical proteins, conserved	tg0567	Conserved hypothetical protein	82	9295.68	no			TK0057
Hypothetical proteins :: Hypothetical proteins, conserved	tg0559	Conserved hypothetical protein	96	11260	no			TK1052
Hypothetical proteins :: Hypothetical proteins, conserved	tg0554	Conserved hypothetical protein	62	7197.44	no					PAB0328.1n	PF0662	PF0662
Hypothetical proteins :: Hypothetical proteins, conserved	tg0553	Conserved hypothetical protein	78	8971.87	no			TK0725	TON_0920			PH1227.1n
Hypothetical proteins :: Hypothetical proteins, conserved	tg0540	Conserved hypothetical protein	143	16387.2	no			TK0859
Hypothetical proteins :: Hypothetical proteins, conserved	tg0533	Conserved hypothetical protein	59	6403.51	no			TK0851
Hypothetical proteins :: Hypothetical proteins, conserved	tg0528	Conserved hypothetical protein	86	10068.8	no			TK1930
Hypothetical proteins :: Hypothetical proteins, conserved	tg0519	Conserved hypothetical protein	130	14923.4	no			TK1920	TON_1927
Hypothetical proteins :: Hypothetical proteins, conserved	tg0515	Conserved hypothetical protein	62	7478.05	no			tk1265	TON_0545	PAB1532	PF212461
Hypothetical proteins :: Hypothetical proteins, conserved	tg0491	Conserved hypothetical protein	73	8822.27	no			TK1707
Hypothetical proteins :: Hypothetical proteins, conserved	tg0478	Conserved hypothetical protein	60	6733.9	no			TK1423				PH0786.2n
Hypothetical proteins :: Hypothetical proteins, conserved	tg0456	Conserved hypothetical protein	99	11019.8	no			TK0124	TON_1304
Hypothetical proteins :: Hypothetical proteins, conserved	tg0451	Conserved hypothetical protein	56	6562.76	no			TK0127
Hypothetical proteins :: Hypothetical proteins, conserved	tg0423	Conserved hypothetical protein	144	16854.4	yes			TK1735	TON_1817
Hypothetical proteins :: Hypothetical proteins, conserved	tg0352	Conserved hypothetical protein	104	12019.6	no
Hypothetical proteins :: Hypothetical proteins, conserved	tg0340	Conserved hypothetical protein	94	10897.2	no			TK1794	TON_1774		PF0451	PH0358.1n
Hypothetical proteins :: Hypothetical proteins, conserved	tg0336	Conserved hypothetical protein	153	17363	no				TON_1769
Hypothetical proteins :: Hypothetical proteins, conserved	tg0323	Conserved hypothetical protein	184	19847.8	no
Hypothetical proteins :: Hypothetical proteins, conserved	tg0297	Conserved hypothetical protein	333	37646.2	no
Hypothetical proteins :: Hypothetical proteins, conserved	tg0256	Conserved hypothetical protein	80	9558.83	no			TK1996
Hypothetical proteins :: Hypothetical proteins, conserved	tg0235	Conserved hypothetical protein	306	33436.4	no
Hypothetical proteins :: Hypothetical proteins, conserved	tg0101	Conserved hypothetical protein	73	8379.87	no
Hypothetical proteins :: Hypothetical proteins, conserved	tg0100	Conserved hypothetical protein, C-term fragment	74	8686.08	no
Hypothetical proteins :: Hypothetical proteins, conserved	tg0099	Conserved hypothetical protein, N-term fragment	80	9401.1	no
Hypothetical proteins :: Hypothetical proteins, conserved	tg0088	Conserved hypothetical protein	46	5433.1	no	S Function unknown	COG1598 Uncharacterized conserved protein
Hypothetical proteins :: Hypothetical proteins, conserved	tg0011	Conserved hypothetical protein	180	19162.8	no				TON_1829
Hypothetical proteins :: Hypothetical proteins, conserved	tg2040	Conserved hypothetical protein	85	9098.99	yes			TK1638	TON_0026
Hypothetical proteins :: Hypothetical proteins, conserved	tg2007	Conserved hypothetical protein	50	6091.16	no
Hypothetical proteins :: Hypothetical proteins, conserved	tg1917	Conserved hypothetical protein	57	6690.71	no
Hypothetical proteins :: Hypothetical proteins, conserved	tg1733	Conserved hypothetical protein	58	7007.16	no
Hypothetical proteins :: Hypothetical proteins, conserved	tg1712	Conserved hypothetical protein	86	9065.79	no			TK1437
Hypothetical proteins :: Hypothetical proteins, conserved	tg1708	Conserved hypothetical protein	40	4435.37	no
Hypothetical proteins :: Hypothetical proteins, conserved	tg1686	Conserved hypothetical protein	95	10614.3	no			TK1154
Hypothetical proteins :: Hypothetical proteins, conserved	tg1647	Conserved hypothetical protein	119	13653.3	no			tk1206
Hypothetical proteins :: Hypothetical proteins, conserved	tg1512	Conserved hypothetical protein	85	9108.83	yes			TK1117
Hypothetical proteins :: Hypothetical proteins, conserved	tg1480	Conserved hypothetical protein	133	14970.2	no
Hypothetical proteins :: Hypothetical proteins, conserved	tg1478	Conserved hypothetical protein	332	38153	no			TK2176
Hypothetical proteins :: Hypothetical proteins, conserved	tg1477	Conserved hypothetical protein	323	37462.4	no			TK2176
Hypothetical proteins :: Hypothetical proteins, conserved	tg1475	Conserved hypothetical protein	322	36699.4	no
Hypothetical proteins :: Hypothetical proteins, conserved	tg1474	Conserved hypothetical protein	300	34120.4	no
Hypothetical proteins :: Hypothetical proteins, conserved	tg1473	Conserved hypothetical protein	284	31579.6	no
Hypothetical proteins :: Hypothetical proteins, conserved	tg1471	Conserved hypothetical protein	318	36054.7	no
Hypothetical proteins :: Hypothetical proteins, conserved	tg1470	Conserved hypothetical protein	337	39249.4	no			TK2176
Hypothetical proteins :: Hypothetical proteins, conserved	tg1469	Conserved hypothetical protein	327	38106.4	no			TK2176
Hypothetical proteins :: Hypothetical proteins, conserved	tg1468	Conserved hypothetical protein	331	38856.4	no			TK2176
Hypothetical proteins :: Hypothetical proteins, conserved	tg1467	Conserved hypothetical protein	302	34473.9	no
Hypothetical proteins :: Hypothetical proteins, conserved	tg1466	Conserved hypothetical protein	840	95153	no			TK2178
Hypothetical proteins :: Hypothetical proteins, conserved	tg1463	Conserved hypothetical protein	394	43292.1	no			TK0647
Hypothetical proteins :: Hypothetical proteins, conserved	tg1378	Conserved hypothetical protein	68	7521.54	no	S Function unknown	COG5428 Uncharacterized conserved small protein
Hypothetical proteins :: Hypothetical proteins, conserved	tg1364	Conserved hypothetical protein	151	18022.3	yes
Hypothetical proteins :: Hypothetical proteins, conserved	tg1353	Conserved hypothetical protein	57	6745.6	no
Hypothetical proteins :: Hypothetical proteins, conserved	tg1330	Conserved hypothetical protein	324	37659.2	yes			TK1202	TON_0463
Hypothetical proteins :: Hypothetical proteins, conserved	tg1329	Conserved hypothetical protein	154	17673.4	yes			TK1203	TON_0464
Hypothetical proteins :: Hypothetical proteins, conserved	tg1306	Conserved hypothetical protein	277	31699.7	no			TK1089
Hypothetical proteins :: Hypothetical proteins, conserved	tg1263	Conserved hypothetical protein	166	19338.3	no
Hypothetical proteins :: Hypothetical proteins, conserved	tg1224	Conserved hypothetical protein	247	27653.3	no
Hypothetical proteins :: Hypothetical proteins, conserved	tg1197	Conserved hypothetical protein	100	11548.1	yes			TK1279	TON_1101
Hypothetical proteins :: Hypothetical proteins, conserved	tg1176	Conserved hypothetical protein, DUF104 family	65	7519.7	no	S Function unknown	COG2880 Uncharacterized protein conserved in archaea	TK1028	TON_1537
Hypothetical proteins :: Hypothetical proteins, conserved	tg1174	Conserved hypothetical protein	77	8691.36	no			TK1023	TON_1066		PF1037	PH1126.1n
Hypothetical proteins :: Hypothetical proteins, conserved	tg1170	Conserved hypothetical protein	151	17354.5	no			TK2295
Hypothetical proteins :: Hypothetical proteins, conserved	tg1168	Conserved hypothetical protein	118	12488.1	no
Hypothetical proteins :: Hypothetical proteins, conserved	tg1145	Conserved hypothetical protein	233	26962.8	no
Hypothetical proteins :: Hypothetical proteins, conserved	tg1144	Conserved hypothetical protein	275	32299.1	no			TK1988
Hypothetical proteins :: Hypothetical proteins, conserved	tg1115	Conserved hypothetical protein	66	7426.6	no
Hypothetical proteins :: Hypothetical proteins, conserved	tg1116	Conserved hypothetical protein	61	6530.55	no			TK1423 TK0054	TON_0510 TON_1173			PH0786.2n
Hypothetical proteins :: Hypothetical proteins, conserved	tg1096	Conserved hypothetical protein	67	7868.01	no			TK0966
Hypothetical proteins :: Hypothetical proteins, conserved	tg1094	Conserved hypothetical protein	63	7708.97	no			TK0808	TON_0773	PAB0806.1n	PF1146	PH0940.1n
Hypothetical proteins :: Hypothetical proteins, conserved	tg1030	Conserved hypothetical protein	172	20250.5	yes			TK0353	TON_0706
Hypothetical proteins :: Hypothetical proteins, conserved	tg0951	Conserved hypothetical protein	314	35070.5	yes
Hypothetical proteins :: Hypothetical proteins, conserved	tg0930	Conserved hypothetical protein	44	5193.18	no
Hypothetical proteins :: Hypothetical proteins, conserved	tg0881	Conserved hypothetical protein	66	7527.81	no			TK1327	TON_1338
Hypothetical proteins :: Hypothetical proteins, conserved	tg0869	Conserved hypothetical protein	111	12331.4	no			TK1333
Hypothetical proteins :: Hypothetical proteins, conserved	tg0858	Conserved hypothetical protein	272	30563.2	no			TK1180	TON_0365
Hypothetical proteins :: Hypothetical proteins, conserved	tg0922	Conserved hypothetical protein	225	25540.6	no			TK0869	TON_0440
Hypothetical proteins :: Hypothetical proteins, conserved	tg0887	Conserved hypothetical protein	108	12041.9	no			TK0486 TK0484
Hypothetical proteins :: Hypothetical proteins, conserved	tg0894	Conserved hypothetical protein	243	27315.2	no			TK0482
Hypothetical proteins :: Hypothetical proteins, conserved	tg0891	Conserved hypothetical protein	201	23535.9	no			TK0485
Hypothetical proteins :: Hypothetical proteins, conserved	tg0890	Conserved hypothetical protein	83	9496.14	no
Hypothetical proteins :: Hypothetical proteins, conserved	tg0795	Conserved hypothetical protein	252	27542.9	no				TON_1035		PF0883
Hypothetical proteins :: Hypothetical proteins, conserved	tg0794	Conserved hypothetical protein	154	16762.6	yes				TON_1036
Hypothetical proteins :: Hypothetical proteins, conserved	tg0021	Conserved hypothetical protein	64	7172.4	no			TK1823	TON_0788		PF1755.1n	PH1682.1n
Hypothetical proteins :: Hypothetical proteins, conserved	tg0090	Conserved hypothetical protein	83	9371.8	no	S Function unknown	COG1698 Uncharacterized protein conserved in archaea	TK2131	TON_1528	PAB1112	PF0239	PHs058
Hypothetical proteins :: Hypothetical proteins, conserved	tg1391	Conserved hypothetical protein	214	23910.5	yes			TK0744	TON_0976	PAB0079	PF0065	PH0130
Hypothetical proteins :: Hypothetical proteins, conserved	tg1363	Conserved hypothetical protein	819	91974.3	yes
Hypothetical proteins :: Hypothetical proteins, conserved	tg1300	Conserved hypothetical protein, lectin related sugar-binding protein	1212	134312	yes
Hypothetical proteins :: Hypothetical proteins, conserved	tg1291	Conserved hypothetical protein	134	15753.1	yes						pf0643
Hypothetical proteins :: Hypothetical proteins, conserved	tg1279	Conserved hypothetical protein	634	69729.2	yes			TK1942			PF0072
Hypothetical proteins :: Hypothetical proteins, conserved	tg1273	Conserved hypothetical protein	296	32736.9	no					PAB0602
Hypothetical proteins :: Hypothetical proteins, conserved	tg1250	Conserved hypothetical protein	191	21217.3	no	S Function unknown	COG3371 Predicted membrane protein	TK0829			PF1624	ph1610
Hypothetical proteins :: Hypothetical proteins, conserved	tg1191	Conserved hypothetical protein	116	14091.2	no			tk0342	TON_1054	PAB0649		PH1016
Hypothetical proteins :: Hypothetical proteins, conserved	tg1169	Conserved hypothetical protein	165	19411.2	no			TK1019	TON_1070	PAB0232	PF1840	PH1794
Hypothetical proteins :: Hypothetical proteins, conserved	tg1136	Conserved hypothetical protein	136	15438.7	yes	S Function unknown	COG2886 Uncharacterized small protein	TK1651	TON_0013	PAB0720	PF1174	PH1135
Hypothetical proteins :: Hypothetical proteins, conserved	tg1123	Conserved hypothetical protein	121	12932.4	no			TK1338		PAB0433	PF0311
Hypothetical proteins :: Hypothetical proteins, conserved	tg1113	Conserved hypothetical protein	758	86310.5	no
Hypothetical proteins :: Hypothetical proteins, conserved	tg1073	Conserved hypothetical protein	120	13962.8	yes	S Function unknown	COG2456 Uncharacterized conserved protein	TK2256	TON_1367	PAB1972	PF1595	PH1586
Hypothetical proteins :: Hypothetical proteins, conserved	tg1064	Conserved hypothetical protein	95	10591.2	no			TK0154	TON_1290	PAB7217	PF0899	PHs036
Hypothetical proteins :: Hypothetical proteins, conserved	tg1049	Conserved hypothetical protein	84	9801.47	no			TK0468	TON_0329	PAB0430.1n
Hypothetical proteins :: Hypothetical proteins, conserved	tg1036	Conserved hypothetical protein	463	50774.4	yes			TK0877	TON_0427	PAB1853	PF1263	PH1380
Hypothetical proteins :: Hypothetical proteins, conserved	tg1001	Conserved hypothetical protein	128	14136.3	yes			TK1166	TON_0381	PAB1512	PF0609	PH0744
Hypothetical proteins :: Hypothetical proteins, conserved	tg0902	Conserved hypothetical protein	113	13644.7	yes				TON_1335	PAB0438	PF1546	PH1526
Hypothetical proteins :: Hypothetical proteins, conserved	tg0893	Conserved hypothetical protein	205	23880.3	no			TK0489 TK0483 TK0487 TK0488
Hypothetical proteins :: Hypothetical proteins, conserved	tg0850	Conserved hypothetical protein	105	11161.3	no						PF0648	PH0826
Hypothetical proteins :: Hypothetical proteins, conserved	tg0768	Conserved hypothetical protein	331	36448.9	yes					PAB1825	PF1306	PH1341
Hypothetical proteins :: Hypothetical proteins, conserved	tg0749	Conserved hypothetical protein	211	24285	yes					PAB1075		PH0322
Hypothetical proteins :: Hypothetical proteins, conserved	tg0656	Conserved hypothetical protein	181	19328.8	no							PH1194
Hypothetical proteins :: Hypothetical proteins, conserved	tg0632	Conserved hypothetical protein	109	13170.9	no					PAB1360
Hypothetical proteins :: Hypothetical proteins, conserved	tg0626	Conserved hypothetical protein	259	28807.2	yes						PF1524
Hypothetical proteins :: Hypothetical proteins, conserved	tg0615	Conserved hypothetical protein	399	44042	no			TK1788	TON_1780		PF0105
Hypothetical proteins :: Hypothetical proteins, conserved	tg0582	Conserved hypothetical protein	166	19231.2	no							PH0623
Hypothetical proteins :: Hypothetical proteins, conserved	tg0497	Conserved hypothetical protein	323	35917.8	no			TK1701		PAB0985	PF0328	PH0561
Hypothetical proteins :: Hypothetical proteins, conserved	tg0492	Conserved hypothetical protein	164	18993.3	no			TK1706		PAB0980	PF0323	PH0566
Hypothetical proteins :: Hypothetical proteins, conserved	tg0445	Conserved hypothetical protein	226	25313.3	no			TK0896		PAB1862	PF1400	ph1396
Hypothetical proteins :: Hypothetical proteins, conserved	tg0443	Conserved hypothetical protein	265	29850.2	yes			TK0894	TON_0414	PAB1860	PF1398	PH1392
Hypothetical proteins :: Hypothetical proteins, conserved	tg0411	Conserved hypothetical protein	707	79584.8	no				TON_1826
Hypothetical proteins :: Hypothetical proteins, conserved	tg0339	Conserved hypothetical protein	134	15828.4	no	S Function unknown	COG2083 Uncharacterized protein conserved in archaea	TK1795	TON_1773	PAB1291	PF0452	PH0358
Hypothetical proteins :: Hypothetical proteins, conserved	tg0300	Conserved hypothetical protein	829	91790.9	no
Hypothetical proteins :: Hypothetical proteins, conserved	tg0203	Conserved hypothetical protein	143	16660.2	no			tk1871			PF1013
Hypothetical proteins :: Hypothetical proteins, conserved	tg0199	Conserved hypothetical protein	486	54425.6	yes	S Function unknown	COG1627 Uncharacterized protein conserved in archaea	TK1855	TON_1673	PAB1455	PF0996	PH0648
Hypothetical proteins :: Hypothetical proteins, conserved	tg0198	Conserved hypothetical protein	352	40537.4	yes			TK1854	TON_1674	PAB1456	PF0995	PH0649
Hypothetical proteins :: Hypothetical proteins, conserved	tg0163	Conserved hypothetical protein	74	8629.71	no	S Function unknown	COG5428 Uncharacterized conserved small protein	TK0500 TK0922				PHs011
Hypothetical proteins :: Hypothetical proteins, conserved	tg0124	Conserved hypothetical protein	88	9894.5	no			tk2165	TON_1496	PAB0461.1n	PF1372
Hypothetical proteins :: Hypothetical proteins, conserved	tg0007	Conserved hypothetical protein	585	66004.5	yes				TON_1833	PAB1294	PF0807 PF0407	PH0383
Hypothetical proteins :: Hypothetical proteins, conserved	tg0003	Conserved hypothetical protein	641	74769	no
Hypothetical proteins :: Hypothetical proteins, conserved	tg2157	Conserved hypothetical protein containing PHP domain N-terminal region	208	24591	yes	E Amino acid transport and metabolism	COG1387 Histidinol phosphatase and related hydrolases of the PHP family
Hypothetical proteins :: Hypothetical proteins, conserved	tg2138	Conserved hypothetical protein	203	21784.6	no			TK1818	TON_1827	PAB1282	PF0401	PH0337
Hypothetical proteins :: Hypothetical proteins, conserved	tg2100	Conserved hypothetical protein	195	22753.7	yes			TK2173	TON_1450
Hypothetical proteins :: Hypothetical proteins, conserved	tg2021	Conserved hypothetical protein	289	32388.6	no			TK1617	TON_0046
Hypothetical proteins :: Hypothetical proteins, conserved	tg1870	Conserved hypothetical protein	58	6818.97	yes			TK1303	TON_0250	PAB3148	PF0630	PH0815.1n
Hypothetical proteins :: Hypothetical proteins, conserved	tg1773	Conserved hypothetical protein	170	18769	no			TK1407	TON_0190		PF1727
Hypothetical proteins :: Hypothetical proteins, conserved	tg1666	Conserved hypothetical protein	93	10475.4	yes	S Function unknown	COG1872 Uncharacterized conserved protein	TK0768	TON_0641	PAB7122	PF1765	PH1669.1n
Hypothetical proteins :: Hypothetical proteins, conserved	tg1645	Conserved hypothetical protein	95	11213.4	no			tk0663	TON_0600	PAB2405.1n	PF1949	PH0271.1n
Hypothetical proteins :: Hypothetical proteins, conserved	tg1497	Conserved hypothetical protein	74	8761.18	no			TK0642	TON_0452	PAB3073	PF2011	PH1899a
Hypothetical proteins :: Hypothetical proteins, conserved	tg1491	Conserved hypothetical protein	197	22789.5	yes			TK1097		PAB0736	PF1042	PH1122
Hypothetical proteins :: Hypothetical proteins, conserved	tg1483	Conserved hypothetical ptotein, predicted membrane protein	183	20351.5	no	S Function unknown	COG3371 Predicted membrane protein	TK0367	TON_1007	PAB0225	PF1834	PH1785
Hypothetical proteins :: Hypothetical proteins, conserved	tg1464	Conserved hypothetical protein	160	18461.4	no	R General function prediction only	COG1373 Predicted ATPase (AAA+ superfamily)	TK2202
Hypothetical proteins :: Hypothetical proteins, conserved	tg1441	Conserved hypothetical protein	73	8745.22	yes			TK1657	TON_0009	PAB0037.2n	PF1889230 PF2047.1n	PH0065.2n
Mobile elements :: TGV1	tg0672	Conserved hypothetical protein	174	20628.5	no					PAB1570		PH1175
Mobile elements :: TGV2	tg0655	Conserved hypothetical protein	159	17093.2	no			TK0608 TK0387				PH1194
Mobile elements :: TGV2	tg0657	Conserved hypothetical protein	112	11938.2	no			TK0388 TK0607				PH1193
Mobile elements :: TGV2	tg0652	Conserved hypothetical protein	119	12662	no			TK0384 tk0611				PH1199
Mobile elements :: TGV2	tg0651	SSV1 integrase homolog	286	32821.7	no	S Function unknown	COG4342 Uncharacterized protein conserved in archaea	TK0381 TK0073 TK0614				PH1200
Mobile elements :: TGV2	tg0669	Conserved hypothetical protein	81	9468.55	no			TK0097 TK0411 TK0583
Mobile elements :: TGV2	tg0665	Conserved hypothetical protein	320	37062.3	yes			TK0397
Mobile elements :: TGV2	tg0658	Conserved hypothetical protein	77	8606.31	no			TK0389 TK0606				PH1192.1n
Mobile elements :: TGV2	tg0668	Conserved hypothetical protein	314	36355.3	no
Mobile elements :: TGV2	tg0667	Transcriptional regulator, putative	126	14491	yes	K Transcription	COG2002 Regulators of stationary/sporulation gene expression	TK0402		PAB1569
Mobile elements :: TGV3	tg0662	AAA superfamily ATPase , putative	433	50223.7	no			TK0601 TK0394				PH1188
Mobile elements :: TGV3	tg0663	Conserved hypothetical protein	234	27446.8	no			TK0600				PH1186
Mobile elements :: TGV3	tg0660	Conserved hypothetical protein	161	18659.4	no			TK0391 TK0604				PH1191
Mobile elements :: TGV3	tg0659	Conserved hypothetical protein	265	28967.9	no			TK0390 TK0605				PH1192
Mobile elements :: TGV3	tg0666	Conserved hypothetical protein	262	29670.7	yes
Mobile elements :: TGV3	tg0664	Conserved hypothetical protein	104	11337	no			TK0599
Mobile elements :: TGV3	tg0661	Conserved hypothetical protein	369	41545.6	no
Mobile elements :: TGV3	tg0654	Conserved hypothetical protein	741	80791.7	no			TK0609 TK0386				PH1196
Mobile elements :: TGV3	tg0653	Conserved hypothetical protein	683	74102.1	no			TK0610 TK0385
Mobile elements :: TGV4	tg0673	Conserved hypothetical protein	112	13152.1	no
Nitrogen metabolism :: Nitrogen metabolism	tg0120	Carbamate kinase (Carbamate kinase-like carbamoylphosphate synthetase)	316	34544.7	yes	E Amino acid transport and metabolism	COG0549 Carbamate kinase	TK2158	TON_1502	PAB0593	PF0676	PH1282
Nitrogen metabolism :: Nitrogen metabolism	tg1182	Allophanate hydrolase subunit 2	331	36183.7	no	E Amino acid transport and metabolism	COG1984 Allophanate hydrolase subunit 2	TK0332	TON_1049	PAB1714	PF1274	PH0988
Nitrogen metabolism :: Nitrogen metabolism	tg1183	Allophanate hydrolase subunit 1	228	25576.1	no	E Amino acid transport and metabolism	COG2049 Allophanate hydrolase subunit 1	TK0333	TON_1050	PAB1713	PF1273	PH0987
Nucleotide metabolism :: 2-Deoxyribonucleotide metabolism	tg0161	Anaerobic ribonucleoside triphosphate reductase	617	70965.9	yes	F Nucleotide transport and metabolism	COG1328 Oxygen-sensitive ribonucleoside-triphosphate reductase	TK2298	TON_1870	PAB2337	PF1971	PH0021
Nucleotide metabolism :: 2-Deoxyribonucleotide metabolism	tg0160	Anaerobic ribonucleotide triphosphate reductase activating enzyme	246	27757.2	yes	O Posttranslational modification, protein turnover, chaperones	COG1180 Pyruvate-formate lyase-activating enzyme	TK2299	TON_1871	PAB2338	PF1972	PH0020
Nucleotide metabolism :: 2-Deoxyribonucleotide metabolism	tg0422	Ribonucleoside-diphosphate reductase alpha subunit	911	103851	yes	F Nucleotide transport and metabolism	COG0209 Ribonucleotide reductase, alpha subunit	TK1736	TON_1816	PAB1057	PF0440	ph0363
Nucleotide metabolism :: Nucleotide and nucleoside interconversions	tg0361	Uridylate kinase	225	24669.5	yes	F Nucleotide transport and metabolism	COG0528 Uridylate kinase	TK0305	TON_1270	PAB1870	PF1407	PH1408
Nucleotide metabolism :: Nucleotide and nucleoside interconversions	tg1975	Cytidylate kinase, putative	197	22233.6	yes	F Nucleotide transport and metabolism	COG1102 Cytidylate kinase	TK1514	TON_0093	PAB0763	PF0820	PH1265
Nucleotide metabolism :: Nucleotide and nucleoside interconversions	tg1873	Nucleoside diphosphate kinase	177	20236.3	yes	F Nucleotide transport and metabolism	COG0105 Nucleoside diphosphate kinase	TK1307	TON_0951	PAB1489	PF0931	PH0698
Nucleotide metabolism :: Nucleotide and nucleoside interconversions	tg1769	Thymidylate kinase (dTMP kinase)	211	23882.8	yes	F Nucleotide transport and metabolism	COG0125 Thymidylate kinase	TK1403	TON_0196	PAB0319	PF1730	PH1695
Nucleotide metabolism :: Nucleotide and nucleoside interconversions	tg1188	Nucleotide kinase, shikimate kinase related	177	19886.6	yes	F Nucleotide transport and metabolism	COG1936 Predicted nucleotide kinase (related to CMP and AMP kinases)	TK0338	TON_0562	PAB0757	PF1134	PH1255
Nucleotide metabolism :: Nucleotide and nucleoside interconversions	tg1074	Deoxycytidylate deaminase (dCMP deaminase)	177	19881.2	yes	F Nucleotide transport and metabolism	COG2131 Deoxycytidylate deaminase	TK2257	TON_1368	PAB1975	PF1598	PH1589
Nucleotide metabolism :: Nucleotide and nucleoside interconversions	tg0940	Adenylate kinase	224	25991.9	yes	F Nucleotide transport and metabolism	COG0563 Adenylate kinase and related kinases	TK0812	TON_0780	PAB0739	PF1045	PH1117
Nucleotide metabolism :: Nucleotide and nucleoside interconversions	tg1978	Archaeal adenylate kinase (ATP-AMP transphosphorylase)	196	22460	yes	F Nucleotide transport and metabolism	COG2019 Archaeal adenylate kinase	TK1517	TON_0090	PAB2140	PF1800	PH1753
Nucleotide metabolism :: Nucleotide and nucleoside interconversions	tg0137	Metal-dependent chlorohydrolase family protein	448	49662.2	yes	F Nucleotide transport and metabolism	COG0402 Cytosine deaminase and related metal-dependent hydrolases	TK1891 TK0758	TON_1653 TON_0960	PAB0443	PF1538	PH1515
Nucleotide metabolism :: Nucleotide and nucleoside interconversions	tg0490	Deoxycytidine triphosphate deaminase (dCTP deaminase)	157	17939.8	yes	F Nucleotide transport and metabolism	COG0717 Deoxycytidine deaminase	TK1414	TON_0184	PAB1164	PF1996	PH1997
Nucleotide metabolism :: Nucleotide and nucleoside interconversions	tg0438	Nucleotide pyrophosphohydrolase, MazG homolog	93	10260.8	no	R General function prediction only	COG1694 Predicted pyrophosphatase	TK1260	TON_0524	PAB3022	PF2052	PHs001
Nucleotide metabolism :: Nucleotide and nucleoside interconversions	tg1355	Pyrophosphohydrolase, MazG related	97	11398	no	R General function prediction only	COG1694 Predicted pyrophosphatase	TK0700	TON_0802	PAB3319	PF0510	phs025
Nucleotide metabolism :: Purine and pyrimidine salvage	tg1947	adenine phosphoribosyltransferase, fused to N-terminal DNA binding domain	239	26544.9	yes	F Nucleotide transport and metabolism	COG0503 Adenine/guanine phosphoribosyltransferases and related PRPP-binding proteins	TK1489	TON_0120	PAB2035	PF1735	PH1691
Nucleotide metabolism :: Purine and pyrimidine salvage	tg1953	Methylthioadenosine phosphorylase	267	29871.4	yes	F Nucleotide transport and metabolism	COG0005 Purine nucleoside phosphorylase	TK1482 TK1895	TON_0128 TON_1651	PAB1659 PAB2264	PF0853 PF0016	PH1143 PH0125
Nucleotide metabolism :: Purine and pyrimidine salvage	tg1725	Uridine phosphorylase	288	31281.7	yes	F Nucleotide transport and metabolism	COG2820 Uridine phosphorylase	TK1479	TON_0131
Nucleotide metabolism :: Purine and pyrimidine salvage	tg1406	Uracil phosphoribosyltransferase	224	25143.4	yes	F Nucleotide transport and metabolism	COG0035 Uracil phosphoribosyltransferase	TK1287	TON_0314	PAB1839	PF1241
Nucleotide metabolism :: Purine and pyrimidine salvage	tg0508	Thymidine kinase	197	22141.4	yes	F Nucleotide transport and metabolism	COG1435 Thymidine kinase	TK1318	TON_1233
Nucleotide metabolism :: Purine and pyrimidine salvage	tg1646	Phosphoribosyltransferase	215	24693.4	yes	R General function prediction only	COG2236 Predicted phosphoribosyltransferases	TK0664	TON_0601	PAB2405	PF1950	PH0271
Nucleotide metabolism :: Purine and pyrimidine salvage	tg0421	Phosphoribosyltransferase	154	17692.8	yes	R General function prediction only	COG2236 Predicted phosphoribosyltransferases	TK1737	TON_1815	PAB0060	PF0039	PH0095
Nucleotide metabolism :: Purine and pyrimidine salvage	tg0135	Methylthioadenosine phosphorylase	257	29138.6	yes	F Nucleotide transport and metabolism	COG0005 Purine nucleoside phosphorylase	TK1895 TK1482	TON_1651 TON_0128	PAB2264 PAB1659	PF0016 PF0853	PH0125 PH1143
Nucleotide metabolism :: Purine and pyrimidine salvage	tg0611	Uridine phosphorylase	250	27785	no	F Nucleotide transport and metabolism	COG2820 Uridine phosphorylase
Nucleotide metabolism :: Purines	tg0751	IMP biosynthesis enzyme (5-formaminoimidazole-4-carboxamide-1-(beta)-D-ribofuranosyl 5'-monophosphate synthetase)	380	43567.8	no	R General function prediction only	COG1759 ATP-utilizing enzymes of ATP-grasp superfamily (probably carboligases)	TK0203 TK0196 TK0431		PAB1272 PAB0547	PF0421 PF1517	PH0324 PH1348
Nucleotide metabolism :: Purines	tg1551	Adenylosuccinate lyase	451	51570.9	yes	F Nucleotide transport and metabolism	COG0015 Adenylosuccinate lyase	TK0561	TON_0929	PAB0829	PF0667	PH0852
Nucleotide metabolism :: Purines	tg1268	Phosphoribosylaminoimidazole-succinocarboxamide (SAICAR) synthase	219	24968.5	no	F Nucleotide transport and metabolism	COG0152 Phosphoribosylaminoimidazolesuccinocarboxamide (SAICAR) synthase	TK0432
Nucleotide metabolism :: Purines	tg0952	Adenylosuccinate synthetase	339	37198.2	yes	F Nucleotide transport and metabolism	COG0104 Adenylosuccinate synthase	TK1002	TON_0911	PAB1303	PF0308	PH0438
Nucleotide metabolism :: Purines	tg0763	GMP synthase - glutamine amidotransferase subunit (N terminal domain)	188	21327.6	yes	F Nucleotide transport and metabolism	COG0518 GMP synthase - Glutamine amidotransferase domain	TK0190	TON_1894	PAB0549	PF1515	PH1346
Nucleotide metabolism :: Purines	tg0760	GMP synthase [glutamine-hydrolyzing] pyrophosphatase subunit (C terminal domain)	311	34883.4	yes	F Nucleotide transport and metabolism	COG0519 GMP synthase, PP-ATPase domain/subunit	TK0193	TON_1893	PAB2417	PF1516	PH1347
Nucleotide metabolism :: Purines	tg0759	Inosine-5'-monophosphate dehydrogenase (IMP dehydrogenase) (IMPDH) (IMPD)	485	52501.6	yes	F Nucleotide transport and metabolism	COG0516 IMP dehydrogenase/GMP reductase	TK0194	TON_1884	PAB1250	PF0285	PH0307
Nucleotide metabolism :: Purines	tg0756	Phosphoribosylformylglycinamidine synthase II, purL component	712	78050.5	no	F Nucleotide transport and metabolism	COG0046 Phosphoribosylformylglycinamidine (FGAM) synthase, synthetase domain	TK0197		PAB1201	PF0199	PH1953
Nucleotide metabolism :: Purines	tg0755	Phosphoribosylformylglycinamidine synthase I, purQ component	223	24980.3	yes	F Nucleotide transport and metabolism	COG0047 Phosphoribosylformylglycinamidine (FGAM) synthase, glutamine amidotransferase domain	TK0201		PAB1200	PF0198	PH1955
Nucleotide metabolism :: Purines	tg0754	Phosphoribosylformylglycinamidine (FGAM) synthase, PurS component	80	9356.78	yes	F Nucleotide transport and metabolism	COG1828 Phosphoribosylformylglycinamidine (FGAM) synthase, PurS component	TK0202		PAB3433	PF0197	PH1955a
Nucleotide metabolism :: Purines	tg0750	Phosphoribosylamine--glycine ligase	438	48267.2	no	F Nucleotide transport and metabolism	COG0151 Phosphoribosylamine-glycine ligase	TK0204		PAB1271	PF0422	PH0323
Nucleotide metabolism :: Purines	tg0747	Phosphoribosylaminoimidazole carboxylase, catalytic subunit (AIR carboxylase)	143	15255.8	no	F Nucleotide transport and metabolism	COG0041 Phosphoribosylcarboxyaminoimidazole (NCAIR) mutase	TK0836		PAB1077	PF0427	PH0320
Nucleotide metabolism :: Purines	tg0638	Phosphoribosylglycinamide formyltransferase 2	430	47989.6	no	F Nucleotide transport and metabolism	COG0027 Formate-dependent phosphoribosylglycinamide formyltransferase (GAR transformylase)	TK0207 TK0835		PAB1268	PF0430 PF0426	PH0318
Nucleotide metabolism :: Purines	tg0637	Phosphoribosylformylglycinamidine cyclo-ligase	334	36546.2	no	F Nucleotide transport and metabolism	COG0150 Phosphoribosylaminoimidazole (AIR) synthetase	TK0208		PAB1083	PF0431	PH0316
Nucleotide metabolism :: Purines	tg0635	Phosphoribosylaminoimidazole-succinocarboxamide synthase	235	26936.9	no	F Nucleotide transport and metabolism	COG0152 Phosphoribosylaminoimidazolesuccinocarboxamide (SAICAR) synthase	TK0210		PAB2400	PF0153	PH0239
Nucleotide metabolism :: Purines	tg0634	Amidophosphoribosyltransferase	452	50148.4	no	F Nucleotide transport and metabolism	COG0034 Glutamine phosphoribosylpyrophosphate amidotransferase	TK0211		PAB0151	PF0154	PH0240
Nucleotide metabolism :: Purines	tg1265	IMP cyclohydrolase (Inosinicase) (IMP synthetase)	195	22233.4	no	F Nucleotide transport and metabolism	COG3363 Archaeal IMP cyclohydrolase	TK0430
Nucleotide metabolism :: Pyrimidines	tg0356	Dihydroorotase dehydrogenase	300	32043.8	yes	F Nucleotide transport and metabolism	COG0167 Dihydroorotate dehydrogenase	TK2260	TON_1264	PAB1936	PF1539	PH1516
Nucleotide metabolism :: Pyrimidines	tg2089	Aspartate carbamoyltransferase, regulatory subunit	151	16937.8	yes	F Nucleotide transport and metabolism	COG1781 Aspartate carbamoyltransferase, regulatory subunit	TK2195	TON_1438	PAB1499	PF0598	PH0721
Nucleotide metabolism :: Pyrimidines	tg2088	Aspartate carbamoyltransferase, catalytic subunit	308	34679.7	yes	F Nucleotide transport and metabolism	COG0540 Aspartate carbamoyltransferase, catalytic chain	TK2196 TK0871	TON_1437 TON_0435	PAB1498	PF0599	PH0720
Nucleotide metabolism :: Pyrimidines	tg1900	Orotate phosphoribosyltransferase	189	20138.2	no	F Nucleotide transport and metabolism	COG0461 Orotate phosphoribosyltransferase	tk2138	TON_1513	PAB2430	PF1034	PH1128
Nucleotide metabolism :: Pyrimidines	tg1846	Orotidine 5’-phosphate decarboxylase	211	22936.5	yes	F Nucleotide transport and metabolism	COG0284 Orotidine-5'-phosphate decarboxylase	TK2276	TON_1251	PAB1505	PF1114	PH0731
Nucleotide metabolism :: Pyrimidines	tg1661	CTP synthase	533	60131.8	yes	F Nucleotide transport and metabolism	COG0504 CTP synthase (UTP-ammonia lyase)	TK1193	TON_0352	PAB0231	PF1839	PH1792
Nucleotide metabolism :: Pyrimidines	tg1151	Thymidylate synthase, flavin-dependent	251	29755.2	no	F Nucleotide transport and metabolism	COG1351 Predicted alternative thymidylate synthase	TK0870	TON_0437	PAB0861	PF0540	PH0762
Nucleotide metabolism :: Pyrimidines	tg0330	Dihydroorotase	407	45492.1	no	F Nucleotide transport and metabolism	COG0044 Dihydroorotase and related cyclic amidohydrolases	TK1805	TON_1763	PAB1149	PF0189	PH1963
Nucleotide metabolism :: Pyrimidines	tg0329	Dihydroorotate dehydrogenase electron transfer subunit	230	25899.9	yes	H Coenzyme transport and metabolism	COG0543 2-polyprenylphenol hydroxylase and related flavodoxin oxidoreductases	TK1806	TON_1762	PAB1150	PF0188	PH1965
Nucleotide metabolism :: Pyrimidines	tg2156	Carbamoylphosphate synthase large subunit region, short form	349	39285.2	no	E Amino acid transport and metabolism	COG0458 Carbamoylphosphate synthase large subunit (split gene in MJ)
Protein fate :: Protein and peptide degradation	tg0271	class I apurinic AP-endonuclease (AP-lyase)	325	35248.8	yes	O Posttranslational modification, protein turnover, chaperones	COG0533 Metal-dependent proteases with possible chaperone activity	TK2126	TON_1634	PAB1159	PF0172	PH1987
Protein fate :: Protein and peptide degradation	tg2009	Cysteine proteinase, putative	536	57727.8	no
Protein fate :: Protein and peptide degradation	tg0394	Zinc carboxypeptidase, M14 family, putative carboxypeptidase A	390	45470	no	E Amino acid transport and metabolism	COG2866 Predicted carboxypeptidase
Protein fate :: Protein and peptide degradation	tg0106	Membrane dipeptidase	312	34835.8	yes	E Amino acid transport and metabolism	COG2355 Zn-dependent dipeptidase, microsomal dipeptidase homolog	TK2040	TON_1536	PAB2388	PF0874	PH1026
Protein fate :: Protein and peptide degradation	tg0031	Pyrrolidone-carboxylate peptidase	199	21677	yes	O Posttranslational modification, protein turnover, chaperones	COG2039 Pyrrolidone-carboxylate peptidase (N-terminal pyroglutamyl peptidase)	TK1835	TON_1690	PAB1419	PF1299	PH0596
Protein fate :: Protein and peptide degradation	tg0019	Peptidase M50, mammalian sterol-regulatory element binding protein homolog	382	42263.9	no	M Cell wall/membrane/envelope biogenesis	COG0750 Predicted membrane-associated Zn-dependent proteases 1	TK1820	TON_1694	PAB2195	PF0167	PH0256
Protein fate :: Protein and peptide degradation	tg1902	Membrane bound protease, putative, nfeD/ClpP- family	454	48908.4	yes	O Posttranslational modification, protein turnover, chaperones	COG1030 Membrane-bound serine protease (ClpP class)	TK0347	TON_1057	PAB1932	PF1533	PH1510
Protein fate :: Protein and peptide degradation	tg1901	Membrane permease, stomatin homolog	267	29628.8	yes	O Posttranslational modification, protein turnover, chaperones	COG0330 Membrane protease subunits, stomatin/prohibitin homologs	TK0348	TON_1058	PAB1933	PF1534	PH1511
Protein fate :: Protein and peptide degradation	tg1834	Xaa-Pro dipeptidase	358	40463	yes	E Amino acid transport and metabolism	COG0006 Xaa-Pro aminopeptidase	TK1455 TK0967	TON_0143 TON_0651	PAB1781 PAB1637	PF1343	PH0974 PH1149
Protein fate :: Protein and peptide degradation	tg2039	Peptidase T1A, 20S proteasome alpha-subunit	260	29146.1	yes	O Posttranslational modification, protein turnover, chaperones	COG0638 20S proteasome, alpha and beta subunits	TK1637	TON_0027	PAB0417	PF1571	PH1553
Protein fate :: Protein and peptide degradation	tg2052	Peptidase T1A, 20S proteasome beta-subunit	200	22020.3	yes	O Posttranslational modification, protein turnover, chaperones	COG0638 20S proteasome, alpha and beta subunits	TK2207 TK1429	TON_1426 TON_0164	PAB2199 PAB1867	PF0159 PF1404	PH0245 PH1402
Protein fate :: Protein and peptide degradation	tg1721	Peptidase T1A, 20S proteasome beta-subunit	201	21485.8	yes	O Posttranslational modification, protein turnover, chaperones	COG0638 20S proteasome, alpha and beta subunits	TK1429 TK2207	TON_0164 TON_1426	PAB1867 PAB2199	PF1404 PF0159	PH1402 PH0245
Protein fate :: Protein and peptide degradation	tg1649	Signal peptide peptidase SppA	329	36069.2	yes	O Posttranslational modification, protein turnover, chaperones	COG0616 Periplasmic serine proteases (ClpP class)	TK1164	TON_0383	PAB1960	pf1583	PH1569
Protein fate :: Protein and peptide degradation	tg1546	CAAX amino terminal family protease	202	22829.2	no	R General function prediction only	COG1266 Predicted metal-dependent membrane protease	TK0439	TON_0604	PAB0241	PF1846	PH1803
Protein fate :: Protein and peptide degradation	tg1445	Peptidase S58, L-aminopeptidase D-Ala-esterase/amidase DmpA	347	37303.8	yes	E Amino acid transport and metabolism	COG3191 L-aminopeptidase/D-esterase	TK0160	TON_1960	PAB0045	PF1924	PH0078
Protein fate :: Protein and peptide degradation	tg1367	Glutamyl aminopeptidase, M42 family	338	37377.9	yes	G Carbohydrate transport and metabolism	COG1363 Cellulase M and related proteins	TK0775	TON_0627	PAB0869		PH0737
Protein fate :: Protein and peptide degradation	tg2107	Peptidase U62, modulator of DNA gyrase. PmbA/TldD protein homolog	438	48448.3	no	R General function prediction only	COG0312 Predicted Zn-dependent proteases and their inactivated homologs	TK2170	TON_1453	PAB0155	PF0161	PH0249
Protein fate :: Protein and peptide degradation	tg1351	Peptidase U62, modulator of DNA gyrase. PmbA/TldD protein homolog	443	49638.2	yes	R General function prediction only	COG0312 Predicted Zn-dependent proteases and their inactivated homologs	TK0698	TON_0805	PAB1548	PF1077	PH0849
Protein fate :: Protein and peptide degradation	tg1219	X-pro dipeptidase related protein	364	41291.8	yes	E Amino acid transport and metabolism	COG0006 Xaa-Pro aminopeptidase		TON_0481	PAB2178	PF0747	PH1902
Protein fate :: Protein and peptide degradation	tg1179	Thermostable carboxypeptidase	401	44205.6	yes	R General function prediction only	COG1473 Metal-dependent amidase/aminoacylase/carboxypeptidase	TK0494	TON_0348	PAB0873	PF0597	PH0722 PH1043
Protein fate :: Protein and peptide degradation	tg1166	Zinc metallopeptidase	205	23730.7	yes	R General function prediction only	COG1913 Predicted Zn-dependent proteases	TK0512	TON_0790	PAB2114	PF1833	PH1784
Protein fate :: Protein and peptide degradation	tg1118	Peptidase M50, putative membrane-associated zinc metallopeptidase	413	44919.8	yes	M Cell wall/membrane/envelope biogenesis	COG0750 Predicted membrane-associated Zn-dependent proteases 1	TK1247	TON_0512	PAB1063	PF0392	ph0351
Protein fate :: Protein and peptide degradation	tg1095	Xaa-Pro dipeptidase	359	40527.4	yes	E Amino acid transport and metabolism	COG0006 Xaa-Pro aminopeptidase	TK0967 TK1455	TON_0651 TON_0143 TON_0481	PAB1637 PAB1781 PAB2178	PF1343	PH1149 PH0974 PH1902
Protein fate :: Protein and peptide degradation	tg1079	Metallopeptidase, family M50	187	20842.6	no	R General function prediction only	COG1994 Zn-dependent proteases		TON_0248	PAB1319	pf0457
Protein fate :: Protein and peptide degradation	tg1069	Peptidase C56, intracellular protease PfpI family	166	18830.5	yes	R General function prediction only	COG0693 Putative intracellular protease/amidase	TK1284	TON_1285	PAB0311	PF1719	PH1704
Protein fate :: Protein and peptide degradation	tg1044	Pyrolysin	1313	146834	yes	O Posttranslational modification, protein turnover, chaperones	COG1404 Subtilisin-like serine proteases		TON_0308		PF0287
Protein fate :: Protein and peptide degradation	tg1038	Prolyl oligopeptidase	615	70059.5	yes	E Amino acid transport and metabolism	COG1505 Serine proteases of the peptidase family S9A	TK0423	TON_0611	PAB0762	PF0825	PH1262
Protein fate :: Protein and peptide degradation	tg1013	Heat shock protein/ Zn-dependent protease with chaperone function, M48 family	291	32294.8	no	O Posttranslational modification, protein turnover, chaperones	COG0501 Zn-dependent protease with chaperone function	TK0677	TON_0705 TON_0563	PAB0758	PF1135	PH1256
Protein fate :: Protein and peptide degradation	tg0994	M28 family peptidase, Zn-dependent.	568	64165.1	yes	R General function prediction only	COG2234 Predicted aminopeptidases	TK1912	TON_1919	PAB0027	PF0057	PH0048
Protein fate :: Protein and peptide degradation	tg1352	Peptidase U62, modulator of DNA gyrase. PmbA/TldD protein homolog	474	53469.8	yes	R General function prediction only	COG0312 Predicted Zn-dependent proteases and their inactivated homologs	TK0699 TK2169 TK0502	TON_0804 TON_1454 TON_0671	PAB1547 PAB0154 PAB1955	PF1076 PF0160 PF1573	PH0848 PH0246 PH1557
Protein fate :: Protein and peptide degradation	tg2106	Peptidase U62, modulator of DNA gyrase. PmbA/TldD protein homolog	453	49658.1	yes	R General function prediction only	COG0312 Predicted Zn-dependent proteases and their inactivated homologs	TK2169 TK0502 TK0699	TON_1454 TON_0804 TON_0671	PAB0154 PAB1955 PAB1547	PF0160 PF1573 PF1076	PH0246 PH1557 PH0848 PH0249
Protein fate :: Protein and peptide degradation	tg0927	Peptidase U62, modulator of DNA gyrase. PmbA/TldD protein homolog	458	51311.4	yes	R General function prediction only	COG0312 Predicted Zn-dependent proteases and their inactivated homologs	TK0502 TK2169 TK0699	TON_0671 TON_1454 TON_0804	PAB1955 PAB0154 PAB1547	PF1573 PF0160 PF1076	PH1557 PH0246 PH0848
Protein fate :: Protein and peptide degradation	tg0926	Peptidase U62, modulator of DNA gyrase. PmbA/TldD protein homolog	447	49410	yes	R General function prediction only	COG0312 Predicted Zn-dependent proteases and their inactivated homologs	TK0499	TON_0672	PAB1956	PF1574	PH1558
Protein fate :: Protein and peptide degradation	tg0861	M42 family glutamyl aminopeptidase, de-blocking aminopeptidase.	345	37998.8	yes	G Carbohydrate transport and metabolism	COG1363 Cellulase M and related proteins	TK1177 TK0781	TON_0369 TON_1032 TON_0570	PAB2096 PAB0437 PAB2375	PF1861 PF1547 PF0369	PH1821 PH1527 PH0519
Protein fate :: Protein and peptide degradation	tg0800	M42 family glutamyl aminopeptidase, de-blocking aminopeptidase.	348	38261.9	yes	G Carbohydrate transport and metabolism	COG1363 Cellulase M and related proteins	TK0781 TK1177	TON_1032 TON_0369 TON_0570	PAB0437 PAB2096 PAB2375	PF1547 PF1861 PF0369	PH1527 PH1821 PH0519
Protein fate :: Protein and peptide degradation	tg0791	D-aminopeptidase	279	30206.8	yes	E Amino acid transport and metabolism	COG2362 D-aminopeptidase	TK1022	TON_1067	PAB1969	PF1591	PH1582
Protein fate :: Protein and peptide degradation	tg0510	Prohibitin/Stomatin-like protein	317	35866.2	yes	O Posttranslational modification, protein turnover, chaperones	COG0330 Membrane protease subunits, stomatin/prohibitin homologs	TK1316	TON_0958	PAB1324		PH0470
Protein fate :: Protein and peptide degradation	tg0468	ATP-dependent protease, archaeal Lon homolog	637	70292.7	yes	O Posttranslational modification, protein turnover, chaperones	COG1067 Predicted ATP-dependent protease	tk1264	TON_0529	PAB1313	PF0467	PH0452
Protein fate :: Protein and peptide degradation	tg0186	Thermostable carboxypeptidase 1	499	59122.6	yes	E Amino acid transport and metabolism	COG2317 Zn-dependent carboxypeptidase	TK1840	TON_1687	PAB1320	PF0456	PH0465
Protein fate :: Protein and peptide degradation	tg1587	Zinc-dependent metallopeptidase, putative	387	43832.7	no	E Amino acid transport and metabolism	COG0308 Aminopeptidase N		TON_1151	PAB2080
Protein fate :: Protein and peptide degradation	tg0471	Metal-dependant protease, putative	124	14167.3	no	R General function prediction only	COG1310 Predicted metal-dependent protease of the PAD1/JAB1 superfamily	TK1262	TON_0526	PAB1045	PF0468	PH0451
Protein fate :: Protein and peptide degradation	tg0929	Peptidase, prolyl oligopeptidase family	632	71867.6	yes	E Amino acid transport and metabolism	COG1506 Dipeptidyl aminopeptidases/acylaminoacyl-peptidases	TK0752 TK2049	TON_0969 TON_1543	PAB1300 PAB1418	PF0318	PH0863 PH0594
Protein fate :: Protein and peptide degradation	tg0114	Peptidase, prolyl oligopeptidase family	623	72209.9	yes	E Amino acid transport and metabolism	COG1506 Dipeptidyl aminopeptidases/acylaminoacyl-peptidases	TK2049 TK0752	TON_1543 TON_0969	PAB1418 PAB1300	PF0318	PH0594 PH0863
Protein fate :: Protein and peptide degradation	tg0024	Zinc-dependant protease, putative	207	22297.6	no	R General function prediction only	COG1266 Predicted metal-dependent membrane protease
Protein fate :: Protein and peptide degradation	tg0781	Zinc-dependent protease, putative	215	25690.7	no	R General function prediction only	COG1451 Predicted metal-dependent hydrolase	TK0002	TON_1225	PAB1496	PF0679	PH0712
Protein fate :: Protein and peptide degradation	tg1075	Heat shock protein/ Zn-dependent protease with chaperone function, M48 family	262	30236.5	no	O Posttranslational modification, protein turnover, chaperones	COG0501 Zn-dependent protease with chaperone function	TK2258	TON_1369	PAB1974	PF1597	PH1588
Protein fate :: Protein and peptide secretion and trafficking	tg0639	Preprotein translocase SEC61 complex beta subunit	56	6077.26	no	U Intracellular trafficking, secretion, and vesicular transport	COG4023 Preprotein translocase subunit Sec61beta	TK1952	TON_1946	PAB0191.1n	PF2016	PAB0191.1n
Protein fate :: Protein and peptide secretion and trafficking	tg0484	Protein translocase SEC61 complex gamma subunit, archaeal/eukaryotic type	64	7088.61	no	U Intracellular trafficking, secretion, and vesicular transport	COG2443 Preprotein translocase subunit Sss1	TK1420	TON_0177	PAB3002	PF1989	PH0002a
Protein fate :: Protein and peptide secretion and trafficking	tg0196	Bacterial type II secretion system protein F	358	40627.8	no	N Cell motility	COG2064 Flp pilus assembly protein TadC	TK1852	TON_1676	PAB1458	PF0993	PH0653
Protein fate :: Protein and peptide secretion and trafficking	tg0283	Protein export membrane protein, SecD/SecF family	315	34762.1	yes	U Intracellular trafficking, secretion, and vesicular transport	COG0341 Preprotein translocase subunit SecF	TK1593	TON_1743	PAB1176	PF0173	PH1986
Protein fate :: Protein and peptide secretion and trafficking	tg0195	Bacterial type II secretion system protein F	303	33494.1	no	N Cell motility	COG2064 Flp pilus assembly protein TadC	TK1851	TON_1677	PAB1459	PF0992	PH0654
Protein fate :: Protein and peptide secretion and trafficking	tg0103	Signal peptidase, peptidase S26B	138	15410	yes	U Intracellular trafficking, secretion, and vesicular transport	COG0681 Signal peptidase I	TK2037	TON_1533	PAB0966	PF0313 PF0314	PH0590
Protein fate :: Protein and peptide secretion and trafficking	tg2126	Signal peptidase, peptidase S26B	191	22131.1	no	U Intracellular trafficking, secretion, and vesicular transport	COG0681 Signal peptidase I		TON_1555
Protein fate :: Protein and peptide secretion and trafficking	tg1979	Preprotein translocase secY subunit	461	51541.8	yes	U Intracellular trafficking, secretion, and vesicular transport	COG0201 Preprotein translocase subunit SecY	TK1518	TON_0089	PAB2139	PF1801	PH1754
Protein fate :: Protein and peptide secretion and trafficking	tg1950	Signal recognition particle, subunit SRP54	448	50201.3	yes	U Intracellular trafficking, secretion, and vesicular transport	COG0541 Signal recognition particle GTPase	TK1486	TON_0123	PAB0320	PF1731	PH1694
Protein fate :: Protein and peptide secretion and trafficking	tg1638	GTP-binding signal recognition particle receptor (SRP alpha, SRP54)	328	36437.1	yes	U Intracellular trafficking, secretion, and vesicular transport	COG0552 Signal recognition particle GTPase	TK0653	TON_0592	PAB2025	PF1766	PH1669
Protein fate :: Protein and peptide secretion and trafficking	tg0998	Archaeal peptidase A24A, prepilin type IV leader peptidase	407	45183.6	yes	N Cell motility	COG1989 Type II secretory pathway, prepilin signal peptidase PulO and related peptidases	TK0053	TON_1174	PAB1309	PF0471	PH0446
Protein fate :: Protein and peptide secretion and trafficking	tg0878	Signal recognition particle, subunit SRP19	109	12603.9	yes	U Intracellular trafficking, secretion, and vesicular transport	COG1400 Signal recognition particle 19 kDa protein	TK1330	TON_1341	PAB2061	PF1894	PHs054
Protein fate :: Protein and peptide secretion and trafficking	tg0284	Protein-export membrane protein	525	57347.9	yes	U Intracellular trafficking, secretion, and vesicular transport	COG0342 Preprotein translocase subunit SecD	TK1594	TON_1744	PAB1177	PF0174	PH1985
Protein fate :: Protein and peptide secretion and trafficking	tg0197	AAA family ATPase, type II secretion system protein, containing DOD-type homing endonuclease	1200	135535	no	U Intracellular trafficking, secretion, and vesicular transport	COG4962 Flp pilus assembly protein, ATPase CpaF	TK1853		PAB1457	PF0994	PH0650
Protein fate :: Protein and peptide secretion and trafficking	tg0495	Signal peptidase I, S26B/S24 family	352	39254.6	no	U Intracellular trafficking, secretion, and vesicular transport	COG0681 Signal peptidase I	TK1703		PAB0983	PF0326	ph0563
Protein fate :: Protein folding and stabilization	tg0159	Thermosome alpha subunit (Thermosome subunit 1) (Chaperonin alpha subunit)	546	59165	yes	O Posttranslational modification, protein turnover, chaperones	COG0459 Chaperonin GroEL (HSP60 family)	TK0678 TK2303	TON_1877 TON_0707	PAB2341	PF1974	PH0017
Protein fate :: Protein folding and stabilization	tg1688	Small heat shock protein, Hsp20 type	161	19496.2	yes	O Posttranslational modification, protein turnover, chaperones	COG0071 Molecular chaperone (small heat shock protein)	TK1155	TON_1113	PAB2072	PF1883	PH1842
Protein fate :: Protein folding and stabilization	tg1548	FKBP-type peptidyl-prolyl cis-trans isomerase	312	34915.3	yes	O Posttranslational modification, protein turnover, chaperones	COG1047 FKBP-type peptidyl-prolyl cis-trans isomerases 2	TK0441	TON_0603	PAB1864	PF1401	PH1399
Protein fate :: Protein folding and stabilization	tg1495	Prefoldin, beta subunit	117	13315.5	yes	O Posttranslational modification, protein turnover, chaperones	COG1382 Prefoldin, chaperonin cofactor	TK0643	TON_0451	PAB1364	PF0382	PH0532
Protein fate :: Protein folding and stabilization	tg1012	Thermosome alpha subunit (Thermosome subunit 1) (Chaperonin alpha subunit)	547	58867	yes	O Posttranslational modification, protein turnover, chaperones	COG0459 Chaperonin GroEL (HSP60 family)	TK0678 TK2303	TON_0707 TON_1877	PAB2341	PF1974	PH0017
Protein fate :: Protein folding and stabilization	tg0956	Prefoldin alpha subunit	143	16106.4	yes	O Posttranslational modification, protein turnover, chaperones	COG1730 Predicted prefoldin, molecular chaperone implicated in de novo protein folding	TK1005	TON_0914	PAB1006	PF0375	PH0527
Protein fate :: Protein folding and stabilization	tg0194	FKBP-type peptidyl-prolyl cis-trans isomerase	156	17210.7	yes	O Posttranslational modification, protein turnover, chaperones	COG1047 FKBP-type peptidyl-prolyl cis-trans isomerases 2	TK1850 TK0441	TON_1678 TON_0603	PAB1864	PF1401	PH1399
Protein fate :: Protein folding and stabilization	tg1374	Prefoldin beta subunit	110	13077.2	no	O Posttranslational modification, protein turnover, chaperones	COG1382 Prefoldin, chaperonin cofactor	TK1122
Protein fate :: Protein folding and stabilization	tg1373	Prefoldin alpha subunit	142	15975.5	no	O Posttranslational modification, protein turnover, chaperones	COG1730 Predicted prefoldin, molecular chaperone implicated in de novo protein folding	TK1121
Protein fate :: Protein modification and repair	tg0260	[NiFe] hydrogenase maturation protein	338	36009.5	yes	O Posttranslational modification, protein turnover, chaperones	COG0309 Hydrogenase maturation factor	TK1993	TON_0287	PAB0868	PF0604	PH0739
Protein fate :: Protein modification and repair	tg0254	[NiFe] hydrogenase maturation protein	374	41959.6	yes	O Posttranslational modification, protein turnover, chaperones	COG0409 Hydrogenase maturation factor	TK2000		PAB1559	PF0549	PH0879
Protein fate :: Protein modification and repair	tg0253	[NiFe] hydrogenase maturation protein	86	9649.98	no	O Posttranslational modification, protein turnover, chaperones	COG0298 Hydrogenase maturation factor	TK2001	TON_0283	PAB7315	PF0548	PH0878a
Protein fate :: Protein modification and repair	tg0252	[NiFe] hydrogenase maturation protein	84	9580.07	no	O Posttranslational modification, protein turnover, chaperones	COG0298 Hydrogenase maturation factor
Protein fate :: Protein modification and repair	tg0233	[NiFe] hydrogenase maturation protein	139	15738	yes	R General function prediction only	COG0375 Zn finger protein HypA/HybF (possibly regulating hydrogenase expression)	TK2008	TON_0261	PAB0399	PF0615	PH1581
Protein fate :: Protein modification and repair	tg0236	[NiFe]-hydrogenase maturation protease	157	17139.7	yes	C Energy production and conversion	COG0680 Ni,Fe-hydrogenase maturation factor	TK2004	TON_0263	PAB0576	PF0617	PH0979
Protein fate :: Protein modification and repair	tg0231	CODH nickel-insertion accessory protein , CO dehydrogenase maturation factor	242	26420.7	yes	D Cell cycle control, cell division, chromosome partitioning	COG3640 CO dehydrogenase maturation factor
Protein fate :: Protein modification and repair	tg0180	Thioredoxin reductase	333	36332.9	yes	O Posttranslational modification, protein turnover, chaperones	COG0492 Thioredoxin reductase	TK2100	TON_1603	PAB0500	PF1422	PH1426
Protein fate :: Protein modification and repair	tg1325	Radical SAM protein	253	28867.1	yes	O Posttranslational modification, protein turnover, chaperones	COG0602 Organic radical activating enzymes	TK1198	TON_0458	PAB1446	PF1277	PH0635
Protein fate :: Protein modification and repair	tg0442	Radical SAM family protein, lectins/glucanases related	352	40518.8	yes	O Posttranslational modification, protein turnover, chaperones	COG1180 Pyruvate-formate lyase-activating enzyme	TK0893	TON_0415	PAB1859	PF1397	PH1391
Protein fate :: Protein modification and repair	tg1544	Protein-L-isoaspartate O-methyltransferase	220	24927	no	O Posttranslational modification, protein turnover, chaperones	COG2518 Protein-L-isoaspartate carboxylmethyltransferase	tk0051	TON_1176	PAB1206	PF1922	PH1886
Protein fate :: Protein modification and repair	tg1302	Glutaredoxin-like protein	226	25622.3	yes	O Posttranslational modification, protein turnover, chaperones	COG0526 Thiol-disulfide isomerase and thioredoxins	TK1085	TON_0319	PAB2245	PF0094	PH0178
Protein fate :: Protein modification and repair	tg1140	Hydrogenase expression/formation related protein	328	35499.1	yes	O Posttranslational modification, protein turnover, chaperones	COG0309 Hydrogenase maturation factor	TK1032 TK0961	TON_0736 TON_0653	PAB0403	PF1586	PH1573
Protein fate :: Protein modification and repair	tg1101	Hydrogenase expression/formation related protein	332	36646.1	no	O Posttranslational modification, protein turnover, chaperones	COG0309 Hydrogenase maturation factor	TK0961 TK1032	TON_0653 TON_0736	PAB0403	PF1586	PH1573
Protein fate :: Protein modification and repair	tg1020	Deoxyhypusine synthase	336	38114.8	no	O Posttranslational modification, protein turnover, chaperones	COG1899 Deoxyhypusine synthase	TK0671	TON_0701	PAB0511	PF0292	PH1397
Protein fate :: Protein modification and repair	tg0856	Methionine aminopeptidase	295	32961.1	yes	J Translation, ribosomal structure and biogenesis	COG0024 Methionine aminopeptidase	TK1183	TON_0362	PAB1434	PF0541	PH0628
Protein fate :: Protein modification and repair	tg0828	Hydrogenase maturation protease	156	17241	no	C Energy production and conversion	COG0680 Ni,Fe-hydrogenase maturation factor
Protein fate :: Protein modification and repair	tg0526	Diphthamide synthesis DPH2 protein	341	38032.9	no	J Translation, ribosomal structure and biogenesis	COG1736 Diphthamide synthase subunit DPH2	TK1928	TON_1934	PAB0746	PF1063	PH1105
Protein fate :: Protein modification and repair	tg0314	Diphthine synthase (Diphtamide biosynthesis methyltransferase)	264	29757.3	yes	J Translation, ribosomal structure and biogenesis	COG1798 Diphthamide biosynthesis methyltransferase	TK0106	TON_1372	PAB1501	PF0595	PH0725
Protein fate :: Protein modification and repair	tg0504	Methylase, putative, hemK and PrmA related	195	21661.8	no	J Translation, ribosomal structure and biogenesis	COG2890 Methylase of polypeptide chain release factors	TK1673	TON_1906	PAB0284	PF1673	PH1731
Protein fate :: Protein modification and repair	tg0255	[NiFe] hydrogenase maturation protein	772	86765.6	yes	O Posttranslational modification, protein turnover, chaperones	COG0068 Hydrogenase maturation factor	TK1997	TON_0286	PAB1560	PF0559	PH0897
Protein fate :: Protein modification and repair	tg0549	Protein-S-isoprenylcysteine O-methyltransferase, putative	128	14613.4	no	O Posttranslational modification, protein turnover, chaperones	COG2020 Putative protein-S-isoprenylcysteine methyltransferase	TK0722		PAB0686 PAB0686.1n		PH1225
Regulatory functions :: Others	tg0209	Phosphate ABC transporter, regulatory protein	196	22541.9	no	P Inorganic ion transport and metabolism	COG0704 Phosphate uptake regulator	tk1870		PAB0702	PF1010
Regulatory functions :: Others	tg0118	Phosphate transport phoU/Pit related protein, putative	224	25835.8	no	P Inorganic ion transport and metabolism	COG1392 Phosphate transport regulator (distant homolog of PhoU)	TK2060	TON_1551	PAB0929	PF1021	PH0637
Regulatory functions :: Others	tg2150	Pleiotropic regulatory protein, pyridoxal-phosphate-dependent aminotransferase	367	40981.9	yes	M Cell wall/membrane/envelope biogenesis	COG0399 Predicted pyridoxal phosphate-dependent enzyme apparently involved in regulation of cell wall biogenesis		TON_1700	PAB0774	PF0767
Regulatory functions :: Others	tg2006	Regulatory protein HTH/ArsR family, disease resistance-related, containing ATPase domain	760	87667.3	no	R General function prediction only	COG0457 FOG: TPR repeat					PH0952
Regulatory functions :: Others	tg1748	Regulatory protein HTH/ArsR family, disease resistance-related, containing ATPase domain	777	89864.3	no	R General function prediction only	COG0457 FOG: TPR repeat					PH0952
Regulatory functions :: Others	tg1930	Lysine/arginine/ornithine (LAO/AO) transport system ATPase	321	35637.1	yes	E Amino acid transport and metabolism	COG1703 Putative periplasmic protein kinase ArgK and related GTPases of G3E family	TK0329	TON_1075	PAB2398	PF1947	PH0274
Regulatory functions :: Others	tg1820	Murein hydrolase, putative lrgB homolog	223	23379.8	no	M Cell wall/membrane/envelope biogenesis	COG1346 Putative effector of murein hydrolase	TK2150	TON_1524	PAB0240	PF1845	PH1802
Regulatory functions :: Others	tg1819	Murein hydrolase exporter, putative lrgA homolog	112	12216.8	no	R General function prediction only	COG1380 Putative effector of murein hydrolase LrgA	TK2149	TON_1523	PAB0239	PF1844	PH1801
Regulatory functions :: Others	tg1813	Regulatory protein, LuxR family, putative	153	16074	no
Regulatory functions :: Others	tg1710	Nitrogen regulatory protein P-II	105	11488.5	yes	E Amino acid transport and metabolism	COG0347 Nitrogen regulatory protein PII	TK1435	TON_0154
Regulatory functions :: Others	tg1408	ATP-dependent 26S proteasome regulatory subunit P45 family	397	44756.7	no	O Posttranslational modification, protein turnover, chaperones	COG1222 ATP-dependent 26S proteasome regulatory subunit	TK2252	TON_1385	PAB2233 PAB1478	PF0115	PH0201
Regulatory functions :: Others	tg1319	NAD-dependent protein deacetylase, Sir2 family	262	29194.7	yes	K Transcription	COG0846 NAD-dependent protein deacetylases, SIR2 family	TK0685	TON_0819	PAB0801	PF1154	PH0947
Regulatory functions :: Others	tg1139	Predicted ATPase, RNase L inhibitor homolog	590	66507.1	yes	R General function prediction only	COG1245 Predicted ATPase, RNase L inhibitor (RLI) homolog	TK1031	TON_0727	PAB0824	PF0670	PH0859
Regulatory functions :: Others	tg0923	Histidine triad (HIT) protein	165	19251.3	yes	F Nucleotide transport and metabolism	COG0537 Diadenosine tetraphosphate (Ap4A) hydrolase and other HIT family hydrolases	TK0868	TON_0441	PAB2301	PF0008	PH0057
Regulatory functions :: Others	tg0736	Potassium transport regulation protein, PhoU/TrkA-C related	192	21548.7	yes	S Function unknown	COG3273 Uncharacterized conserved protein	TK1456 TK1457	TON_0997 TON_0998	PAB2401 PAB2207	PF0146 PF0147	PH0235 PH0236
Regulatory functions :: Others	tg0702	Regulator of amino acid metabolism, putative, containing ACT domain	166	18811.1	yes	R General function prediction only	COG2150 Predicted regulator of amino acid metabolism, contains ACT domain	TK1227	TON_0499	PAB2435	PF1572	PH1554
Regulatory functions :: Others	tg0321	Phosphate transport regulator, putative	217	24422.7	yes	P Inorganic ion transport and metabolism	COG1392 Phosphate transport regulator (distant homolog of PhoU)	TK1967	TON_1464	PAB0513	PF1395	PH1389
Regulatory functions :: Others	tg0737	Potassium transport regulation protein, PhoU/TrkA-C related	201	22705.1	yes	S Function unknown	COG3273 Uncharacterized conserved protein	TK1457 TK1456	TON_0998 TON_0997	PAB2207 PAB2401	PF0147 PF0146	PH0236 PH0235
Regulatory functions :: Others	tg0274	NIF3 (NGG1p interacting factor 3) homolog	250	27737.7	yes	S Function unknown	COG0327 Uncharacterized conserved protein	TK1572	TON_1732	PAB1433	PF1065	PH0627
Regulatory functions :: Others	tg2041	hit histidine triad protein (hit)	152	17674.5	yes	F Nucleotide transport and metabolism	COG0537 Diadenosine tetraphosphate (Ap4A) hydrolase and other HIT family hydrolases	TK1639	TON_0025 TON_0441	PAB0657	PF1107 PF0008	PH1001 PH0057
Regulatory functions :: Others	tg0416	Stress reponse protein, putative. OsmC-like protein	143	15694.2	yes	O Posttranslational modification, protein turnover, chaperones	COG1765 Predicted redox protein, regulator of disulfide bond formation		TON_1809	PAB2001	PF1481	PH1621
Regulatory functions :: Transcription regulators	tg1385	Transcriptional regulator, putative	69	8188.67	no	K Transcription	COG2002 Regulators of stationary/sporulation gene expression	TK0017 TK1291		PAB1672.1n	PF0813
Regulatory functions :: Transcription regulators	tg1897	Transcriptional regulatory protein, Lrp-AsnC family	141	15779.5	yes	K Transcription	COG1522 Transcriptional regulators	TK2134 TK1210 TK1285 TK1491	TON_1510 TON_0482 TON_1284	PAB0392 PAB1938 PAB2257 PAB0322	PF1601 PF1543 PF1231	PH1592 PH1519 PH0140
Regulatory functions :: Transcription regulators	tg0993	Transcription regulator, HTH/TrmB family	110	13072.3	no	K Transcription	COG5625 Predicted transcription regulator containing HTH domain	TK1913	TON_1920	PAB2311	PF0055	PH0046
Regulatory functions :: Transcription regulators	tg2087	Conserved hypothetical protein	299	33568.8	yes	R General function prediction only	COG2522 Predicted transcriptional regulator	TK2197	TON_1436	PAB0877	PF0601	PH0716
Regulatory functions :: Transcription regulators	tg1843	Conserved hypothetical protein	110	13132.2	yes			TK2273	TON_1254	PAB0853	PF0527	PH0766.1n
Regulatory functions :: Transcription regulators	tg0898	Transcription regulator, HTH/TrmB family	109	12552.8	no	K Transcription	COG5625 Predicted transcription regulator containing HTH domain	TK1913	TON_1920	PAB2311	PF0055	PH0046
Regulatory functions :: Transcription regulators	tg2072	Transcriptional regulator, SpoVT/AbrB family	74	8128.66	no	K Transcription	COG2002 Regulators of stationary/sporulation gene expression	TK2229 TK0457 TK2261		PAB3032 PAB3187	PF0573	PHS027
Regulatory functions :: Transcription regulators	tg1042	Transcriptional regulator, SpoVT/AbrB family	73	8652.97	yes	K Transcription	COG2002 Regulators of stationary/sporulation gene expression	TK0017 TK1291		PAB1672.1n	PF0813
Regulatory functions :: Transcription regulators	tg0948	Transcriptional regulator, SpoVT/AbrB family	101	11527.6	no	K Transcription	COG2002 Regulators of stationary/sporulation gene expression	tk0997		PAB1517.1n PAB1216.1n
Regulatory functions :: Transcription regulators	tg0481	Phosphate uptake regulator, phoU and SpoVT/AbrB family	304	35205	yes	P Inorganic ion transport and metabolism	COG0704 Phosphate uptake regulator	TK2245	TON_1393	PAB0144	PF0141	PH0231
Regulatory functions :: Transcription regulators	tg0435	Transcriptional regulator, SpoVT/AbrB family	81	9143.61	no	K Transcription	COG2002 Regulators of stationary/sporulation gene expression	TK0888
Regulatory functions :: Transcription regulators	tg0355	Transcriptional regulator, SpoVT/AbrB family	78	9398.93	no	K Transcription	COG2002 Regulators of stationary/sporulation gene expression	TK0457 TK2261 TK2229		PAB3187 PAB3032	PF0573	PHs027
Regulatory functions :: Transcription regulators	tg0027	Transcriptional regulator, ArsR family	99	11240.2	no	K Transcription	COG1846 Transcriptional regulators	TK1826		PAB0619	PF1088	PH1061
Regulatory functions :: Transcription regulators	tg0023	Transcriptional regulator, ArsR family	98	11246	no	K Transcription	COG1846 Transcriptional regulators	TK1826		PAB0619	PF1088	PH1061
Regulatory functions :: Transcription regulators	tg0232	Transcriptional nickel responsive regulator	138	15774.2	no	K Transcription	COG0864 Predicted transcriptional regulators containing the CopG/Arc/MetJ DNA-binding domain and a metal-binding domain	TK1439	TON_0150	PAB0960	PF0322	PH0601
Regulatory functions :: Transcription regulators	tg0221	Transcriptional regulatory protein, arsR family	185	21494.2	no	K Transcription	COG0640 Predicted transcriptional regulators	TK1883	TON_1661	PAB1229	PF0232	PH1930
Regulatory functions :: Transcription regulators	tg0116	Transcriptional regulatory protein, putative, AsnC/Lrp family	75	8616.21	yes	K Transcription	COG1522 Transcriptional regulators	TK2052 TK1487 TK1331	TON_1546 TON_0122 TON_1342	PAB7359 PAB7115 PAB2062.1n	PF1022 PF1732 PF1893	PHs023 PHS045 PH1856.1n
Regulatory functions :: Transcription regulators	tg1949	Transcriptional regulatory protein, putative, AsnC/Lrp family	84	9931.48	yes	K Transcription	COG1522 Transcriptional regulators	TK1487 TK2052	TON_0122 TON_1546	PAB7115 PAB7359	PF1732 PF1022	PHs045 PHS023
Regulatory functions :: Transcription regulators	tg1945	Transcriptional regulatory protein, Lrp-AsnC family	154	17620.5	yes	K Transcription	COG1522 Transcriptional regulators	TK1491 TK1285	TON_0118 TON_1284 TON_0482	PAB0322 PAB1938 PAB2257	PF1734 PF1543	PH1692 PH1519 PH0140
Regulatory functions :: Transcription regulators	tg1821	Archaeal regulatory protein tfx, LuxR family	146	16930.5	yes	S Function unknown	COG1356 Uncharacterized protein conserved in archaea	TK2151	TON_1525	PAB1517	PF0535	PH0763
Regulatory functions :: Transcription regulators	tg1766	Transcriptional regulatory protein, asnC/Crp family	153	17695.6	yes	K Transcription	COG1522 Transcriptional regulators	TK1955	TON_1976	PAB0125	PF0113	PH0199
Regulatory functions :: Transcription regulators	tg0598	Transcriptional regulator, TrmB homolog	340	39306.5	yes	K Transcription	COG1378 Predicted transcriptional regulators	TK1769	TON_1797		PF0124
Regulatory functions :: Transcription regulators	tg1678	Transcriptional regulator, TrmB homolog	264	30627.7	yes	K Transcription	COG1378 Predicted transcriptional regulators	TK0471	TON_0332	PAB0838	PF0496	PH0799
Regulatory functions :: Transcription regulators	tg1553	Transcription regulator, ArsR family	246	27104.6	yes	K Transcription	COG0640 Predicted transcriptional regulators		TON_0931
Regulatory functions :: Transcription regulators	tg1361	Transcription regulator, ArsR family	136	15485.2	no	K Transcription	COG0640 Predicted transcriptional regulators	TK1041	TON_0629	PAB0751	PF1072	PH1101
Regulatory functions :: Transcription regulators	tg0877	Transcription regulator, AsnC/Lrp family	80	8749.1	no	K Transcription	COG1522 Transcriptional regulators	TK1331	TON_1342	PAB2062.1n	PF1893	PH1856.1n
Regulatory functions :: Transcription regulators	tg1124	HTH-type transcriptional regulator, putative	65	7499.76	no	K Transcription	COG1476 Predicted transcriptional regulators	TK1339	TON_1349	PAB7155
Regulatory functions :: Transcription regulators	tg1110	Transcriptional regulatory protein, Lrp-AsnC family	160	18236.3	yes	K Transcription	COG1522 Transcriptional regulators	TK0508	TON_0662	PAB0652	PF0864	PH1013
Regulatory functions :: Transcription regulators	tg1066	Transcriptional regulator, putative, containing PspC domain	146	15964.3	no	K Transcription	COG1983 Putative stress-responsive transcriptional regulator	TK0151		PAB0603		PH1080
Regulatory functions :: Transcription regulators	tg0955	Transcriptional regulator, putative	195	21973.7	no	K Transcription	COG3620 Predicted transcriptional regulator with C-terminal CBS domains	TK1266	TON_0548	PAB0211	PF1794	PH1748
Regulatory functions :: Transcription regulators	tg0914	Transcriptional regulator, putative	214	24142.1	yes	K Transcription	COG1339 Transcriptional regulator of a riboflavin/FAD biosynthetic operon	TK1272	TON_0557	PAB0917	PF0988	PH0660
Regulatory functions :: Transcription regulators	tg0854	Bacterial regulatory protein, arsR family	196	23311	yes	K Transcription	COG1777 Predicted transcriptional regulators	TK2291	TON_1231	PAB0208	PF1790	PH1744
Regulatory functions :: Transcription regulators	tg1957	Transcription regulator, PadR-like family	113	13108.3	no	K Transcription	COG1695 Predicted transcriptional regulators	TK1494	TON_0114		PF1476
Regulatory functions :: Transcription regulators	tg1444	Transcription regulator, PadR-like family	99	11474.5	no	K Transcription	COG1695 Predicted transcriptional regulators	TK1654	TON_0011	PAB7338		PH0718.1n
Regulatory functions :: Transcription regulators	tg1275	Transcription regulator, PadR-like family	153	17778.6	no	K Transcription	COG1695 Predicted transcriptional regulators	TK1143	TON_0994	PAB1922	PF0584	PH0914
Regulatory functions :: Transcription regulators	tg0522	Transcription regulator, PadR-like family	119	13663.9	no	K Transcription	COG1695 Predicted transcriptional regulators	TK1924	TON_1931	PAB0331
Regulatory functions :: Transcription regulators	tg0079	Transcription regulator, PadR-like family	160	18912.9	yes	K Transcription	COG1695 Predicted transcriptional regulators	TK0770 TK2107
Regulatory functions :: Transcription regulators	tg0467	Transcriptional regulator protein, Lrp-Asn family	151	17422.3	yes	K Transcription	COG1522 Transcriptional regulators	TK1259	TON_0523	PAB2299	PF2053	PH0061
Regulatory functions :: Transcription regulators	tg0437	Transcriptional regulator, arsR family	129	15174.8	yes	K Transcription	COG0640 Predicted transcriptional regulators	TK1261	TON_0525	PAB2298	PF2051	PH0062
Regulatory functions :: Transcription regulators	tg0404	HTH-type transcriptional regulator, putative	243	26873.1	yes	K Transcription	COG1709 Predicted transcriptional regulator	TK1688	TON_1373	PAB0475	PF1386	PH1471
Regulatory functions :: Transcription regulators	tg0219	Transcriptional regulatory protein, arsR family	194	22939.6	yes	K Transcription	COG0640 Predicted transcriptional regulators	TK1881	TON_1663	PAB1227	PF0230	PH1932
Regulatory functions :: Transcription regulators	tg1583	Transcription regulator, putative, ArsR family	148	16804.6	no			TK0225	TON_1155	PAB0821	PF0297	PH0862
Regulatory functions :: Transcription regulators	tg1316	Transcription regulator, putative	317	35722.7	no	K Transcription	COG1395 Predicted transcriptional regulator	TK0539	TON_0697	PAB2104	PF1851	PH1808
Regulatory functions :: Transcription regulators	tg1759	ScpB Prokaryotic chromosome segregation and condensation protein homolog	195	22162.8	yes	K Transcription	COG1386 Predicted transcriptional regulator containing the HTH domain	TK1962	TON_1955	PAB2162	PF2021	PH1891
Regulatory functions :: Transcription regulators	tg1076	Penicillinase repressor homolog	122	14368.6	no	K Transcription	COG3682 Predicted transcriptional regulator	TK2259	TON_1370	PAB1973	PF1596	PH1587
Regulatory functions :: Transcription regulators	tg0472	Iron dependent transcription repressor	141	16826.5	no	K Transcription	COG1321 Mn-dependent transcriptional regulator	TK0107	TON_1956	PAB0714	PF0851	PH1163
Regulatory functions :: Transcription regulators	tg0353	Transcription regulator, putative, ExsB family	239	26612.5	yes	R General function prediction only	COG0603 Predicted PP-loop superfamily ATPase	TK2263	TON_1263	PAB2286	PF0048	PH0085
Regulatory functions :: Transcription regulators	tg0454	Transcriptional regulator, putative. DNA binding helix-turn helix protein.	180	21122.4	yes	K Transcription	COG1813 Predicted transcription factor, homolog of eukaryotic MBF1	TK0126	TON_1306	PAB0842	PF0512	PH0783
Regulatory functions :: Transcription regulators	tg0992	Transcriptional regulatory protein, Lrp-AsnC family	156	17892.9	yes	K Transcription	COG1522 Transcriptional regulators	TK1285 TK1491 TK1210 TK2110	TON_1284 TON_0118 TON_0482 TON_1615	PAB1938 PAB0322 PAB2257 PAB1236	PF1543 PF1734 PF0250 PF1231 PF1601	PH1519 PH1692 PH0140 PH1916 PH1592
Regulatory functions :: Transcription regulators	tg0834	Conserved hypothetical protein	89	10263.9	no
Regulatory functions :: Transcription regulators	tg1303	Transcription regulator, arsR family, putative	233	26529.6	yes	K Transcription	COG1777 Predicted transcriptional regulators	tk1086	TON_0318	PAB0108	PF0095	PH0180
Regulatory functions :: Transcription regulators	tg1071	Transcriptional regulatory protein, AsnC family	166	18965.9	yes	K Transcription	COG1522 Transcriptional regulators	TK0567	TON_0980	PAB2312	PF0054	PH0045
Regulatory functions :: Transcription regulators	tg0281	Conserved hypothetical protein, predicted transcriptional regulator	181	20612.9	yes	K Transcription	COG1318 Predicted transcriptional regulators	TK1591	TON_1741	PAB2181	PF1932	PH0283
Regulatory functions :: Transcription regulators	tg0167	Transcriptional regulatory protein, Lrp-AsnC family	150	17047.9	yes	K Transcription	COG1522 Transcriptional regulators	TK2110 TK1285	TON_1615 TON_1284	PAB1236 PAB1938	PF0250 PF1543	PH1916 PH1519
Transcription :: RNA polymerase	tg1966	DNA-directed RNA polymerase subunit D	260	29763.1	yes	K Transcription	COG0202 DNA-directed RNA polymerase, alpha subunit/40 kD subunit	TK1503	TON_0105	PAB2410	PF1647	PH1637
Transcription :: RNA polymerase	tg1962	DNA-directed RNA polymerase subunit N	70	8265.75	yes	K Transcription	COG1644 DNA-directed RNA polymerase, subunit N (RpoN/RPB10)	TK1499	TON_0109	PAB7131	PF1643	PH1632
Transcription :: RNA polymerase	tg1961	DNA-directed RNA polymerase subunit K	57	6235.41	yes	K Transcription	COG1758 DNA-directed RNA polymerase, subunit K/omega	TK1498	TON_0110	PAB7132	PF1642	PAB7132
Transcription :: RNA polymerase	tg1927	DNA-directed RNA polymerase subunit H	82	9482.98	yes	K Transcription	COG2012 DNA-directed RNA polymerase, subunit H, RpoH/RPB5	TK1084	TON_0216	PAB7151	PF1565	PHs044
Transcription :: RNA polymerase	tg1926	DNA-directed RNA polymerase subunit B	1122	126883	yes	K Transcription	COG0085 DNA-directed RNA polymerase, beta subunit/140 kD subunit	TK1083	TON_0217	PAB0423	PF1564	PH1546
Transcription :: RNA polymerase	tg1925	DNA-directed RNA polymerase subunit A'	905	102916	yes	K Transcription	COG0086 DNA-directed RNA polymerase, beta' subunit/160 kD subunit	TK1082	TON_0218	PAB0424	PF1563	PH1545
Transcription :: RNA polymerase	tg1924	DNA-directed RNA polymerase, subunit A"	391	43873.6	yes	K Transcription	COG0086 DNA-directed RNA polymerase, beta' subunit/160 kD subunit	TK1081	TON_0219	PAB0425	PF1562	PH1544
Transcription :: RNA polymerase	tg1003	DNA-directed RNA polymerase, subunit L	95	10986.5	yes	K Transcription	COG1761 DNA-directed RNA polymerase, subunit L	TK1167	TON_0379	PAB2316	PF0050	PH0041a
Transcription :: RNA polymerase	tg0906	DNA-directed RNA polymerase, subunit F	122	14661.8	yes	S Function unknown	COG1460 Uncharacterized protein conserved in archaea	TK0901	TON_0407	PAB0732	PF1036	PH1127
Transcription :: RNA polymerase	tg0500	DNA-directed RNA polymerase, subunit E"	62	7202.44	no	K Transcription	COG2093 DNA-directed RNA polymerase, subunit E''	TK1698	TON_1912	PAB7428	PF0255	PH1908a
Transcription :: RNA polymerase	tg0499	DNA-directed RNA polymerase, subunit E'	186	21174.7	yes	K Transcription	COG1095 DNA-directed RNA polymerase, subunit E'	TK1699	TON_1913	PAB1105	PF0256	PH1908
Transcription :: RNA polymerase	tg0803	DNA-directed RNA polymerase, subunit P	49	5696.84	yes	K Transcription	COG1996 DNA-directed RNA polymerase, subunit RPC10 (contains C4-type Zn-finger)	TK0616	TON_0454	PAB3072	PF2009	PHs056
Transcription :: Transcription factors	tg0170	Putative transcription regulator	306	36045.3	no	K Transcription	COG1522 Transcriptional regulators	TK2113	TON_1618	PAB1110	PF0247	PH1919
Transcription :: Transcription factors	tg1262	Transcriptional regulator, putative, HTH/Fis type	386	43034.9	no
Transcription :: Transcription factors	tg0563	Transcriptional regulator, SpoVT/AbrB family	88	10193.8	no	K Transcription	COG2002 Regulators of stationary/sporulation gene expression
Transcription :: Transcription factors	tg1919	Transcriptional regulator, SpoVT/AbrB family	88	10320.8	no	K Transcription	COG2002 Regulators of stationary/sporulation gene expression
Transcription :: Transcription factors	tg0327	Nascent polypeptide-associated complex protein	112	12535.7	yes	K Transcription	COG1308 Transcription factor homologous to NACalpha-BTF3	TK1973	TON_1472	PAB0439	PF1545	PH1524
Transcription :: Transcription factors	tg0250	Transcriptional regulator, TetR family	197	22488.1	yes	K Transcription	COG1309 Transcriptional regulator		TON_0282	PAB0976
Transcription :: Transcription factors	tg1922	Transcription termination-antitermination factor, NusA homolog	145	16323.2	yes	K Transcription	COG0195 Transcription elongation factor	TK1079	TON_0221	PAB0426	PF1560	PH1543
Transcription :: Transcription factors	tg1840	Putative transcriptional regulator copG family	62	7240.46	no	K Transcription	COG3609 Predicted transcriptional regulators containing the CopG/Arc/MetJ DNA-binding domain	TK2270	TON_1257	PHS024	PF0524	PHs024
Transcription :: Transcription factors	tg1558	Transcriptional regulator, TrmB homolog	338	38807.9	no	K Transcription	COG1378 Predicted transcriptional regulators
Transcription :: Transcription factors	tg1545	DNA helicase TIP49 homolog, TBP-interacting protein	441	49177.6	yes	K Transcription	COG1224 DNA helicase TIP49, TBP-interacting protein	TK1199	TON_0462	PAB2107	PF1847	PH1804
Transcription :: Transcription factors	tg1048	Transcription elongation factor S	110	12991.9	yes	K Transcription	COG1594 DNA-directed RNA polymerase, subunit M/Transcription elongation factor TFIIS	TK0533	TON_0824	PAB1464	PF0986	PH0664
Transcription :: Transcription factors	tg0640	TBP-interacting protein	225	26100.5	yes			TK1172	TON_0374	PAB1510	PF0607	PH0742
Transcription :: Transcription factors	tg0485	Ribosomal protein L26E	152	16764.4	yes	K Transcription	COG0250 Transcription antiterminator	TK1419	TON_0178	PAB2352	PF1990	PH0002
Transcription :: Transcription factors	tg1198	Transcription initiation factor TFIIB	300	34021.4	yes	K Transcription	COG1405 Transcription initiation factor TFIIIB, Brf1 subunit/Transcription initiation factor TFIIB	TK1280 TK2287	TON_1100 TON_1237	PAB1912	PF1377 PF0687	PH1482
Transcription :: Transcription factors	tg0475	Transcription initiation factor TFIIB	303	34348.9	no	K Transcription	COG1405 Transcription initiation factor TFIIIB, Brf1 subunit/Transcription initiation factor TFIIB	TK1280 TK2287	TON_1237 TON_1100	PAB1912	PF1377 PF0687	PH1482
Transcription :: Transcription factors	tg0829	TATA box-binding protein, transcription initiation factor TFIID	182	20175.3	yes	K Transcription	COG2101 TATA-box binding protein (TBP), component of TFIID and TFIIIB	TK0132	TON_1309	PAB1726	PF1295	PH1009
Transcription :: Transcription factors	tg0446	TATA box-binding protein, transcription initiation factor TFIID	192	21486.9	yes	K Transcription	COG2101 TATA-box binding protein (TBP), component of TFIID and TFIIIB	TK0132	TON_1309	PAB1726	PF1295	PH1009
Transcription :: Transcription factors	tg0226	Transcription factor TFIIE subunit alpha homolog	221	25814.8	yes	K Transcription	COG1675 Transcription initiation factor IIE, alpha subunit	TK2024		PAB0950	PF0491	PH0619
Transcription :: Transcription factors	tg0362	Transcriptional regulator, copG/nikR family.	88	10576.9	no	K Transcription	COG3609 Predicted transcriptional regulators containing the CopG/Arc/MetJ DNA-binding domain			PAB2324
Transcription :: Transcription factors	tg0975	Transcriptional regulator, HTH/deoR family	498	56135.2	no	K Transcription	COG2865 Predicted transcriptional regulator containing an HTH domain and an uncharacterized domain shared with the mammalian protein Schlafen
Transcription :: Transcription factors	tg0910	Putative transcription regulator	99	11528.6	yes	K Transcription	COG3357 Predicted transcriptional regulator containing an HTH domain fused to a Zn-ribbon	TK0904	TON_0404	PAB3329	PF0610	PH0744.1n
Transcription :: Transcription factors	tg0849	Transcriptional regulator, arsR family, putative	158	18600.7	yes	K Transcription	COG1510 Predicted transcriptional regulators				PF0649	PH0825
Transcription :: Transcription factors	tg0390	Transcriptional regulator, putative	178	21088.1	yes	K Transcription	COG1522 Transcriptional regulators					PH1045
Translation :: Helicases with unknown function	tg1910	ATP-dependent RNA helicase, DEAD-family	403	46360.7	no	L Replication, recombination and repair	COG0513 Superfamily II DNA and RNA helicases	TK0306	TON_1042
Translation :: Helicases with unknown function	tg1574	ATP-dependent helicase, lhr homolog	926	106367	no	R General function prediction only	COG1201 Lhr-like helicases	TK1015	TON_0937	PAB1817 PAB0744	PF1504 PF1051	PH1329
Translation :: Helicases with unknown function	tg0576	ATP-dependent helicase, lhr homolog	874	100515	no	R General function prediction only	COG1201 Lhr-like helicases	TK0764 TK1015	TON_0613 TON_0937	PAB0744 PAB1817	PF1051	PH1110 PH1329
Translation :: Helicases with unknown function	tg0870	ski2-type helicase, putative	720	82051.4	yes	R General function prediction only	COG1204 Superfamily II helicase	TK1332	TON_1343	PAB0592	PF0677	PH1280
Translation :: Helicases with unknown function	tg0647	DEAD/DEAH box RNA helicase	878	100969	yes	R General function prediction only	COG1202 Superfamily II helicase, archaea-specific	TK0566	TON_0979	PAB2313	PF0053	PH0044
Translation :: mRNA processing	tg1687	mRNA 3-end processing factor, putative	285	32364.6	no	J Translation, ribosomal structure and biogenesis	COG1236 Predicted exonuclease of the beta-lactamase fold involved in RNA processing	TK1153	TON_1111		PF0596	ph0724
Translation :: mRNA processing	tg1738	Small nuclear ribonucleoprotein (snRNP) homolog, Sm-like protein	76	8372.69	yes	K Transcription	COG1958 Small nuclear ribonucleoprotein (snRNP) homolog	TK0976	TON_0644	PAB8160	PF1542	PHs042
Translation :: mRNA processing	tg0852	Nonsense-mediated mRNA decay protein, NMD3 homolog	392	45655.5	no	J Translation, ribosomal structure and biogenesis	COG1499 NMD protein affecting ribosome stability and mRNA decay	TK1297	TON_0306	PAB1716	PF1032	PH0990
Translation :: mRNA processing	tg0470	Endoribonuclease L-PSP, YjgF-like protein	147	16310.6	yes	J Translation, ribosomal structure and biogenesis	COG0251 Putative translation initiation inhibitor, yjgF family		TON_0527	PAB0825	PF0668	PH0854
Translation :: Ribosomal proteins - large subunit	tg2010	LSU ribosomal protein L10	182	21193.5	yes	J Translation, ribosomal structure and biogenesis	COG0197 Ribosomal protein L16/L10E	TK1546	TON_0063	PAB1444	PF1279	PH0633
Translation :: Ribosomal proteins - large subunit	tg2003	LSU ribosomal protein L3P	346	39179.7	yes	J Translation, ribosomal structure and biogenesis	COG0087 Ribosomal protein L3	TK1542	TON_0066	PAB2120	PF1825	PH1777
Translation :: Ribosomal proteins - large subunit	tg2002	LSU ribosomal protein L4P	255	28635.5	yes	J Translation, ribosomal structure and biogenesis	COG0088 Ribosomal protein L4	TK1541	TON_0067	PAB2121	PF1824	PH1776
Translation :: Ribosomal proteins - large subunit	tg2001	LSU ribosomal protein L23P	86	9940.78	yes	J Translation, ribosomal structure and biogenesis	COG0089 Ribosomal protein L23	TK1540	TON_0068	PAB7083	PF1823	PHs050
Translation :: Ribosomal proteins - large subunit	tg2000	LSU ribosomal protein L2P	239	26081.3	yes	J Translation, ribosomal structure and biogenesis	COG0090 Ribosomal protein L2	TK1539	TON_0069	PAB2122	PF1822	PH1775
Translation :: Ribosomal proteins - large subunit	tg1998	LSU ribosomal protein L22P	156	17829.6	yes	J Translation, ribosomal structure and biogenesis	COG0091 Ribosomal protein L22	TK1537	TON_0071	PAB2396	PF1820	PH1773
Translation :: Ribosomal proteins - large subunit	tg1996	LSU ribosomal protein L29P	66	7923.39	yes	J Translation, ribosomal structure and biogenesis	COG0255 Ribosomal protein L29	TK1535	TON_0073	PAB8082	PF1818	PHs048
Translation :: Ribosomal proteins - large subunit	tg1992	LSU ribosomal protein L14P	141	15136.7	yes	J Translation, ribosomal structure and biogenesis	COG0093 Ribosomal protein L14	TK1531	TON_0076	PAB2436	PF1814	PH1768
Translation :: Ribosomal proteins - large subunit	tg1991	LSU ribosomal protein L24P	121	14302.8	yes	J Translation, ribosomal structure and biogenesis	COG0198 Ribosomal protein L24	TK1530	TON_0077	PAB2128	PF1813	PH1767
Translation :: Ribosomal proteins - large subunit	tg1989	LSU ribosomal protein L5P	183	21071.5	yes	J Translation, ribosomal structure and biogenesis	COG0094 Ribosomal protein L5	TK1528	TON_0079	PAB2130	PF1811	PH1765
Translation :: Ribosomal proteins - large subunit	tg1986	LSU ribosomal protein L6P	184	20893.2	yes	J Translation, ribosomal structure and biogenesis	COG0097 Ribosomal protein L6P/L9E	TK1525	TON_0082	PAB2132	PF1808	PH1763
Translation :: Ribosomal proteins - large subunit	tg1985	LSU ribosomal protein L32E	127	14895.6	yes	J Translation, ribosomal structure and biogenesis	COG1717 Ribosomal protein L32E	TK1524	TON_0083	PAB2133	PF1807	PH1761
Translation :: Ribosomal proteins - large subunit	tg1984	LSU ribosomal protein L19E	150	17698	no	J Translation, ribosomal structure and biogenesis	COG2147 Ribosomal protein L19E	TK1523	TON_0084	PAB2134	PF1806	PH1759
Translation :: Ribosomal proteins - large subunit	tg1983	LSU ribosomal protein L18P	201	22959.5	yes	J Translation, ribosomal structure and biogenesis	COG0256 Ribosomal protein L18	TK1522	TON_0085	PAB2135	PF1805	PH1758
Translation :: Ribosomal proteins - large subunit	tg1981	LSU ribosomal protein L30P	155	17847.1	yes	J Translation, ribosomal structure and biogenesis	COG1841 Ribosomal protein L30/L7E	TK1520	TON_0087	PAB2137	PF1803	PH1756
Translation :: Ribosomal proteins - large subunit	tg1980	LSU ribosomal protein L15P	148	16623.3	no	J Translation, ribosomal structure and biogenesis	COG0200 Ribosomal protein L15	TK1519	TON_0088	PAB2138	PF1802	PH1755
Translation :: Ribosomal proteins - large subunit	tg1976	LSU ribosomal protein L34E	89	10370.4	no	J Translation, ribosomal structure and biogenesis	COG2174 Ribosomal protein L34E	TK1515	TON_0092	PAB7289	PF0821	PHs035
Translation :: Ribosomal proteins - large subunit	tg1974	LSU ribosomal protein L14E	83	9083.63	yes	J Translation, ribosomal structure and biogenesis	COG2163 Ribosomal protein L14E/L6E/L27E	TK1513	TON_0094	PAB7290	PF0819	PAB7290
Translation :: Ribosomal proteins - large subunit	tg1965	LSU ribosomal protein L18E	121	13866.1	yes	J Translation, ribosomal structure and biogenesis	COG1727 Ribosomal protein L18E	TK1502	TON_0106	PAB0364	PF1646	PH1636
Translation :: Ribosomal proteins - large subunit	tg1964	LSU ribosomal protein L13P	142	16250	yes	J Translation, ribosomal structure and biogenesis	COG0102 Ribosomal protein L13	TK1501	TON_0107	PAB0365	PF1645	PH1634
Translation :: Ribosomal proteins - large subunit	tg1958	LSU ribosomal protein L40E	51	5780.91	yes	J Translation, ribosomal structure and biogenesis	COG1552 Ribosomal protein L40E	TK1495	TON_0113	PAB7211	PF1475	PHs037
Translation :: Ribosomal proteins - large subunit	tg1923	LSU ribosomal protein L30E	102	11024.8	yes	J Translation, ribosomal structure and biogenesis	COG1911 Ribosomal protein L30E	TK1080	TON_0220	PAB7152	PF1561	PHs043
Translation :: Ribosomal proteins - large subunit	tg1876	LSU ribosomal protein L7AE	123	13423.6	yes	J Translation, ribosomal structure and biogenesis	COG1358 Ribosomal protein HS6-type (S12/L30/L7a)	TK1311	TON_0954	PAB0460	PF1367	PH1496
Translation :: Ribosomal proteins - large subunit	tg1874	LSU ribosomal protein L24E	68	8200.64	yes	J Translation, ribosomal structure and biogenesis	COG2075 Ribosomal protein L24E	TK1309	TON_0952	PAB8165	PF1369	PH1495a
Translation :: Ribosomal proteins - large subunit	tg1800	LSU ribosomal protein L15E	194	22558.7	yes	J Translation, ribosomal structure and biogenesis	COG1632 Ribosomal protein L15E	TK1454	TON_0144	PAB0575	PF0876	PH0978
Translation :: Ribosomal proteins - large subunit	tg1739	LSU ribosomal protein L37E	63	7419.72	no	J Translation, ribosomal structure and biogenesis	COG2126 Ribosomal protein L37E	TK0975	TON_0645	PAB7160	PF1541	PHs041
Translation :: Ribosomal proteins - large subunit	tg1684	LSU ribosomal protein L39E	51	6225.59	yes	J Translation, ribosomal structure and biogenesis	COG2167 Ribosomal protein L39E	TK1319	TON_1109	PAB3384	PF0379	PH0529b
Translation :: Ribosomal proteins - large subunit	tg1683	LSU ribosomal protein L31E	90	10381.4	yes	J Translation, ribosomal structure and biogenesis	COG2097 Ribosomal protein L31E	TK1320	TON_1108	PAB7387	PF0378	PH0529a
Translation :: Ribosomal proteins - large subunit	tg1681	LSU ribosomal protein LXA	77	9189.69	no	J Translation, ribosomal structure and biogenesis	COG2157 Ribosomal protein L20A (L18A)	TK1322	TON_1106	PAB7388	PF0376	PHs021
Translation :: Ribosomal proteins - large subunit	tg1490	LSU ribosomal protein L44E	94	11256.5	no	J Translation, ribosomal structure and biogenesis	COG1631 Ribosomal protein L44E	TK1098	TON_0235	PAB1221	PF0217	PH1940
Translation :: Ribosomal proteins - large subunit	tg1393	LSU ribosomal protein L35AE	87	9750.45	yes	J Translation, ribosomal structure and biogenesis	COG2451 Ribosomal protein L35AE/L33A	TK0969	TON_0649	PAB7092	PF1872	PHs052
Translation :: Ribosomal proteins - large subunit	tg0907	LSU ribosomal protein L21E	98	11317.3	yes	J Translation, ribosomal structure and biogenesis	COG2139 Ribosomal protein L21E	TK0902	TON_0406	PAB0731	PF1035	PHs032
Translation :: Ribosomal proteins - large subunit	tg0804	LSU ribosomal protein L37AE	86	9214.99	yes	J Translation, ribosomal structure and biogenesis	COG1997 Ribosomal protein L37AE/L43A	TK0615	TON_0455	PAB7067	PF2008	PHs057
Translation :: Ribosomal proteins - large subunit	tg0489	LSU ribosomal protein L12A	106	10956.2	yes	J Translation, ribosomal structure and biogenesis	COG2058 Ribosomal protein L12E/L44/L45/RPP1/RPP2	TK1415	TON_0182	PAB1168	PF1994	PH1998
Translation :: Ribosomal proteins - large subunit	tg0488	LSU ribosomal protein L10E	340	37016.6	yes	J Translation, ribosomal structure and biogenesis	COG0244 Ribosomal protein L10	TK1416	TON_0181	PAB1167	PF1993	PH1999
Translation :: Ribosomal proteins - large subunit	tg0487	LSU ribosomal protein L1P	216	24148.2	yes	J Translation, ribosomal structure and biogenesis	COG0081 Ribosomal protein L1	TK1417	TON_0180	PAB1166	PF1992	PH2000 PH2000
Translation :: Ribosomal proteins - large subunit	tg0486	LSU ribosomal protein L11P	168	18119.2	yes	J Translation, ribosomal structure and biogenesis	COG0080 Ribosomal protein L11	TK1418	TON_0179	PAB2353	PF1991	PH0001
Translation :: Ribosomal proteins - large subunit	tg0958	LSU ribosomal protein L41E	40	5346.72	no			TK1915	TON_1922	PABs6359	PF1018	_PH8897
Translation :: Ribosomal proteins - small subunit	tg1999	SSU ribosomal protein S19P	133	15339.2	yes	J Translation, ribosomal structure and biogenesis	COG0185 Ribosomal protein S19	TK1538	TON_0070	PAB2123	PF1821	PH1774
Translation :: Ribosomal proteins - small subunit	tg1997	SSU ribosomal protein S3P	209	23324.1	yes	J Translation, ribosomal structure and biogenesis	COG0092 Ribosomal protein S3	TK1536	TON_0072	PAB2125	PF1819	PH1772
Translation :: Ribosomal proteins - small subunit	tg1993	SSU ribosomal protein S17P	114	13285.4	yes	J Translation, ribosomal structure and biogenesis	COG0186 Ribosomal protein S17	TK1532	TON_0075	PAB2127	PF1815	PH1770
Translation :: Ribosomal proteins - small subunit	tg1990	SSU ribosomal protein S4E	243	27982.6	yes	J Translation, ribosomal structure and biogenesis	COG1471 Ribosomal protein S4E	TK1529	TON_0078	PAB2397	PF1812	PH1766
Translation :: Ribosomal proteins - small subunit	tg1988	SSU ribosomal protein S14P	56	6615.98	yes	J Translation, ribosomal structure and biogenesis	COG0199 Ribosomal protein S14	TK1527	TON_0080	PAB7080	PF1810	PHs047
Translation :: Ribosomal proteins - small subunit	tg1987	SSU ribosomal protein S8P	130	14678.1	yes	J Translation, ribosomal structure and biogenesis	COG0096 Ribosomal protein S8	TK1526	TON_0081	PAB2131	PF1809	PH1764
Translation :: Ribosomal proteins - small subunit	tg1982	SSU ribosomal protein S5P	234	26149.3	yes	J Translation, ribosomal structure and biogenesis	COG0098 Ribosomal protein S5	TK1521	TON_0086	PAB2136	PF1804	PH1757
Translation :: Ribosomal proteins - small subunit	tg1969	SSU ribosomal protein S13P	149	17091.9	yes	J Translation, ribosomal structure and biogenesis	COG0099 Ribosomal protein S13	TK1506	TON_0102	PAB0360	PF1650	PH1641
Translation :: Ribosomal proteins - small subunit	tg1968	SSU ribosomal protein S4P	180	21239.5	yes	J Translation, ribosomal structure and biogenesis	COG0522 Ribosomal protein S4 and related proteins	TK1505	TON_0103	PAB0361	PF1649	PH1640
Translation :: Ribosomal proteins - small subunit	tg1967	SSU ribosomal protein S11P	138	14811.9	yes	J Translation, ribosomal structure and biogenesis	COG0100 Ribosomal protein S11	TK1504	TON_0104	PAB0362	PF1648	PH1638
Translation :: Ribosomal proteins - small subunit	tg1963	SSU ribosomal protein S9P	135	15313.8	yes	J Translation, ribosomal structure and biogenesis	COG0103 Ribosomal protein S9	TK1500	TON_0108	PAB0366	PF1644	PH1633
Translation :: Ribosomal proteins - small subunit	tg1959	SSU ribosomal protein S2P	201	23102.8	yes	J Translation, ribosomal structure and biogenesis	COG0052 Ribosomal protein S2	TK1496	TON_0112	PAB0368	PF1640	PH1629
Translation :: Ribosomal proteins - small subunit	tg1921	SSU ribosomal protein S12P	147	16477.4	yes	J Translation, ribosomal structure and biogenesis	COG0048 Ribosomal protein S12	TK1078	TON_0222	PAB0427	PF1559	PH1542
Translation :: Ribosomal proteins - small subunit	tg1920	SSU ribosomal protein S7P	215	24594.6	yes	J Translation, ribosomal structure and biogenesis	COG0049 Ribosomal protein S7	TK1077	TON_0223	PAB0428	PF1558	PH1541
Translation :: Ribosomal proteins - small subunit	tg1875	SSU ribosomal protein S28E	70	7968.2	yes	J Translation, ribosomal structure and biogenesis	COG2053 Ribosomal protein S28E/S33	TK1310	TON_0953	PAB7165	PF1368	PHs040
Translation :: Ribosomal proteins - small subunit	tg1634	SSU ribosomal protein S6E	125	13795.1	yes	J Translation, ribosomal structure and biogenesis	COG2125 Ribosomal protein S6E (S10)	TK1951	TON_1945	PAB1427	PF0488	PH0615
Translation :: Ribosomal proteins - small subunit	tg1489	SSU ribosomal protein S27E	65	7090.58	yes	J Translation, ribosomal structure and biogenesis	COG2051 Ribosomal protein S27E	TK1099	TON_0236	PAB7435	PF0218	PH0635.1n6
Translation :: Ribosomal proteins - small subunit	tg1195	SSU ribosomal protein S19E	150	17357	yes	J Translation, ribosomal structure and biogenesis	COG2238 Ribosomal protein S19E (S16A)	TK1276	TON_1103	PAB1813	PF1499	PH1325
Translation :: Ribosomal proteins - small subunit	tg1055	SSU ribosomal protein S10P	102	11709.6	yes	J Translation, ribosomal structure and biogenesis	COG0051 Ribosomal protein S10	TK0307	TON_0751	PAB0466	PF1376	PH1483
Translation :: Ribosomal proteins - small subunit	tg0865	SSU ribosomal protein S15P	151	17374.4	yes	J Translation, ribosomal structure and biogenesis	COG0184 Ribosomal protein S15P/S13E	TK1251	TON_0517	PAB0033	PF2056	PH0058
Translation :: Ribosomal proteins - small subunit	tg0862	SSU ribosomal protein S3AE	200	23147.9	yes	J Translation, ribosomal structure and biogenesis	COG1890 Ribosomal protein S3AE	TK1254	TON_0520	PAB0035	PF2054	PH0060
Translation :: Ribosomal proteins - small subunit	tg0855	SSU ribosomal protein S17E	67	8074.4	yes	J Translation, ribosomal structure and biogenesis	COG1383 Ribosomal protein S17E	TK2292	TON_1230	PAB7207	PF1491	PH1316a
Translation :: Ribosomal proteins - small subunit	tg0646	SSU ribosomal protein S8E	130	14572.9	yes	J Translation, ribosomal structure and biogenesis	COG2007 Ribosomal protein S8E	TK1191	TON_0354	PAB0749	PF1069	PH1103
Translation :: Ribosomal proteins - small subunit	tg0503	SSU ribosomal protein S27AE	56	6594.85	no	J Translation, ribosomal structure and biogenesis	COG1998 Ribosomal protein S27AE	TK1695	TON_1909	PAB3419a PAB8428	PF0252	PH1910a
Translation :: Ribosomal proteins - small subunit	tg0502	SSU ribosomal protein S24E	98	11510.2	yes	J Translation, ribosomal structure and biogenesis	COG2004 Ribosomal protein S24E	TK1696	TON_1910	PAB3419	PF0253	PH1909a
Translation :: Translation factors	tg0166	Nucleic acid-binding protein, containing OB-fold domain	64	7234.47	yes	J Translation, ribosomal structure and biogenesis	COG2888 Predicted Zn-ribbon RNA-binding protein with a function in translation	TK0111	TON_1865	PAB0018a	PF1964	PH0026a
Translation :: Translation factors	tg2025	Translation initiation factor 2 beta subunit	142	16324.9	yes	J Translation, ribosomal structure and biogenesis	COG1601 Translation initiation factor 2, beta subunit (eIF-2beta)/eIF-5 N-terminal domain	TK1621	TON_0042	PAB0959	PF0481	PH0605
Translation :: Translation factors	tg2016	Putative Translation factor	104	11762.8	yes			TK1610	TON_0051	PAB1698	PF0907	PH1233
Translation :: Translation factors	tg1995	Protein translation factor SUI1 homolog	98	11410.3	yes	J Translation, ribosomal structure and biogenesis	COG0023 Translation initiation factor 1 (eIF-1/SUI1) and related proteins	TK1534	TON_0074	PAB7082	PF1817	PH1771a
Translation :: Translation factors	tg1940	Translation factor, putative, Sua5/YciO/YrdC/YwlC family	343	37465.5	yes	J Translation, ribosomal structure and biogenesis	COG0009 Putative translation factor (SUA5)	TK0948	TON_1086	PAB1302	PF0306	PH0435
Translation :: Translation factors	tg1871	Translation initiation factor IF-2	600	66610.3	yes	J Translation, ribosomal structure and biogenesis	COG0532 Translation initiation factor 2 (IF-2; GTPase)	TK1305	TON_0948	PAB0755	PF1137	PH1095
Translation :: Translation factors	tg1682	Translation initiation factor 6	228	24906.6	yes	J Translation, ribosomal structure and biogenesis	COG1976 Translation initiation factor 6 (eIF-6)	TK1321	TON_1107	PAB1005	PF0377	PH0528
Translation :: Translation factors	tg1668	Translation initiation factor eIF-2B subunit 2-like	275	30840.4	yes	J Translation, ribosomal structure and biogenesis	COG1184 Translation initiation factor 2B subunit, eIF-2B alpha/beta/delta family	TK1047 TK0185	TON_0637 TON_1296	PAB1306 PAB2402	PF0475 PF0122	PH0440 PH0208
Translation :: Translation factors	tg1556	Translation initiation factor eIF-2B subunit 1	357	39821.8	yes	J Translation, ribosomal structure and biogenesis	COG0182 Predicted translation initiation factor 2B subunit, eIF-2B alpha/beta/delta family	TK0556 TK0185	TON_0934 TON_1296	PAB2444 PAB2402	PF1349 PF0122	PH0702 PH0208
Translation :: Translation factors	tg1397	Translation elongation factor EF-2	732	82036	yes	J Translation, ribosomal structure and biogenesis	COG0480 Translation elongation factors (GTPases)	TK0309	TON_0755	PAB0187	PF2012	PH1899
[truncated: 221 more rows]

## Sheet: Thermococci
Table S2: T. gammatolerans genes with homologues in all other Thermococci
[truncated: 1,417 more rows]

## Sheet: Thermococcales
Table S3: T. gammatolerans genes with homologues in all other Thermococcales
[truncated: 1,157 more rows]

## Sheet: tgammatolerans only
Table S4: T. gammatolerans genes absent in other Thermococcales
[truncated: 327 more rows]

[truncated: 1 more sheets: Thermococcus only]
