# Supplementary material for: Genome analysis and genome-wide proteomics of Thermococcus gammatolerans, the most radioresistant organism known amongst the Archaea
Source: Genome Biol. 2009 Jun 26;10(6):R70. doi: 10.1186/gb-2009-10-6-r70 (PMC2718504; doi:10.1186/gb-2009-10-6-r70)
Supplement: Additional data file 2 — All the non-redundant peptides (Table S6) and proteins (Table S7) identified in T. gammatolerans; spectral count comparison of proteins detected in exponential and stationary phases per class and fold change (Table S8). [file gb-2009-10-6-r70-S2.xls]

## Sheet: Trypsic peptides
	Table S6. List of all the non-redundant peptides identified in T. gammatolerans (a).
	Query (b)	Observed	z	Mr (expt)	Mr (calc)	delta	miss	score	start	stop		sequence		modifications	protein ID	description
	O1_73564	584.78	4	2335.09	2335.09	-0.001666	1	82.3	24	44	R	HRGPDDEGVYVDDNVSLGHVR	L		Tg0001	putative asparagine synthase, glutamine-hydrolyzing
	O2_4973	485.302	2	968.59	968.591	-0.000559	0	46.93	45	53	R	LAIIDLSPK	G		Tg0001	putative asparagine synthase, glutamine-hydrolyzing
	O4_5876	521.806	2	1041.6	1041.6	-0.000674	0	52.15	107	116	R	GGIFIPVSPR	G		Tg0006	Conserved hypothetical protein
	O3_99360	1055.08	2	2108.14	2108.13	0.004833	0	72.65	129	147	R	VLYSEPEPGLLLSPVPGWR	F		Tg0006	Conserved hypothetical protein
	O5_15956	413.228	3	1236.66	1236.66	7.3e-05	0	34.79	243	252	R	FTRPGEYLVR	A		Tg0007	Conserved hypothetical protein
	O5_31712	790.41	2	1578.81	1578.8	0.001249	0	87.79	292	305	R	VSLVDYYSNPLPGR	E		Tg0007	Conserved hypothetical protein
	O2_50735	849.954	2	1697.89	1697.89	0.006675	0	81.62	214	227	K	VSDEIIDYIYSILR	A		Tg0009	moxR-type AAA ATPase, putative chaperone protein
	O3_75608	584.286	3	1749.84	1749.84	0.000331	1	25	170	183	K	VSYLSENHEKEMLR	R	Oxidation (M)	Tg0009	moxR-type AAA ATPase, putative chaperone protein
	O6_634	427.759	2	853.502	853.502	0.000312	0	35.41	24	31	K	ALLPVGER	R		Tg0017	Sugar-phosphate nucleotydyltransferase
	O2_44629	805.408	2	1608.8	1608.79	0.006808	0	76.95	191	203	R	DSPGYFVQWLLER	G		Tg0017	Sugar-phosphate nucleotydyltransferase
	O1_39838	830.416	2	1658.82	1658.82	0.001923	0	52.63	235	248	R	ESHIEEIQISPYSK	I		Tg0017	Sugar-phosphate nucleotydyltransferase
	O2_38161	498.589	3	1492.74	1492.75	-0.00202	0	32.38	55	66	R	FFESHFRPVAEK	Y		Tg0017	Sugar-phosphate nucleotydyltransferase
	O1_71173	1129.02	2	2256.03	2256.03	0.007203	0	113.01	212	230	R	FSEYWYDIGSADSYLEALK	T		Tg0017	Sugar-phosphate nucleotydyltransferase
	O2_42049	784.92	2	1567.83	1567.82	0.000833	0	78.21	163	176	R	STLISTGVYVFPER	V		Tg0017	Sugar-phosphate nucleotydyltransferase
	O2_29795	685.876	2	1369.74	1369.74	0.001466	0	50.9	151	162	R	VVAFEEKPAQPR	S		Tg0017	Sugar-phosphate nucleotydyltransferase
	O1_77502	820.108	3	2457.3	2457.3	0.001467	1	84.83	141	162	R	YGVVVLEGDRVVAFEEKPAQPR	S		Tg0017	Sugar-phosphate nucleotydyltransferase
	O5_42895	1028.53	2	2055.05	2055.04	0.004265	0	131.46	121	139	R	YSGETLIAVYDVGDLELAK	R		Tg0017	Sugar-phosphate nucleotydyltransferase
	O5_44192	738.056	3	2211.14	2211.14	0.002684	1	69.18	121	140	R	YSGETLIAVYDVGDLELAKR	Y		Tg0017	Sugar-phosphate nucleotydyltransferase
	O1_46	310.2	2	618.385	618.385	-6.7e-05	0	26.17	167	171	R	ALIFR	L		Tg0018	UDP-glucose 4-epimerase
	O1_46799	879.952	2	1757.89	1757.9	-0.008484	0	57.34	250	264	K	EIAEIVSEEMSLRPR	F		Tg0018	UDP-glucose 4-epimerase
	O1_47516	592.307	3	1773.9	1773.89	0.005821	0	39.15	250	264	K	EIAEIVSEEMSLRPR	F	Oxidation (M)	Tg0018	UDP-glucose 4-epimerase
	O1_8767	556.282	2	1110.55	1110.55	0.004195	0	68.35	265	275	R	FVFTGGVDGGR	G		Tg0018	UDP-glucose 4-epimerase
	O5_48624	1432.03	3	4293.07	4293.05	0.021255	0	42.47	109	149	R	GSNVEYLVFTSSSTVYGDADVIPTPEDYGPLEPISVYGGAK	L		Tg0018	UDP-glucose 4-epimerase
	O2_99659	1426.75	2	2851.49	2851.48	0.00852	0	103.82	84	108	R	IGSQSPELLYETNVLITYNLLNAMR	G		Tg0018	UDP-glucose 4-epimerase
	O2_99889	1434.75	2	2867.48	2867.47	0.009602	0	92.05	84	108	R	IGSQSPELLYETNVLITYNLLNAMR	G	Oxidation (M)	Tg0018	UDP-glucose 4-epimerase
	O2_89358	1232.17	2	2462.33	2462.32	0.010538	1	108.91	62	83	K	IVEEAVKDVEVVFHLAANPEVR	I		Tg0018	UDP-glucose 4-epimerase
	O1_42954	849.941	2	1697.87	1697.86	0.00825	1	127.61	194	208	R	KNPEELEILGDGTQR	K		Tg0018	UDP-glucose 4-epimerase
	O5_39664	609.658	3	1825.95	1825.95	-0.001782	2	66.95	194	209	R	KNPEELEILGDGTQRK	S		Tg0018	UDP-glucose 4-epimerase
	O1_83022	535.48	5	2672.37	2672.35	0.011803	2	47.34	209	230	R	KSYLHVSDTVEGMLHIFEHFKR	S		Tg0018	UDP-glucose 4-epimerase
	O1_54837	948.485	2	1894.96	1894.96	-0.00227	0	117.93	150	166	K	LAAEALISGYAHTFEFR	A		Tg0018	UDP-glucose 4-epimerase
	O4_1878	443.261	2	884.508	884.508	-8.7e-05	0	60.15	172	179	R	LANIIGER	S		Tg0018	UDP-glucose 4-epimerase
	O3_13800	542.284	2	1082.55	1082.55	3e-06	0	48.79	20	28	R	LMELGHEVR	V		Tg0018	UDP-glucose 4-epimerase
	O1_26619	703.859	2	1405.7	1405.7	0.003643	0	68.64	180	191	R	SNHGVIYDFINK	L		Tg0018	UDP-glucose 4-epimerase
	O1_41572	559.305	3	1674.89	1674.88	0.007801	1	64.46	180	193	R	SNHGVIYDFINKLR	K		Tg0018	UDP-glucose 4-epimerase
	O1_80207	509.861	5	2544.27	2544.26	0.011758	1	41.87	210	230	K	SYLHVSDTVEGMLHIFEHFKR	S		Tg0018	UDP-glucose 4-epimerase
	O2_64289	950.463	2	1898.91	1898.91	0.007188	0	90.5	234	249	K	TVDFYNLGNDDWITVK	E		Tg0018	UDP-glucose 4-epimerase
	O1_32192	751.4	2	1500.79	1500.78	0.007467	0	103.49	29	42	R	VLDDLSAGTLDNLR	R		Tg0018	UDP-glucose 4-epimerase
	O4_39956	553.301	3	1656.88	1656.88	0.000786	1	62.22	29	43	R	VLDDLSAGTLDNLRR	W		Tg0018	UDP-glucose 4-epimerase
	O4_42089	566.649	3	1696.93	1696.93	-0.000614	0	49.51	3	19	K	VLVTGGAGFIGSHLVDR	L		Tg0018	UDP-glucose 4-epimerase
	O4_1512	424.234	2	846.453	846.452	0.001176	0	38.05	340	346	R	MLDDLLK	E		Tg0019	Peptidase M50, mammalian sterol-regulatory element binding protein homolog
	O5_48293	1132.87	3	3395.6	3395.59	0.007313	0	72.48	191	219	R	ASDELVSWMSLYSQYVIEFQPTENFGVEK	F		Tg0025	Conserved hypothetical protein
	O6_4275	624.814	2	1247.61	1247.61	-0.000761	0	76.12	73	83	R	AVNFDIDELGR	R		Tg0025	Conserved hypothetical protein
	O2_53415	865.955	2	1729.9	1729.89	0.002348	0	109.58	85	100	R	GDLAVVDIFSSFYGLK	Y		Tg0025	Conserved hypothetical protein
	O6_2825	574.317	2	1146.62	1146.62	0.000472	0	66.24	37	46	R	GWALGFEIVR	R		Tg0025	Conserved hypothetical protein
	O2_75350	1057.09	2	2112.17	2112.17	0.004134	0	112.94	49	68	R	IGMGDFGVILDSVLPITPLR	M		Tg0025	Conserved hypothetical protein
	O2_75769	1065.09	2	2128.16	2128.16	0.002415	0	101.66	49	68	R	IGMGDFGVILDSVLPITPLR	M	Oxidation (M)	Tg0025	Conserved hypothetical protein
	O1_25547	461.957	3	1382.85	1382.85	-0.000326	1	48.47	178	188	R	KRPLNIFLLNR	S		Tg0025	Conserved hypothetical protein
	O1_53698	944.007	2	1886	1885.99	0.005043	1	93.09	84	100	R	RGDLAVVDIFSSFYGLK	Y		Tg0025	Conserved hypothetical protein
	O2_81536	757.097	3	2268.27	2268.27	0.002154	1	52.24	48	68	R	RIGMGDFGVILDSVLPITPLR	M		Tg0025	Conserved hypothetical protein
	O5_16637	419.26	3	1254.76	1254.76	0.00093	0	41.84	179	188	K	RPLNIFLLNR	S		Tg0025	Conserved hypothetical protein
	O4_49856	964.458	2	1926.9	1926.9	0.001485	0	92.92	224	240	R	SSPLPDFEPSVEGYTFR	L		Tg0025	Conserved hypothetical protein
	O1_74537	1192.05	2	2382.09	2382.08	0.008346	0	67.98	101	120	K	YSEDYVYTDPTIDESTFLPK	Y		Tg0025	Conserved hypothetical protein
	O2_46052	818.514	2	1635.01	1635.01	0.001334	0	54.01	155	169	R	EIIPAFLIPALGILR	S		Tg0026	Conserved hypothetical protein
	O5_20533	672.398	2	1342.78	1342.78	-0.000334	0	96.27	76	88	R	GALIETLSSLIAR	F		Tg0030	Conserved hypothetical protein
	O5_24693	472.596	3	1414.77	1414.77	0.000364	1	63.29	44	55	K	LGEEEIKLSELR	D		Tg0030	Conserved hypothetical protein
	O5_32196	531.935	3	1592.78	1592.78	-0.000789	2	41.56	63	75	R	SREEAEKIMSEIR	G	Oxidation (M)	Tg0030	Conserved hypothetical protein
	O5_5512	514.803	2	1027.59	1027.59	-0.000106	0	39.61	34	43	K	VLSGIDPSIK	L		Tg0030	Conserved hypothetical protein
	O5_39149	901.97	2	1801.93	1801.93	0.000984	1	83.06	5	19	R	VVFDKEYDVLTGVYR	V		Tg0030	Conserved hypothetical protein
	O2_28831	677.882	2	1353.75	1353.75	-0.000103	0	71.71	25	37	K	ALPDELNGATLLK	V		Tg0031	Pyrrolidone-carboxylate peptidase
	O1_73888	783.768	3	2348.28	2348.28	0.000368	0	67.38	58	79	R	EKPDIVLLTGQAGGRPNVTVER	V		Tg0031	Pyrrolidone-carboxylate peptidase
	O1_93393	1147.9	3	3440.69	3440.68	0.009316	0	126.71	128	160	R	IPAGVSNTVGTYVCNTAMFTALHTIAVSGMETK	A		Tg0031	Pyrrolidone-carboxylate peptidase
	O1_93463	1153.23	3	3456.68	3456.67	0.007397	0	99.97	128	160	R	IPAGVSNTVGTYVCNTAMFTALHTIAVSGMETK	A	Oxidation (M)	Tg0031	Pyrrolidone-carboxylate peptidase
	O1_2882	451.763	2	901.512	901.512	-0.000161	1	37.78	192	199	R	KALESLLE	-		Tg0031	Pyrrolidone-carboxylate peptidase
	O1_82775	888.786	3	2663.34	2663.33	0.005651	1	54.99	1	24	-	MKVLVTGFEPFGGEEINPSWEAVK	A		Tg0031	Pyrrolidone-carboxylate peptidase
	O1_83187	894.117	3	2679.33	2679.33	0.002533	1	57.66	1	24	-	MKVLVTGFEPFGGEEINPSWEAVK	A	Oxidation (M)	Tg0031	Pyrrolidone-carboxylate peptidase
	O2_86443	1203.11	2	2404.2	2404.2	0.001964	0	86.7	3	24	K	VLVTGFEPFGGEEINPSWEAVK	A		Tg0031	Pyrrolidone-carboxylate peptidase
	O1_3921	473.298	2	944.58	944.581	-0.000286	1	27.49	38	45	K	VRLPVSFK	R		Tg0031	Pyrrolidone-carboxylate peptidase
	O1_8168	367.901	3	1100.68	1100.68	0.000533	2	31.97	38	46	K	VRLPVSFKR	V		Tg0031	Pyrrolidone-carboxylate peptidase
	O5_2467	458.754	2	915.494	915.493	0.001187	0	81.62	231	239	K	AGTVGLGWR	G		Tg0032	Geranylgeranyl reductase
	O5_9661	568.293	2	1134.57	1134.57	-0.000321	0	42.54	175	183	R	DFVEVWVNK	D		Tg0032	Geranylgeranyl reductase
	O5_30834	776.877	2	1551.74	1551.74	0.004023	0	80.65	105	118	R	GADYFIGTTFTGFR	G		Tg0032	Geranylgeranyl reductase
	O5_16847	420.915	3	1259.72	1259.72	0.000617	0	45.06	220	230	R	GLRPTSILEFK	A		Tg0032	Geranylgeranyl reductase
	O5_3393	482.267	2	962.519	962.519	0.000339	0	52.98	73	80	R	IQSFEIAR	K		Tg0032	Geranylgeranyl reductase
	O5_832	393.248	2	784.482	784.481	0.000981	0	35.9	361	367	R	ISPSLIR	A		Tg0032	Geranylgeranyl reductase
	O5_36431	572.285	3	1713.83	1713.83	7.3e-05	1	104.22	330	343	R	KVIEEQADFDDHLR	T		Tg0032	Geranylgeranyl reductase
	O5_1934	436.758	2	871.502	871.501	0.000768	0	46.16	25	32	K	LDVAVVEK	K		Tg0032	Geranylgeranyl reductase
	O4_21537	657.323	2	1312.63	1312.63	0.001535	0	96.18	319	329	R	LFEVFSSEEAR	K		Tg0032	Geranylgeranyl reductase
	O5_25544	481.249	3	1440.72	1440.72	-0.000897	1	29.25	319	330	R	LFEVFSSEEARK	V		Tg0032	Geranylgeranyl reductase
	O5_25637	722.895	2	1443.78	1443.77	0.003492	0	102.63	53	65	R	LGFPEEAVLNSLR	G		Tg0032	Geranylgeranyl reductase
	O5_844	393.266	2	784.517	784.517	0.000204	0	61.26	354	360	R	LLASLLR	I		Tg0032	Geranylgeranyl reductase
	O5_903	396.735	2	791.455	791.454	0.000716	0	45.91	297	303	R	QISFGLK	V		Tg0032	Geranylgeranyl reductase
	O5_14587	603.834	2	1205.65	1205.65	0.001206	1	59.48	71	80	R	SRIQSFEIAR	K		Tg0032	Geranylgeranyl reductase
	O5_15601	615.347	2	1228.68	1228.68	0.001512	0	98.13	203	214	R	VGTLGSLEALNR	F		Tg0032	Geranylgeranyl reductase
	O5_31988	529.587	3	1585.74	1585.74	0.000728	0	78.97	331	343	K	VIEEQADFDDHLR	T		Tg0032	Geranylgeranyl reductase
	O1_75477	1207.63	2	2413.25	2413.24	0.007808	0	45.41	76	97	R	EYGEELVEVNVPNVEALNVLGK	F		Tg0033	Rubrerythrin-related protein
	O1_38838	545.97	3	1634.89	1634.89	0.000894	1	47.75	110	123	R	IALESEKLAETIYR	K		Tg0033	Rubrerythrin-related protein
	O2_6451	508.274	2	1014.53	1014.53	-0.000128	0	35.33	101	109	K	VEDLGDVLR	I		Tg0033	Rubrerythrin-related protein
	O2_7518	525.85	2	1049.69	1049.68	0.000588	0	46.17	3	12	K	APILVPTVLK	N		Tg0034	membrane bound hydrogenase, MbhN subunit
	O1_60463	1000.94	2	1999.87	1999.86	0.005006	0	102.74	77	93	R	CIYCGQCVDVCPTGALK	L		Tg0034	membrane bound hydrogenase, MbhN subunit
	O1_36479	797.86	2	1593.71	1593.71	0.000315	0	71.63	97	109	R	DFLLASYDNHDER	F		Tg0034	membrane bound hydrogenase, MbhN subunit
	O1_68028	1093.01	2	2184	2184	0.004592	0	61.98	51	68	R	MCYNVCPAGVFVCLPEIR	K		Tg0034	membrane bound hydrogenase, MbhN subunit
	O1_21732	655.418	2	1308.82	1308.82	0.000751	1	37.3	1	12	-	MKAPILVPTVLK	N		Tg0034	membrane bound hydrogenase, MbhN subunit
	O2_27239	663.414	2	1324.81	1324.82	-0.001368	1	26.31	1	12	-	MKAPILVPTVLK	N	Oxidation (M)	Tg0034	membrane bound hydrogenase, MbhN subunit
	O1_30249	491.292	3	1470.85	1470.86	-0.001648	1	25.22	13	25	K	NLTKKPATNLFPK	T		Tg0034	membrane bound hydrogenase, MbhN subunit
	O1_19888	643.325	2	1284.64	1284.64	2.3e-05	0	48.27	26	36	K	TEPVPVPEDFR	G		Tg0034	membrane bound hydrogenase, MbhN subunit
	O2_45213	810.446	2	1618.88	1618.88	0.002317	0	76.3	40	53	R	VGPPIVQPFYDFLK	L		Tg0035	membrane bound hydrogenase, MbhM subunit
	O4_24874	685.352	2	1368.69	1368.69	0.000771	0	52.02	82	94	R	AVEEAAGIEVPER	A		Tg0036	membrane bound hydrogenase, MbhL subunit
	O3_64340	809.929	2	1617.84	1617.84	0.003592	0	67.19	343	357	R	EPTFPNLFAVAEGVK	G		Tg0036	membrane bound hydrogenase, MbhL subunit
	O4_56087	757.055	3	2268.14	2268.14	0.000833	0	35.64	181	199	K	EVFPQIEDIFLHDPTIEAR	F		Tg0036	membrane bound hydrogenase, MbhL subunit
	O2_88868	817.748	3	2450.22	2450.22	0.007038	0	28.2	269	290	R	IGELWQSLELIEHALDGMPDGK	I		Tg0036	membrane bound hydrogenase, MbhL subunit
	O2_96084	673.857	4	2691.4	2691.39	0.006346	1	28.6	269	292	R	IGELWQSLELIEHALDGMPDGKIK	A		Tg0036	membrane bound hydrogenase, MbhL subunit
	O2_89398	823.079	3	2466.21	2466.21	0.00422	0	35.69	269	290	R	IGELWQSLELIEHALDGMPDGK	I	Oxidation (M)	Tg0036	membrane bound hydrogenase, MbhL subunit
	O4_27135	705.894	2	1409.77	1409.77	-0.001463	1	86.39	209	222	R	RVALEQGAVGPTGR	G		Tg0036	membrane bound hydrogenase, MbhL subunit
	O2_21033	627.843	2	1253.67	1253.67	-0.000958	0	58.71	210	222	R	VALEQGAVGPTGR	G		Tg0036	membrane bound hydrogenase, MbhL subunit
	O4_60120	862.776	3	2585.31	2585.3	0.003941	1	44.87	107	129	R	APKDDPVIPDISDVFPIATQYER	E		Tg0037	membrane bound hydrogenase, MbhK subunit
	O4_46246	896.471	2	1790.93	1790.92	0.002132	0	56.61	148	162	R	LFLPDDFPEGIYPLR	L		Tg0037	membrane bound hydrogenase, MbhK subunit
	O1_58780	982.036	2	1962.06	1962.05	0.004212	0	111.95	74	91	R	HADILLVTGPVTNQSLER	V		Tg0038	membrane bound hydrogenase, MbhJ subunit
	O1_68319	730.747	3	2189.22	2189.22	0.00176	1	64.11	74	93	R	HADILLVTGPVTNQSLERVK	L		Tg0038	membrane bound hydrogenase, MbhJ subunit
	O2_31001	697.351	2	1392.69	1392.69	-0.000244	1	80.25	162	174	K	ILKGEVPGGEEHE	-		Tg0038	membrane bound hydrogenase, MbhJ subunit
	O5_13382	595.309	2	1188.6	1188.6	2e-06	0	65.14	94	103	K	LVYEQTPDPK	I		Tg0038	membrane bound hydrogenase, MbhJ subunit
	O1_27308	708.89	2	1415.77	1415.77	-0.000574	1	60.76	92	103	R	VKLVYEQTPDPK	I		Tg0038	membrane bound hydrogenase, MbhJ subunit
	O1_7794	542.775	2	1083.54	1083.53	0.000551	1	42.47	59	67	R	YDAERFGVK	L		Tg0038	membrane bound hydrogenase, MbhJ subunit
	O5_509	377.716	2	753.417	753.417	-0.00031	0	35.77	84	89	R	FFTALR	G		Tg0039	membrane bound hydrogenase, MbhI subunit
	O5_9556	567.787	2	1133.56	1133.56	-0.000592	0	60.54	47	56	K	IFISGEDPEK	V		Tg0039	membrane bound hydrogenase, MbhI subunit
	O5_35721	848.412	2	1694.81	1694.81	0.003365	0	57.04	57	71	K	VIPGFEHFEGSYTGR	N		Tg0039	membrane bound hydrogenase, MbhI subunit
	O2_43329	795.925	2	1589.84	1589.83	0.005385	0	62.22	500	515	K	ALEDQLAYISAVLGGA	-		Tg0040	membrane bound hydrogenase, MbhH subunit
	O3_12168	530.288	2	1058.56	1058.56	-0.000312	0	59.09	377	386	R	DLNELSGLAK	T		Tg0040	membrane bound hydrogenase, MbhH subunit
	O4_18666	629.351	2	1256.69	1256.69	0.000119	0	88.6	69	80	K	SPLGQGVSFPIR	I		Tg0040	membrane bound hydrogenase, MbhH subunit
	O5_43640	1076.06	2	2150.11	2150.11	-0.004222	0	38.97	51	69	R	IELNEVPTAPIYTGYETLK	S		Tg0041	membrane bound hydrogenase, MbhG subunit
	O5_3911	489.719	2	977.423	977.424	-0.000868	0	53.58	29	37	K	FGPGGDDWK	N		Tg0043	membrane bound hydrogenase, MbhE subunit
	O5_5821	519.262	2	1036.51	1036.51	0.001388	0	54.39	109	117	K	AVIDAYEEK	L		Tg0045	membrane bound hydrogenase, MbhC subunit
	O4_2040	449.227	2	896.439	896.439	-0.000376	0	34.51	29	35	R	FPDVYTR	L		Tg0045	membrane bound hydrogenase, MbhC subunit
	O4_48480	626.956	3	1877.85	1877.85	0.000845	0	31.83	144	160	K	GMERPESSEPVSGPFEK	W	Oxidation (M)	Tg0047	membrane bound hydrogenase, MbhA subunit
	O4_6414	529.287	2	1056.56	1056.56	0.002097	0	69.72	381	390	R	NLEDLAGLGR	K		Tg0048	Membrane bound complex 1, subunit A
	O5_16560	627.87	2	1253.73	1253.72	0.002549	0	72.5	84	95	R	IITGDIEPGIVK	V		Tg0049	Membrane bound complex 1, subunit B
	O5_3211	478.753	2	955.492	955.492	0.000271	0	40.75	29	35	K	FPNFYIR	L		Tg0054	Membrane bound complex 1, subunit F
	O2_39939	763.91	2	1525.8	1525.8	0.002037	0	87.8	8	21	K	ILYGVDTTFEGIAK	K		Tg0055	Formate transporter
	O5_21138	678.336	2	1354.66	1354.66	0.000886	0	41.09	61	72	K	YPPFAVGDTFNK	A		Tg0055	Formate transporter
	O5_34152	825.393	2	1648.77	1648.77	0.001706	0	78.88	54	67	K	APCVEVCPTNALYR	D		Tg0064	formate hydrogenlyase II subunit B
	O5_16584	628.33	2	1254.65	1254.65	7.9e-05	0	82.74	68	79	R	DEDGAVLLAPQK	C		Tg0064	formate hydrogenlyase II subunit B
	O2_95181	1326.63	2	2651.24	2651.24	0.002256	0	69.21	119	141	K	LPACVETCPTDALLFGDFNDIQR	M		Tg0064	formate hydrogenlyase II subunit B
	O1_90382	1065.19	3	3192.54	3192.53	0.008954	2	115.8	114	141	R	RAEGKLPACVETCPTDALLFGDFNDIQR	M		Tg0064	formate hydrogenlyase II subunit B
	O5_3215	478.758	2	955.502	955.501	0.000553	0	40.14	5	12	K	TVFIDFSK	C		Tg0064	formate hydrogenlyase II subunit B
	O1_89111	1015.19	3	3042.55	3042.55	0.006113	1	85.38	563	589	K	AHLAAVDYRGPAEVPDEEYPFLLTTIR	Y		Tg0065	formate hydrogenlyase II subunit A
	O1_22924	665.827	2	1329.64	1329.64	0.00133	0	68.14	154	166	K	AVFGAGAMTNTYK	D		Tg0065	formate hydrogenlyase II subunit A
	O3_88141	636.619	3	1906.84	1906.83	0.002189	1	25.64	100	116	R	AYSKDDPNAMMFFGSAR	T		Tg0065	formate hydrogenlyase II subunit A
	O2_84214	779.051	3	2334.13	2334.13	0.000363	0	37.68	400	420	K	AYYVMGENPVISDANTNHVLK	A		Tg0065	formate hydrogenlyase II subunit A
	O1_73898	784.383	3	2350.13	2350.13	0.001444	0	41.62	400	420	K	AYYVMGENPVISDANTNHVLK	A	Oxidation (M)	Tg0065	formate hydrogenlyase II subunit A
	O4_6953	533.754	2	1065.49	1065.49	0.001115	0	53.62	253	261	R	CVGFDELAR	T		Tg0065	formate hydrogenlyase II subunit A
	O1_84124	914.463	3	2740.37	2740.36	0.006871	0	78.07	167	190	K	DIEEANVIFIIGHNYAETHPVGFR	Y		Tg0065	formate hydrogenlyase II subunit A
	O3_30815	626.294	2	1250.57	1250.57	0.002298	0	34.21	513	522	R	EINACTPQYR	G		Tg0065	formate hydrogenlyase II subunit A
	O4_20664	650.297	2	1298.58	1298.58	0.001967	0	62.62	241	250	K	ENLYDEDFVR	R		Tg0065	formate hydrogenlyase II subunit A
	O1_75901	811.114	3	2430.32	2430.32	0.00433	1	43.63	266	287	K	FTPEYVEKITGVPAELIVQAAR	T		Tg0065	formate hydrogenlyase II subunit A
	O1_54584	631.664	3	1891.97	1891.97	0.003431	1	48.56	82	97	K	FVEISWSEAIKEVAER	L		Tg0065	formate hydrogenlyase II subunit A
	O1_29675	731.407	2	1460.8	1460.8	0.000757	1	74.82	57	69	K	GNAVLEYLLAKDR	L		Tg0065	formate hydrogenlyase II subunit A
	O4_52912	1024.02	2	2046.03	2046.03	0.002288	0	106.44	572	589	R	GPAEVPDEEYPFLLTTIR	Y		Tg0065	formate hydrogenlyase II subunit A
	O1_91192	1081.87	3	3242.59	3242.58	0.007291	1	137.85	338	367	R	GQNNVQGACDLGVLPNVFPGYQAVTDPEKR	K		Tg0065	formate hydrogenlyase II subunit A
	O3_115991	853.785	3	2558.33	2558.33	0.005901	0	42.51	655	678	K	GVIAVPWHWGANVLTNDALDPVSK	I		Tg0065	formate hydrogenlyase II subunit A
	O4_28496	719.426	2	1436.84	1436.84	0.00175	0	105.66	274	287	K	ITGVPAELIVQAAR	T		Tg0065	formate hydrogenlyase II subunit A
	O4_29107	726.88	2	1451.75	1451.74	0.001616	0	115.01	315	328	R	LAATLSAICGYQGK	E		Tg0065	formate hydrogenlyase II subunit A
	O1_38816	818.395	2	1634.77	1634.77	0.001685	0	73.26	11	24	K	LVPVVCPYCGVGCR	L		Tg0065	formate hydrogenlyase II subunit A
	O1_66250	710.997	3	2129.97	2129.97	-5.1e-05	0	57.35	531	549	K	SNLAGIHWPCPSEDHPGTR	V		Tg0065	formate hydrogenlyase II subunit A
	O1_24698	683.855	2	1365.7	1365.69	0.002407	0	60.98	117	127	R	TFNEPNYLIQK	L		Tg0065	formate hydrogenlyase II subunit A
	O1_30084	735.379	2	1468.74	1468.74	-0.001501	1	50.24	262	273	R	TVEKFTPEYVEK	I		Tg0065	formate hydrogenlyase II subunit A
	O3_78099	596.956	3	1787.84	1787.85	-0.002852	0	38.14	610	624	R	WPEPLAEIHPEDAER	L		Tg0065	formate hydrogenlyase II subunit A
	O4_8088	547.28	2	1092.55	1092.55	0.000928	0	51.52	504	512	R	YTSPEDILR	E		Tg0065	formate hydrogenlyase II subunit A
	O1_33613	512.586	3	1534.73	1534.74	-0.00012	0	58.55	590	602	R	YVGHYHTLTMTGR	S		Tg0065	formate hydrogenlyase II subunit A
	O4_53903	704.677	3	2111.01	2111.01	-0.001403	0	37.84	102	119	R	AVAIVCLPCQAQFFGQMR	D	Oxidation (M)	Tg0066	coenzyme F420-reducing hydrogenase, beta subunit
	O5_24912	712.347	2	1422.68	1422.68	0.0015	0	83.52	120	131	R	DFPILETDFGNR	I		Tg0066	coenzyme F420-reducing hydrogenase, beta subunit
	O2_26124	436.586	3	1306.73	1306.74	-0.001076	1	57.58	249	260	R	DGVHVLGDVLKR	A		Tg0066	coenzyme F420-reducing hydrogenase, beta subunit
	O2_27057	441.557	3	1321.65	1321.65	-0.00248	1	47.1	238	248	K	GAEKEDYIELR	D		Tg0066	coenzyme F420-reducing hydrogenase, beta subunit
	O2_84129	777.402	3	2329.18	2329.18	0.00243	1	76.26	70	90	R	NREELLEAAGNSWSIVPFAAR	I		Tg0066	coenzyme F420-reducing hydrogenase, beta subunit
	O2_95592	888.814	3	2663.42	2663.42	-0.000553	1	93.32	30	56	K	VASGGAVTALLCYALDKGLVDGVVTSK	R		Tg0066	coenzyme F420-reducing hydrogenase, beta subunit
	O5_27555	494.631	3	1480.87	1480.87	-0.002256	1	30.86	193	204	R	LVEKRPTIIQER	C		Tg0067	Coenzyme F420 hydrogenase subunit gamma
	O4_1879	443.261	2	884.508	884.508	0.000313	0	31.85	96	103	R	EALGLINR	A		Tg0068	Coenzyme F420 hydrogenase subunit alpha
	O4_42644	569.294	3	1704.86	1704.86	0.000635	1	42.02	272	285	R	EFRDESLYGLHLAR	I		Tg0068	Coenzyme F420 hydrogenase subunit alpha
	O5_43340	705.68	3	2114.02	2114.02	0.000187	1	45.56	246	264	R	ESTTLVSFYDGEKVETGPR	A		Tg0068	Coenzyme F420 hydrogenase subunit alpha
	O5_48265	1121.89	3	3362.64	3362.64	0.002869	1	80.17	176	204	R	FKDLTASWEAAEELLIDEDIQTEIADELR	E		Tg0068	Coenzyme F420 hydrogenase subunit alpha
	O2_66752	975.002	2	1947.99	1947.99	0.002465	0	98.49	349	365	R	IVVPTMFNIPVMEEMAK	G		Tg0068	Coenzyme F420 hydrogenase subunit alpha
	O4_6421	529.298	2	1056.58	1056.58	-0.000249	0	51.76	296	304	R	LGEILDEIR	I		Tg0068	Coenzyme F420 hydrogenase subunit alpha
	O1_51131	610.333	3	1827.98	1827.97	0.00505	1	47.83	296	310	R	LGEILDEIRIEEPFR	T		Tg0068	Coenzyme F420 hydrogenase subunit alpha
	O5_30827	776.853	2	1551.69	1551.69	0.002848	0	94	53	66	K	APCMDVCPAGAIFK	D	Oxidation (M)	Tg0069	7Fe ferredoxin
	O5_19574	660.328	2	1318.64	1318.64	0.00016	0	73.42	67	78	K	DYDGAVIIDPNK	C		Tg0069	7Fe ferredoxin
	O5_22367	688.366	2	1374.72	1374.72	0.000551	1	72.24	155	167	R	MSTISLEGVGRLP	-	Oxidation (M)	Tg0069	7Fe ferredoxin
	O1_93326	1142.52	3	3424.55	3424.54	0.005448	0	109.86	114	143	R	QLGMAPACSEMCPAEAIFFGKPEEIEDEIR	R		Tg0069	7Fe ferredoxin
	O1_46563	876.973	2	1751.93	1751.93	0.003008	0	72.63	34	48	R	VYYTVTGIPIPITCR	H		Tg0069	7Fe ferredoxin
	O3_55569	747.857	2	1493.7	1493.69	0.00618	1	39.57	76	88	R	DGCERLENAFGVK	F		Tg0070	Glutamate synthase [NADPH] small chain
	O5_43647	718.679	3	2153.02	2153.01	0.001271	1	38.8	339	356	K	DGLYAAESIHYWLMEVKE	-		Tg0070	Glutamate synthase [NADPH] small chain
	O4_40801	836.938	2	1671.86	1671.86	0.002662	0	121.69	211	225	R	EAPAGAYEINLLQQR	G		Tg0070	Glutamate synthase [NADPH] small chain
	O1_28794	723.389	2	1444.76	1444.76	0.007038	0	91.2	318	332	R	EGVFAAGDVVLGPSK	V		Tg0070	Glutamate synthase [NADPH] small chain
	O1_46762	879.485	2	1756.96	1756.95	0.008243	1	92.2	318	335	R	EGVFAAGDVVLGPSKVGR	A		Tg0070	Glutamate synthase [NADPH] small chain
	O1_2576	439.242	2	876.469	876.471	-0.001457	0	58.39	81	88	R	LENAFGVK	F		Tg0070	Glutamate synthase [NADPH] small chain
	O3_19772	574.82	2	1147.63	1147.62	0.002345	1	45.29	111	119	R	RIDFEEIVK	N		Tg0070	Glutamate synthase [NADPH] small chain
	O5_48339	1144.58	3	3430.71	3430.71	0.006773	0	74.45	265	295	R	RPVPIEGSNFQIDVDYVVCAVGQMPTPPFAK	D		Tg0070	Glutamate synthase [NADPH] small chain
	O1_65259	699.983	3	2096.93	2096.92	0.005892	1	65.23	93	110	R	TKVCFGNPNENGDDFVER	R		Tg0070	Glutamate synthase [NADPH] small chain
	O1_53111	934.901	2	1867.79	1867.78	0.007507	0	133.18	95	110	K	VCFGNPNENGDDFVER	R		Tg0070	Glutamate synthase [NADPH] small chain
	O5_45818	778.761	3	2333.26	2333.26	0.001508	0	47.12	177	200	K	VIVIGAGHTAVDAALESVNLGAEK	V		Tg0070	Glutamate synthase [NADPH] small chain
	O1_38847	818.875	2	1635.74	1635.73	0.005308	0	88.01	295	309	K	SIVGSVSHSADDFCR	G		Tg0072	Zinc-binding alcohol dehydrogenase
	O2_60396	611.333	3	1830.98	1830.97	0.003885	1	44.05	329	344	R	VGLEEIIERGFEELAK	N		Tg0072	Zinc-binding alcohol dehydrogenase
	O5_42741	1019.97	2	2037.93	2037.93	0.0055	0	113.65	185	202	R	AGLWEGQTDEDELGISYR	L		Tg0073	NH(3)-dependent NAD synthetase
	O1_74607	796.11	3	2385.31	2385.31	0.003738	1	73.65	84	105	R	EIGIKPIVDSFVAGLGFQPDKR	S		Tg0073	NH(3)-dependent NAD synthetase
	O2_7705	529.305	2	1056.6	1056.6	-0.000508	0	59.98	203	210	R	LLDEILWR	L		Tg0073	NH(3)-dependent NAD synthetase
	O1_1115	392.24	2	782.464	782.465	-0.000579	0	30.64	171	177	K	LLGVPER	I		Tg0073	NH(3)-dependent NAD synthetase
	O1_20157	647.318	2	1292.62	1292.62	0.000159	0	66.33	73	83	R	LVCSSLGIECR	E		Tg0073	NH(3)-dependent NAD synthetase
	O4_3473	482.279	2	962.544	962.544	0.000177	0	33.92	13	20	K	LVSFIQEK	V		Tg0073	NH(3)-dependent NAD synthetase
	O4_2573	464.766	2	927.518	927.518	0.000456	1	41.85	247	254	R	RLPLGPEF	-		Tg0073	NH(3)-dependent NAD synthetase
	O1_13783	596.798	2	1191.58	1191.58	0.000256	0	50.91	137	146	R	SEFLTGYFTK	W		Tg0073	NH(3)-dependent NAD synthetase
	O4_53696	1048.51	2	2095.01	2095	0.002623	0	86.52	55	72	R	VLGLIMPYYNNQDVDDAR	L		Tg0073	NH(3)-dependent NAD synthetase
	O2_56211	891.939	2	1781.86	1781.86	0.000221	0	104.39	147	162	K	WGDGASDYAPLINLYK	T		Tg0073	NH(3)-dependent NAD synthetase
	O3_119387	909.125	3	2724.35	2724.34	0.009966	1	55.86	147	170	K	WGDGASDYAPLINLYKTEVWEVAK	L		Tg0073	NH(3)-dependent NAD synthetase
	O1_47176	883.956	2	1765.9	1765.9	0.002189	0	141.06	37	54	R	AAVPSGASTGTHEALELR	D		Tg0077	Enolase (2-phosphoglycerate dehydratase) (2-phospho-D-glycerate hydro-lyase)
	O1_88983	1012.81	3	3035.4	3035.39	0.006838	0	38.5	228	255	K	AIEEAGYKPGDEIAFALDAASSEFYDEK	L		Tg0077	Enolase (2-phosphoglycerate dehydratase) (2-phospho-D-glycerate hydro-lyase)
	O1_91964	1112.21	3	3333.6	3333.59	0.006353	1	105.22	228	258	K	AIEEAGYKPGDEIAFALDAASSEFYDEKLGK	Y		Tg0077	Enolase (2-phosphoglycerate dehydratase) (2-phospho-D-glycerate hydro-lyase)
	O4_44305	868.909	2	1735.8	1735.8	0.003236	0	103.09	90	104	R	DIDMLMIELDGTENK	S		Tg0077	Enolase (2-phosphoglycerate dehydratase) (2-phospho-D-glycerate hydro-lyase)
	O2_92650	850.098	3	2547.27	2547.26	0.007671	1	55.07	14	36	R	EILDSRGNPTVEVEVYTPVSMGR	A		Tg0077	Enolase (2-phosphoglycerate dehydratase) (2-phospho-D-glycerate hydro-lyase)
	O1_92351	1122.56	3	3364.65	3364.63	0.016604	1	79.37	277	304	R	ELVSKYPIVSIEDPFHEEDWEGFVMITR	E		Tg0077	Enolase (2-phosphoglycerate dehydratase) (2-phospho-D-glycerate hydro-lyase)
	O2_21856	635.368	2	1268.72	1268.72	-0.0005	0	51.23	217	227	K	EVTEPLEVLIK	A		Tg0077	Enolase (2-phosphoglycerate dehydratase) (2-phospho-D-glycerate hydro-lyase)
	O5_30984	519.264	3	1554.77	1554.77	0.000896	1	50.18	265	276	K	EYDRGELLELYR	E		Tg0077	Enolase (2-phosphoglycerate dehydratase) (2-phospho-D-glycerate hydro-lyase)
	O1_1242	397.222	2	792.429	792.428	0.000395	1	26.21	425	430	R	FRNPFL	-		Tg0077	Enolase (2-phosphoglycerate dehydratase) (2-phospho-D-glycerate hydro-lyase)
	O2_24861	650.868	2	1299.72	1299.72	3.3e-05	0	62.86	328	340	K	GIEMGAANALLLK	V		Tg0077	Enolase (2-phosphoglycerate dehydratase) (2-phospho-D-glycerate hydro-lyase)
	O1_22203	658.869	2	1315.72	1315.72	0.006314	0	28.72	328	340	K	GIEMGAANALLLK	V	Oxidation (M)	Tg0077	Enolase (2-phosphoglycerate dehydratase) (2-phospho-D-glycerate hydro-lyase)
	O1_51356	917.958	2	1833.9	1833.89	0.009136	0	94.56	20	36	R	GNPTVEVEVYTPVSMGR	A		Tg0077	Enolase (2-phosphoglycerate dehydratase) (2-phospho-D-glycerate hydro-lyase)
	O1_52176	925.953	2	1849.89	1849.89	0.003817	0	89.08	20	36	R	GNPTVEVEVYTPVSMGR	A	Oxidation (M)	Tg0077	Enolase (2-phosphoglycerate dehydratase) (2-phospho-D-glycerate hydro-lyase)
	O4_42507	851.956	2	1701.9	1701.89	0.003741	1	114.83	410	424	R	IEEELEGIAVYPGKR	F		Tg0077	Enolase (2-phosphoglycerate dehydratase) (2-phospho-D-glycerate hydro-lyase)
	O2_53988	871.467	2	1740.92	1740.92	-0.004616	0	106.04	75	89	K	IIAPEIIGMDVTWQR	D		Tg0077	Enolase (2-phosphoglycerate dehydratase) (2-phospho-D-glycerate hydro-lyase)
	O5_37980	879.467	2	1756.92	1756.92	0.001266	0	90.78	75	89	K	IIAPEIIGMDVTWQR	D	Oxidation (M)	Tg0077	Enolase (2-phosphoglycerate dehydratase) (2-phospho-D-glycerate hydro-lyase)
	O5_31048	779.927	2	1557.84	1557.84	-2.3e-05	0	118.43	310	323	K	IQIVGDDLFVTNPK	R		Tg0077	Enolase (2-phosphoglycerate dehydratase) (2-phospho-D-glycerate hydro-lyase)
	O1_44388	857.982	2	1713.95	1713.94	0.007872	1	63.65	310	324	K	IQIVGDDLFVTNPKR	I		Tg0077	Enolase (2-phosphoglycerate dehydratase) (2-phospho-D-glycerate hydro-lyase)
	O1_27800	714.918	2	1427.82	1427.82	0.003477	1	68.96	327	340	R	KGIEMGAANALLLK	V		Tg0077	Enolase (2-phosphoglycerate dehydratase) (2-phospho-D-glycerate hydro-lyase)
	O5_27297	738.881	2	1475.75	1475.74	0.003616	0	88.76	1	13	-	MENPFEITAVVAR	E		Tg0077	Enolase (2-phosphoglycerate dehydratase) (2-phospho-D-glycerate hydro-lyase)
	O5_32576	801.883	2	1601.75	1601.75	0.000655	0	92.15	201	216	K	NAVNVGDEGGFAPPMK	E		Tg0077	Enolase (2-phosphoglycerate dehydratase) (2-phospho-D-glycerate hydro-lyase)
	O3_121794	951.824	3	2852.45	2852.46	-0.01281	1	78.04	201	227	K	NAVNVGDEGGFAPPMKEVTEPLEVLIK	A		Tg0077	Enolase (2-phosphoglycerate dehydratase) (2-phospho-D-glycerate hydro-lyase)
	O2_99901	957.162	3	2868.46	2868.46	0.005071	1	67.55	201	227	K	NAVNVGDEGGFAPPMKEVTEPLEVLIK	A	Oxidation (M)	Tg0077	Enolase (2-phosphoglycerate dehydratase) (2-phospho-D-glycerate hydro-lyase)
	O5_33023	809.881	2	1617.75	1617.75	0.002136	0	98.18	201	216	K	NAVNVGDEGGFAPPMK	E	Oxidation (M)	Tg0077	Enolase (2-phosphoglycerate dehydratase) (2-phospho-D-glycerate hydro-lyase)
	O3_102234	1094.06	2	2186.1	2186.11	-0.00918	0	130.74	370	391	R	SGETEDATIADLAVALNAGQIK	T		Tg0077	Enolase (2-phosphoglycerate dehydratase) (2-phospho-D-glycerate hydro-lyase)
	O4_37231	799.468	2	1596.92	1596.92	0.001572	0	86.42	105	121	K	SNLGANAILGVSLAVAK	A		Tg0077	Enolase (2-phosphoglycerate dehydratase) (2-phospho-D-glycerate hydro-lyase)
	O1_62448	1020.53	2	2039.04	2039.03	0.007099	0	143.68	341	359	K	VNQIGTLSEAIDAAYTAFR	A		Tg0077	Enolase (2-phosphoglycerate dehydratase) (2-phospho-D-glycerate hydro-lyase)
	O2_103046	1022.53	3	3064.58	3064.57	0.010143	1	60.7	341	369	K	VNQIGTLSEAIDAAYTAFRAGYGVVVSHR	S		Tg0077	Enolase (2-phosphoglycerate dehydratase) (2-phospho-D-glycerate hydro-lyase)
	O3_32025	632.323	2	1262.63	1262.63	0.002116	0	40.93	182	191	R	WVSETYHTLK	K		Tg0077	Enolase (2-phosphoglycerate dehydratase) (2-phospho-D-glycerate hydro-lyase)
	O1_25951	696.369	2	1390.72	1390.72	-0.000439	1	61.08	182	192	R	WVSETYHTLKK	V		Tg0077	Enolase (2-phosphoglycerate dehydratase) (2-phospho-D-glycerate hydro-lyase)
	O1_78607	830.787	3	2489.34	2489.33	0.011413	2	64.65	404	424	K	YNQLIRIEEELEGIAVYPGKR	F		Tg0077	Enolase (2-phosphoglycerate dehydratase) (2-phospho-D-glycerate hydro-lyase)
	O1_67271	720.379	3	2158.11	2158.11	0.008437	2	34.87	259	276	K	YVVGGKEYDRGELLELYR	E		Tg0077	Enolase (2-phosphoglycerate dehydratase) (2-phospho-D-glycerate hydro-lyase)
	O5_7741	544.782	2	1087.55	1087.55	-0.001286	0	90.16	60	69	K	LADEGLVESR	E		Tg0079	Transcription regulator, PadR-like family
	O2_21038	627.887	2	1253.76	1253.76	0.000188	0	82.27	136	146	K	LLDGIIEILQK	K		Tg0079	Transcription regulator, PadR-like family
	O5_18832	653.808	2	1305.6	1305.6	-0.001118	0	40.14	63	72	R	EYQFAFYNPK	E		Tg0082	Conserved hypothetical protein
	O1_57637	646.654	3	1936.94	1936.94	-0.000772	0	50.36	183	200	K	AHAARPENGINAIEEMSK	L		Tg0085	Metallopeptidase M20, ArgE/dapE family
	O1_58294	651.986	3	1952.94	1952.94	9e-06	0	56.74	183	200	K	AHAARPENGINAIEEMSK	L	Oxidation (M)	Tg0085	Metallopeptidase M20, ArgE/dapE family
	O2_74785	1049.05	2	2096.08	2096.09	-0.010104	0	61.27	150	169	K	DANLVLIAEPTGENLMLGAR	G		Tg0085	Metallopeptidase M20, ArgE/dapE family
	O4_53911	1057.05	2	2112.09	2112.09	0.004378	0	40.12	150	169	K	DANLVLIAEPTGENLMLGAR	G	Oxidation (M)	Tg0085	Metallopeptidase M20, ArgE/dapE family
	O2_110953	1383.67	3	4147.98	4147.97	0.014099	1	88.15	19	55	R	FGEEDKISNFIGSFLEEHGLSVEYQEVEGFGSNVISR	I		Tg0085	Metallopeptidase M20, ArgE/dapE family
	O2_89809	824.785	3	2471.33	2471.32	0.008557	1	28.29	271	291	R	GELEISKFPRPTPEMLPYLVR	E		Tg0085	Metallopeptidase M20, ArgE/dapE family
	O2_60625	612.995	3	1835.96	1835.96	0.004314	0	85.72	101	118	K	GGLAALMAAFVEASYLPR	R		Tg0085	Metallopeptidase M20, ArgE/dapE family
	O4_47970	926.986	2	1851.96	1851.96	0.003172	0	88.13	101	118	K	GGLAALMAAFVEASYLPR	R	Oxidation (M)	Tg0085	Metallopeptidase M20, ArgE/dapE family
	O5_4531	499.77	2	997.525	997.523	0.001378	0	60.36	361	368	K	GTYLEFLR	V		Tg0085	Metallopeptidase M20, ArgE/dapE family
	O1_16934	620.31	2	1238.6	1238.6	0.000263	0	52.42	246	255	R	HVVIGEDWER	V		Tg0085	Metallopeptidase M20, ArgE/dapE family
	O4_4024	491.285	2	980.555	980.556	-0.000125	0	26.96	303	310	R	IHSILWGR	T		Tg0085	Metallopeptidase M20, ArgE/dapE family
	O1_28344	479.604	3	1435.79	1435.79	-0.002492	1	31.94	303	314	R	IHSILWGRTPEK	I		Tg0085	Metallopeptidase M20, ArgE/dapE family
	O1_64022	689.353	3	2065.04	2065.04	0.000373	1	50.82	182	200	K	KAHAARPENGINAIEEMSK	L		Tg0085	Metallopeptidase M20, ArgE/dapE family
	O1_64653	694.685	3	2081.03	2081.03	0.000854	1	46.1	182	200	K	KAHAARPENGINAIEEMSK	L	Oxidation (M)	Tg0085	Metallopeptidase M20, ArgE/dapE family
	O1_64045	689.702	3	2066.08	2066.08	0.004821	1	70.64	120	137	R	KRPTVLFTAVVDEEGYSR	G		Tg0085	Metallopeptidase M20, ArgE/dapE family
	O1_3329	466.761	2	931.507	931.505	0.001826	0	51.53	376	383	R	LAELVEMK	D		Tg0085	Metallopeptidase M20, ArgE/dapE family
	O2_104097	1056.16	3	3165.45	3165.46	-0.006883	0	78.73	216	245	R	LGSGSYCTLYAHGEADGLSVPEEAEAIVDR	H		Tg0085	Metallopeptidase M20, ArgE/dapE family
	O5_1391	415.269	2	828.522	828.522	0.000307	0	50.45	201	207	K	LLAFLPR	I		Tg0085	Metallopeptidase M20, ArgE/dapE family
	O5_724	386.24	2	770.465	770.465	-0.000179	0	40.35	12	18	K	LVSIPSR	F		Tg0085	Metallopeptidase M20, ArgE/dapE family
	O5_11415	579.763	2	1157.51	1157.51	0.000501	0	53.85	81	90	R	NPWGELDGDR	F		Tg0085	Metallopeptidase M20, ArgE/dapE family
	O1_69621	743.344	3	2227.01	2227	0.01006	1	41.58	81	100	R	NPWGELDGDRFYGLGSADMK	G		Tg0085	Metallopeptidase M20, ArgE/dapE family
	O4_55760	748.673	3	2243	2243	0.001541	1	56.86	81	100	R	NPWGELDGDRFYGLGSADMK	G	Oxidation (M)	Tg0085	Metallopeptidase M20, ArgE/dapE family
	O1_15917	613.352	2	1224.69	1224.69	0.002602	1	54.03	359	368	R	VKGTYLEFLR	V		Tg0085	Metallopeptidase M20, ArgE/dapE family
	O2_19045	611.322	2	1220.63	1220.63	-0.000182	0	61	42	52	R	ELGLEELYAGK	G		Tg0087	Conserved hypothetical protein
	O1_85041	933.149	3	2796.42	2796.42	0.005835	0	30.63	70	95	R	ESLVVDVIPASGEVSDALEIIAYHDR	K		Tg0087	Conserved hypothetical protein
	O5_12576	587.337	2	1172.66	1172.66	0.003083	0	74.44	59	69	R	SGDVVALLFPR	E		Tg0087	Conserved hypothetical protein
	O7_607	439.759	2	877.502	877.502	0.000312	0	53.99	8	14	R	QLVLYSR	K		Tg0089	L-fuculose 1-phosphate aldolase
	O5_29964	766.364	2	1530.71	1530.71	0.000194	0	73.81	237	249	K	ALQDIMNSPDWNK	L		Tg0091	Amino acid ABC transporter, periplasmic amino acid-binding protein
	O5_42552	673.007	3	2016	2016	0.000576	1	27.37	237	253	K	ALQDIMNSPDWNKLVEK	Y	Oxidation (M)	Tg0091	Amino acid ABC transporter, periplasmic amino acid-binding protein
	O5_30651	774.362	2	1546.71	1546.71	0.000676	0	75.04	237	249	K	ALQDIMNSPDWNK	L	Oxidation (M)	Tg0091	Amino acid ABC transporter, periplasmic amino acid-binding protein
	O5_34195	825.907	2	1649.8	1649.8	0.002175	0	105.75	82	96	K	DMDFDSLIPALQTGK	V		Tg0091	Amino acid ABC transporter, periplasmic amino acid-binding protein
	O5_34696	833.905	2	1665.8	1665.79	0.003056	0	112.86	82	96	K	DMDFDSLIPALQTGK	V	Oxidation (M)	Tg0091	Amino acid ABC transporter, periplasmic amino acid-binding protein
	O5_47915	1003.18	3	3006.53	3006.53	-0.002201	1	38.26	82	109	K	DMDFDSLIPALQTGKVDVVIAGMTITEK	R		Tg0091	Amino acid ABC transporter, periplasmic amino acid-binding protein
	O5_8173	551.792	2	1101.57	1101.57	0.001843	0	54.56	162	171	K	DNLGDQVTLK	E		Tg0091	Amino acid ABC transporter, periplasmic amino acid-binding protein
	O5_22577	690.349	2	1378.68	1378.68	0.001293	0	86.65	132	144	K	DSSITVSSLDDLK	G		Tg0091	Amino acid ABC transporter, periplasmic amino acid-binding protein
	O5_31224	782.907	2	1563.8	1563.8	6.9e-05	1	76.96	132	146	K	DSSITVSSLDDLKGK	V		Tg0091	Amino acid ABC transporter, periplasmic amino acid-binding protein
	O5_35635	564.971	3	1691.89	1691.89	-0.002063	2	88.7	131	146	R	KDSSITVSSLDDLKGK	V		Tg0091	Amino acid ABC transporter, periplasmic amino acid-binding protein
	O5_29065	755.41	2	1508.81	1508.8	0.003098	1	76.62	111	122	R	KQVVDFSIPYWK	A		Tg0091	Amino acid ABC transporter, periplasmic amino acid-binding protein
	O4_25464	691.362	2	1380.71	1380.71	0.001054	0	60.9	112	122	K	QVVDFSIPYWK	A		Tg0091	Amino acid ABC transporter, periplasmic amino acid-binding protein
	O5_22380	688.379	2	1374.74	1374.74	0.000389	0	51.35	97	109	K	VDVVIAGMTITEK	R		Tg0091	Amino acid ABC transporter, periplasmic amino acid-binding protein
	O5_38311	884.964	2	1767.91	1767.91	0.005692	0	99.04	36	51	K	VLVVGTSADFPPFEYK	D		Tg0091	Amino acid ABC transporter, periplasmic amino acid-binding protein
	O2_17231	597.335	2	1192.66	1192.66	-0.00037	0	71.64	130	140	K	APHTELVLTGR	Y		Tg0096	Cob(I)yrinic acid a,c-diamide adenosyltransferase
	O2_48476	835.924	2	1669.83	1669.83	0.002517	0	76.51	71	85	K	FVHGKPTEEDIEAAK	R		Tg0096	Cob(I)yrinic acid a,c-diamide adenosyltransferase
	O1_50960	609.651	3	1825.93	1825.93	-0.002264	1	77.39	71	86	K	FVHGKPTEEDIEAAKR	A		Tg0096	Cob(I)yrinic acid a,c-diamide adenosyltransferase
	O1_13762	397.899	3	1190.68	1190.68	-0.000483	1	30.2	19	30	K	GKTTAAFGLAVR	M		Tg0096	Cob(I)yrinic acid a,c-diamide adenosyltransferase
	O4_40339	831.925	2	1661.84	1661.83	0.001613	0	109.04	56	70	K	IEECGALIESFGLPK	F		Tg0096	Cob(I)yrinic acid a,c-diamide adenosyltransferase
	O2_56902	895.972	2	1789.93	1789.93	0.000657	1	102.05	55	70	K	KIEECGALIESFGLPK	F		Tg0096	Cob(I)yrinic acid a,c-diamide adenosyltransferase
	O1_18596	424.575	3	1270.7	1270.7	0.000703	0	25.35	7	18	K	LGLVHIYTGNGK	G		Tg0096	Cob(I)yrinic acid a,c-diamide adenosyltransferase
	O1_26771	470.269	3	1407.78	1407.78	0.000571	1	63.59	128	140	K	SKAPHTELVLTGR	Y		Tg0096	Cob(I)yrinic acid a,c-diamide adenosyltransferase
	O2_6033	503.788	2	1005.56	1005.56	0.000118	0	78.4	21	30	K	TTAAFGLAVR	M		Tg0096	Cob(I)yrinic acid a,c-diamide adenosyltransferase
	O1_57314	483.269	4	1929.05	1929.05	0.00087	2	31.54	2	18	M	TWKDKLGLVHIYTGNGK	G		Tg0096	Cob(I)yrinic acid a,c-diamide adenosyltransferase
	O1_3425	468.273	2	934.531	934.531	0.000242	0	54.3	38	45	K	VAIVQFMK	A		Tg0096	Cob(I)yrinic acid a,c-diamide adenosyltransferase
	O5_16275	624.363	2	1246.71	1246.71	0.000694	1	51.41	38	48	K	VAIVQFMKAPK	A	Oxidation (M)	Tg0096	Cob(I)yrinic acid a,c-diamide adenosyltransferase
	O2_4576	476.27	2	950.525	950.526	-0.001077	0	59.47	38	45	K	VAIVQFMK	A	Oxidation (M)	Tg0096	Cob(I)yrinic acid a,c-diamide adenosyltransferase
	O1_67542	1082.98	2	2163.95	2163.95	0.004183	0	93.19	141	157	R	YCPEELFELADYVTEMR	E		Tg0096	Cob(I)yrinic acid a,c-diamide adenosyltransferase
	O2_77685	1090.98	2	2179.95	2179.94	0.004265	0	126.26	141	157	R	YCPEELFELADYVTEMR	E	Oxidation (M)	Tg0096	Cob(I)yrinic acid a,c-diamide adenosyltransferase
	O1_40923	555.329	3	1662.97	1662.97	-0.00044	0	32.32	47	62	R	IGIIEEPALGAKPLSR	W		Tg0098	Conserved hypothetical protein
	O1_83638	1356.66	2	2711.3	2711.3	0.006221	0	137.74	216	238	R	AFELEEGELTDYELELAEELIEK	R		Tg0102	lplA-like lipoate-protein ligase A related
	O2_99872	1434.71	2	2867.4	2867.4	0.001116	1	117.28	216	239	R	AFELEEGELTDYELELAEELIEKR	Y		Tg0102	lplA-like lipoate-protein ligase A related
	O2_93856	866.151	3	2595.43	2595.43	0.002848	0	67.38	3	25	R	FIPLIVARPEVQMAIDEAIMIAR	I		Tg0102	lplA-like lipoate-protein ligase A related
	O2_94257	871.482	3	2611.42	2611.42	0.001229	0	63.64	3	25	R	FIPLIVARPEVQMAIDEAIMIAR	I	Oxidation (M)	Tg0102	lplA-like lipoate-protein ligase A related
	O2_94803	876.817	3	2627.43	2627.42	0.01191	0	52.54	3	25	R	FIPLIVARPEVQMAIDEAIMIAR	I	Oxidation (M), Oxidation (M)	Tg0102	lplA-like lipoate-protein ligase A related
	O2_44750	807.91	2	1613.8	1613.8	-0.000284	0	82.98	49	62	R	FQSVVHDVNLEEAK	K		Tg0102	lplA-like lipoate-protein ligase A related
	O2_54027	581.639	3	1741.9	1741.9	-0.003815	1	59.95	49	63	R	FQSVVHDVNLEEAKK	L		Tg0102	lplA-like lipoate-protein ligase A related
	O1_36295	797.416	2	1592.82	1592.81	0.003709	0	83.78	150	163	K	GVILQHGTFMYATR	V		Tg0102	lplA-like lipoate-protein ligase A related
	O4_2661	467.242	2	932.47	932.472	-0.001325	0	47.33	182	189	K	GVSSIWER	V		Tg0102	lplA-like lipoate-protein ligase A related
	O5_48055	802.401	4	3205.57	3205.57	0.001229	0	61.23	72	101	R	ITGGGSVFHDEFGEITYSVVVGENFHPALK	N		Tg0102	lplA-like lipoate-protein ligase A related
	O1_44917	574.643	3	1720.91	1720.91	-0.002323	1	88.05	149	163	R	KGVILQHGTFMYATR	V		Tg0102	lplA-like lipoate-protein ligase A related
	O1_3457	313.543	3	937.606	937.607	-0.001297	1	46.39	63	70	K	KLNIPVVR	R		Tg0102	lplA-like lipoate-protein ligase A related
	O1_8013	365.577	3	1093.71	1093.71	-0.000702	2	27.29	63	71	K	KLNIPVVRR	I		Tg0102	lplA-like lipoate-protein ligase A related
	O1_24470	680.866	2	1359.72	1359.71	0.002803	1	71.18	178	189	K	LADKGVSSIWER	V		Tg0102	lplA-like lipoate-protein ligase A related
	O1_1516	405.765	2	809.515	809.512	0.002734	0	32.54	64	70	K	LNIPVVR	R		Tg0102	lplA-like lipoate-protein ligase A related
	O2_33419	478.93	3	1433.77	1433.77	2.5e-05	1	36.6	200	210	K	LNRWEAYELLK	E		Tg0102	lplA-like lipoate-protein ligase A related
	O4_26422	699.376	2	1396.74	1396.74	0.001786	0	83.5	36	48	R	LYAFSPSSVTIGR	F		Tg0102	lplA-like lipoate-protein ligase A related
	O1_92264	841.429	4	3361.69	3361.67	0.012924	1	64.52	71	101	R	RITGGGSVFHDEFGEITYSVVVGENFHPALK	N		Tg0102	lplA-like lipoate-protein ligase A related
	O1_18354	634.274	2	1266.53	1266.53	0.000358	0	71.93	240	249	R	YGNPEWNEMK	-		Tg0102	lplA-like lipoate-protein ligase A related
	O3_34267	642.272	2	1282.53	1282.53	0.000639	0	74.85	240	249	R	YGNPEWNEMK	-	Oxidation (M)	Tg0102	lplA-like lipoate-protein ligase A related
	O2_101290	982.185	3	2943.53	2943.53	-0.001608	0	38.42	109	138	R	YLAGPLVDALGDLGLNAGFSGLNDIVANGK	K		Tg0102	lplA-like lipoate-protein ligase A related
	O2_103157	1024.89	3	3071.64	3071.63	0.013037	1	85.51	109	139	R	YLAGPLVDALGDLGLNAGFSGLNDIVANGKK	I		Tg0102	lplA-like lipoate-protein ligase A related
	O5_7469	540.85	2	1079.69	1079.69	0.000132	0	46.3	127	135	K	IGLIPLWIR	E		Tg0103	Signal peptidase, peptidase S26B
	O3_100666	1069.54	2	2137.06	2137.06	0.006028	0	70.43	100	119	R	LYPTPYGGVPCVPAYAVDAK	A		Tg0103	Signal peptidase, peptidase S26B
	O2_14037	578.814	2	1155.61	1155.61	-0.000462	0	31.54	106	115	K	EISPLELAER	A		Tg0104	Conserved archaeal hypothetical protein
	O1_6368	522.785	2	1043.56	1043.56	0.000596	0	39.87	77	84	R	FHLLDFPR	K		Tg0104	Conserved archaeal hypothetical protein
	O1_88294	990.846	3	2969.52	2969.51	0.007057	0	93.6	46	73	R	GRPLDVAEEVSSHTTIGEGGTYLLELAR	R		Tg0104	Conserved archaeal hypothetical protein
	O1_5053	499.277	2	996.54	996.539	0.000387	0	55.31	131	139	R	HGLPGEIFK	L		Tg0104	Conserved archaeal hypothetical protein
	O2_40823	772.922	2	1543.83	1543.83	0.000491	0	71.9	152	166	R	ISLETCTAIGAIPAK	I		Tg0104	Conserved archaeal hypothetical protein
	O1_51630	614.326	3	1839.95	1839.96	-0.002776	1	63.03	100	115	R	KPSDEKEISPLELAER	A		Tg0104	Conserved archaeal hypothetical protein
	O1_35303	787.899	2	1573.78	1573.78	0.002242	0	70.49	1	13	-	MLTLALYNTYDTR	K		Tg0104	Conserved archaeal hypothetical protein
	O5_37776	875.458	2	1748.9	1748.9	0.002965	0	81.36	255	270	K	QIGAPEYLDVLEGAFK	L		Tg0105	TRP-repeat-containing protein
	O5_43393	709.002	3	2123.98	2123.98	0.000275	1	37.07	70	88	K	DVAESSRLEMVTSVEGMER	A		Tg0106	Membrane dipeptidase
	O4_19719	640.796	2	1279.58	1279.58	0.001137	0	47.58	31	40	R	FEEFFGDYVK	A		Tg0106	Membrane dipeptidase
	O4_49365	955.514	2	1909.01	1909.02	-0.001762	0	78.41	272	289	K	GLENEAGIPLLLESLGER	L		Tg0106	Membrane dipeptidase
	O4_10153	567.781	2	1133.55	1133.55	0.000509	0	45.92	132	141	R	NQIGDGVFER	T		Tg0106	Membrane dipeptidase
	O1_3453	469.743	2	937.472	937.469	0.002532	0	56.07	59	66	R	YGLEAVMR	L		Tg0106	Membrane dipeptidase
	O1_4025	477.739	2	953.463	953.464	-0.000987	0	52.65	59	66	R	YGLEAVMR	L	Oxidation (M)	Tg0106	Membrane dipeptidase
	O4_18887	631.85	2	1261.68	1261.68	0.002748	0	51.17	131	140	K	FILPFQNDLR	K		Tg0107	Conserved hypothetical protein
	O1_46585	877.418	2	1752.82	1752.81	0.007761	0	107.64	250	263	K	HLEAMEWDVEELPR	V		Tg0107	Conserved hypothetical protein
	O1_92858	850.469	4	3397.85	3397.83	0.016698	1	49.49	33	61	R	IVDHFLKEDVPILVVDVLDTLHTFNEHLK	R		Tg0107	Conserved hypothetical protein
	O1_68393	731.383	3	2191.13	2191.12	0.010844	1	37.31	141	159	R	KVEMYFEMIERPPIAPGGK	Y		Tg0107	Conserved hypothetical protein
	O1_88417	994.831	3	2981.47	2981.48	-0.009607	0	42.74	83	108	R	LGNIIGEVFIPSEPSEFTYHQVQYSK	T		Tg0107	Conserved hypothetical protein
	O1_5952	512.278	2	1022.54	1022.54	0.000806	0	52.7	168	176	R	SVASEYVLR	N		Tg0107	Conserved hypothetical protein
	O2_10788	559.322	2	1116.63	1116.63	-0.000502	0	82.39	197	206	K	TPFSLLQVGR	G		Tg0107	Conserved hypothetical protein
	O1_7190	537.294	2	1072.57	1072.57	0.002691	0	46.94	160	167	K	YTFLFINR	S		Tg0107	Conserved hypothetical protein
	O4_29988	489.924	3	1466.75	1466.75	-0.000413	1	29.06	76	88	R	FDPSVQVYAGTKR	L		Tg0108	RecA family AAA ATPase
	O1_29441	486.935	3	1457.78	1457.78	-0.00148	2	37.24	115	126	R	IREIAEDEKISR	L		Tg0108	RecA family AAA ATPase
	O2_68535	990.057	2	1978.1	1978.1	-0.0002	0	108.24	8	27	R	ISTGIPGLDELIEGGLIPGK	V		Tg0108	RecA family AAA ATPase
	O2_33781	721.433	2	1440.85	1440.85	0.002944	0	74.18	89	100	R	LLLFDLGPVLWR	E		Tg0108	RecA family AAA ATPase
	O1_65772	1059.05	2	2116.08	2116.08	0.007276	0	105.88	127	145	R	LVIDPLTAIEFSMENPAEK	K		Tg0108	RecA family AAA ATPase
	O1_66338	1067.05	2	2132.08	2132.07	0.006357	0	114.52	127	145	R	LVIDPLTAIEFSMENPAEK	K	Oxidation (M)	Tg0108	RecA family AAA ATPase
	O6_3538	594.835	2	1187.65	1187.66	-0.000581	0	37.2	28	39	K	VYLITGPPGSGK	T		Tg0108	RecA family AAA ATPase
	O7_3794	677.797	2	1353.58	1353.58	-0.003492	0	35.8	40	51	R	DGDEFVFPDGTR	V		Tg0109	SAM-dependent methyltransferase
	O3_41008	669.837	2	1337.66	1337.66	-0.001712	0	77.87	280	291	R	IDSFSGPEIAFR	R		Tg0110	Nucleic acid-binding protein, putative
	O5_32596	801.916	2	1601.82	1601.82	0.001686	0	118.54	316	331	R	DVLAAINPFQAGSGSR	I		Tg0112	Nucleic acid binding protein, containing 3 OB-fold domains
	O5_41005	953.521	2	1905.03	1905.02	0.002914	0	29.27	438	454	R	GTLEVIPYTPEAIIAYR	K		Tg0112	Nucleic acid binding protein, containing 3 OB-fold domains
	O3_9875	506.297	2	1010.58	1010.58	-0.000815	0	62.8	236	244	K	VAGVVYLYK	G		Tg0112	Nucleic acid binding protein, containing 3 OB-fold domains
	O4_42710	853.935	2	1705.86	1705.85	0.002753	0	43.07	80	96	R	VEGNVVSVPYVSESGGK	L		Tg0112	Nucleic acid binding protein, containing 3 OB-fold domains
	O2_979	371.265	2	740.516	740.516	-0.000158	0	43.19	218	224	K	VLLVIGK	A		Tg0112	Nucleic acid binding protein, containing 3 OB-fold domains
	O4_649	385.263	2	768.512	768.511	0.000723	0	47.7	211	217	R	VTVLIPK	V		Tg0112	Nucleic acid binding protein, containing 3 OB-fold domains
	O5_37262	578.969	3	1733.89	1733.89	-0.00116	1	39.19	163	179	K	APTTSEIKDISSGMLGK	I		Tg0113	Nucleic acid binding protein, containing 3 OB-fold domains
	O5_31801	791.465	2	1580.92	1580.91	0.001291	0	102.42	123	138	R	GLLSVLNPLEVGVGSK	I		Tg0113	Nucleic acid binding protein, containing 3 OB-fold domains
	O5_7035	536.259	2	1070.5	1070.5	-1.7e-05	0	64.75	236	244	K	IGGYVDEYR	G		Tg0113	Nucleic acid binding protein, containing 3 OB-fold domains
	O5_16699	629.374	2	1256.73	1256.73	-0.000361	0	54.73	180	191	K	IVVIEGNVVSTK	K		Tg0113	Nucleic acid binding protein, containing 3 OB-fold domains
	O5_22892	462.617	3	1384.83	1384.83	0.000808	1	36.04	180	192	K	IVVIEGNVVSTKK	I		Tg0113	Nucleic acid binding protein, containing 3 OB-fold domains
	O5_37429	869.516	2	1737.02	1737.01	0.002586	1	83.34	122	138	K	RGLLSVLNPLEVGVGSK	I		Tg0113	Nucleic acid binding protein, containing 3 OB-fold domains
	O5_17753	640.348	2	1278.68	1278.68	-0.000359	0	84.46	389	400	K	TVVVQGTVSDFK	T		Tg0113	Nucleic acid binding protein, containing 3 OB-fold domains
	O5_15873	618.336	2	1234.66	1234.66	0.002502	0	94.71	74	85	K	VSIGEIGNYVGK	N		Tg0113	Nucleic acid binding protein, containing 3 OB-fold domains
	O4_8532	551.835	2	1101.66	1101.66	-0.002926	0	75.76	313	322	K	ALLLIMTATR	I		Tg0114	Peptidase, prolyl oligopeptidase family
	O2_40626	770.431	2	1538.85	1538.85	0.000806	0	99.55	537	549	K	APILLIHSLEDYR	C		Tg0114	Peptidase, prolyl oligopeptidase family
	O2_53157	864.43	2	1726.84	1726.84	0.002609	0	106.24	550	563	R	CPLDQSLMFYNVLK	D		Tg0114	Peptidase, prolyl oligopeptidase family
	O2_52823	574.646	3	1720.91	1720.91	0.000147	1	50.44	375	390	K	EDEKAPVIVFVHGGPK	G		Tg0114	Peptidase, prolyl oligopeptidase family
	O4_4010	491.243	2	980.472	980.472	0.000475	0	65.57	14	21	R	FAYVNDPR	I		Tg0114	Peptidase, prolyl oligopeptidase family
	O3_13728	540.76	2	1079.51	1079.51	-0.00191	0	52.56	57	65	R	FIENASMPR	L	Oxidation (M)	Tg0114	Peptidase, prolyl oligopeptidase family
	O4_8283	549.305	2	1096.6	1096.6	0.000545	0	30.71	200	207	K	FYDIILWK	D		Tg0114	Peptidase, prolyl oligopeptidase family
	O4_23252	672.788	2	1343.56	1343.56	-0.000725	0	90.08	418	429	R	GSDGYDEDFALR	V		Tg0114	Peptidase, prolyl oligopeptidase family
	O3_47113	706.87	2	1411.72	1411.72	0.001383	0	104.71	323	334	R	IGELYLYDGELK	Q		Tg0114	Peptidase, prolyl oligopeptidase family
	O6_1947	533.818	2	1065.62	1065.62	-0.00039	1	36.94	525	533	R	KLSPLFYAK	N		Tg0114	Peptidase, prolyl oligopeptidase family
	O1_17049	622.296	2	1242.58	1242.58	3.5e-05	1	56.79	607	616	R	KYEEGFDVEK	V		Tg0114	Peptidase, prolyl oligopeptidase family
	O2_9559	550.792	2	1099.57	1099.57	-0.000173	0	58.23	596	603	R	LFIEFFER	K		Tg0114	Peptidase, prolyl oligopeptidase family
	O4_23715	676.847	2	1351.68	1351.68	0.002432	0	49.49	335	346	K	QVTDYNGPIFAK	L		Tg0114	Peptidase, prolyl oligopeptidase family
	O2_104355	797.135	4	3184.51	3184.5	0.007838	2	25.15	434	460	R	TGLEDFEDIMAGIEEFFKLEPQADRER	V		Tg0114	Peptidase, prolyl oligopeptidase family
	O2_104501	801.132	4	3200.5	3200.5	0.000119	2	32.97	434	460	R	TGLEDFEDIMAGIEEFFKLEPQADRER	V	Oxidation (M)	Tg0114	Peptidase, prolyl oligopeptidase family
	O2_93881	866.76	3	2597.26	2597.25	0.003279	0	50.34	152	172	K	TTFWVLDTESEEIIEEFEKPR	F		Tg0114	Peptidase, prolyl oligopeptidase family
	O2_12451	565.803	2	1129.59	1129.59	2.2e-05	0	59.95	284	292	R	VNLWLWDGK	A		Tg0114	Peptidase, prolyl oligopeptidase family
	O2_37849	496.265	3	1485.77	1485.77	-0.000255	1	41.43	284	295	R	VNLWLWDGKAER	V		Tg0114	Peptidase, prolyl oligopeptidase family
	O2_13285	577.272	2	1152.53	1152.53	-0.000444	0	76.37	218	228	R	VSFEAVDSDGK	A		Tg0114	Peptidase, prolyl oligopeptidase family
	O2_13971	577.796	2	1153.58	1153.58	0.001266	0	51.87	274	283	K	VYFLTPDSGR	V		Tg0114	Peptidase, prolyl oligopeptidase family
	O5_8431	554.78	2	1107.55	1107.54	0.000848	0	67.36	51	59	K	DLDQFITEK	I		Tg0116	Transcriptional regulatory protein, putative, AsnC/Lrp family
	O6_7083	823.919	2	1645.82	1645.82	0.000519	0	81.09	30	43	K	EAYVVYGEYDLVVK	V		Tg0116	Transcriptional regulatory protein, putative, AsnC/Lrp family
	O2_2829	450.765	2	899.515	899.515	0.000249	0	39.2	22	29	K	LLAMPEVK	E		Tg0116	Transcriptional regulatory protein, putative, AsnC/Lrp family
	O2_3247	458.762	2	915.51	915.51	0.00033	0	52.17	22	29	K	LLAMPEVK	E	Oxidation (M)	Tg0116	Transcriptional regulatory protein, putative, AsnC/Lrp family
	O2_38477	749.354	2	1496.69	1496.69	0.001389	0	35.23	63	75	R	MPEIQMTSTMIAI	-	Oxidation (M), Oxidation (M)	Tg0116	Transcriptional regulatory protein, putative, AsnC/Lrp family
	O3_56708	757.352	2	1512.69	1512.69	0.00207	0	60.07	63	75	R	MPEIQMTSTMIAI	-	Oxidation (M), Oxidation (M), Oxidation (M)	Tg0116	Transcriptional regulatory protein, putative, AsnC/Lrp family
	O2_34574	726.902	2	1451.79	1451.79	0.001823	0	45.73	1	14	-	MVTAFILMVTAAGK	E		Tg0116	Transcriptional regulatory protein, putative, AsnC/Lrp family
	O6_7370	877.471	2	1752.93	1752.93	-0.000188	1	72.15	1	16	-	MVTAFILMVTAAGKER	E	Oxidation (M)	Tg0116	Transcriptional regulatory protein, putative, AsnC/Lrp family
	O6_7398	590.648	3	1768.92	1768.92	0.000317	1	51.65	1	16	-	MVTAFILMVTAAGKER	E	Oxidation (M), Oxidation (M)	Tg0116	Transcriptional regulatory protein, putative, AsnC/Lrp family
	O6_6045	734.899	2	1467.78	1467.78	0.000904	0	106.74	1	14	-	MVTAFILMVTAAGK	E	Oxidation (M)	Tg0116	Transcriptional regulatory protein, putative, AsnC/Lrp family
	O6_6166	742.896	2	1483.78	1483.78	-1.5e-05	0	116.07	1	14	-	MVTAFILMVTAAGK	E	Oxidation (M), Oxidation (M)	Tg0116	Transcriptional regulatory protein, putative, AsnC/Lrp family
	O2_45276	811.411	2	1620.81	1620.8	0.004322	1	83.05	62	75	R	RMPEIQMTSTMIAI	-		Tg0116	Transcriptional regulatory protein, putative, AsnC/Lrp family
	O2_46095	819.408	2	1636.8	1636.8	0.002003	1	98.94	62	75	R	RMPEIQMTSTMIAI	-	Oxidation (M)	Tg0116	Transcriptional regulatory protein, putative, AsnC/Lrp family
	O2_46737	827.405	2	1652.8	1652.79	0.002884	1	83.13	62	75	R	RMPEIQMTSTMIAI	-	Oxidation (M), Oxidation (M)	Tg0116	Transcriptional regulatory protein, putative, AsnC/Lrp family
	O6_7182	835.402	2	1668.79	1668.79	0.000765	1	81.36	62	75	R	RMPEIQMTSTMIAI	-	Oxidation (M), Oxidation (M), Oxidation (M)	Tg0116	Transcriptional regulatory protein, putative, AsnC/Lrp family
	O6_7594	947.986	2	1893.96	1893.96	0.00091	1	92.88	44	59	K	VETDTLKDLDQFITEK	I		Tg0116	Transcriptional regulatory protein, putative, AsnC/Lrp family
	O6_4929	661.381	2	1320.75	1320.75	-9.5e-05	0	109.25	2	14	M	VTAFILMVTAAGK	E		Tg0116	Transcriptional regulatory protein, putative, AsnC/Lrp family
	O6_6975	803.954	2	1605.89	1605.89	0.001813	1	76.43	2	16	M	VTAFILMVTAAGKER	E		Tg0116	Transcriptional regulatory protein, putative, AsnC/Lrp family
	O6_6998	541.636	3	1621.89	1621.89	0.001218	1	58.31	2	16	M	VTAFILMVTAAGKER	E	Oxidation (M)	Tg0116	Transcriptional regulatory protein, putative, AsnC/Lrp family
	O6_4995	669.379	2	1336.74	1336.74	-1.4e-05	0	107.09	2	14	M	VTAFILMVTAAGK	E	Oxidation (M)	Tg0116	Transcriptional regulatory protein, putative, AsnC/Lrp family
	O2_91133	836.429	3	2506.26	2506.25	0.011378	0	84.61	230	252	K	ADIFMILTDVNGAAINFGKPDER	W		Tg0120	Carbamate kinase (Carbamate kinase-like carbamoylphosphate synthetase)
	O2_92195	841.76	3	2522.26	2522.25	0.009459	0	96.93	230	252	K	ADIFMILTDVNGAAINFGKPDER	W	Oxidation (M)	Tg0120	Carbamate kinase (Carbamate kinase-like carbamoylphosphate synthetase)
	O1_2361	429.756	2	857.497	857.497	8e-06	0	43.84	294	301	R	AIIASLDR	A		Tg0120	Carbamate kinase (Carbamate kinase-like carbamoylphosphate synthetase)
	O1_39689	828.468	2	1654.92	1654.93	-0.003091	1	92.2	294	309	R	AIIASLDRAVEALEGK	T		Tg0120	Carbamate kinase (Carbamate kinase-like carbamoylphosphate synthetase)
	O5_21245	679.857	2	1357.7	1357.7	0.001043	1	73.44	150	161	K	EKGWVVIEDAGR	G		Tg0120	Carbamate kinase (Carbamate kinase-like carbamoylphosphate synthetase)
	O3_8654	497.245	2	992.476	992.472	0.004875	0	53.73	286	293	R	FLEWGGER	A		Tg0120	Carbamate kinase (Carbamate kinase-like carbamoylphosphate synthetase)
	O1_66739	1071.57	2	2141.13	2141.14	-0.005393	0	168.43	188	209	K	GFIVIASGGGGVPVIEENGELK	G		Tg0120	Carbamate kinase (Carbamate kinase-like carbamoylphosphate synthetase)
	O1_33524	767.42	2	1532.83	1532.82	0.005993	0	79.47	174	187	K	GHVEAPVIQDLVEK	G		Tg0120	Carbamate kinase (Carbamate kinase-like carbamoylphosphate synthetase)
	O5_46685	833.458	3	2497.35	2497.35	-0.000378	1	67.45	107	129	R	GIDRPVATIVTQTIVDKNDPAFK	N		Tg0120	Carbamate kinase (Carbamate kinase-like carbamoylphosphate synthetase)
	O1_96028	1065.3	4	4257.18	4257.2	-0.012859	2	78.94	107	145	R	GIDRPVATIVTQTIVDKNDPAFKNPSKPVGPFYDEETAK	K		Tg0120	Carbamate kinase (Carbamate kinase-like carbamoylphosphate synthetase)
	O1_42581	566.261	3	1695.76	1695.76	-0.002286	1	54.81	20	33	R	GQRGTYEEQMENVR	K		Tg0120	Carbamate kinase (Carbamate kinase-like carbamoylphosphate synthetase)
	O3_82056	608.96	3	1823.86	1823.86	-0.000542	2	57.52	20	34	R	GQRGTYEEQMENVRK	T		Tg0120	Carbamate kinase (Carbamate kinase-like carbamoylphosphate synthetase)
	O1_24079	678.298	2	1354.58	1354.58	-0.000258	0	72.77	23	33	R	GTYEEQMENVR	K		Tg0120	Carbamate kinase (Carbamate kinase-like carbamoylphosphate synthetase)
	O3_53858	742.346	2	1482.68	1482.68	0.000387	1	68.15	23	34	R	GTYEEQMENVRK	T		Tg0120	Carbamate kinase (Carbamate kinase-like carbamoylphosphate synthetase)
	O1_28628	722.391	2	1442.77	1442.76	0.00499	1	85.43	210	223	K	GVEAVIDKDLAGEK	L		Tg0120	Carbamate kinase (Carbamate kinase-like carbamoylphosphate synthetase)
	O1_8151	551.291	2	1100.57	1100.56	0.005386	0	61.29	152	161	K	GWVVIEDAGR	G		Tg0120	Carbamate kinase (Carbamate kinase-like carbamoylphosphate synthetase)
	O2_104244	1059.55	3	3175.63	3175.62	0.005858	1	103.22	224	252	K	LAEEVKADIFMILTDVNGAAINFGKPDER	W		Tg0120	Carbamate kinase (Carbamate kinase-like carbamoylphosphate synthetase)
	O1_47713	889.934	2	1777.85	1777.85	0.001184	0	75.71	130	145	K	NPSKPVGPFYDEETAK	K		Tg0120	Carbamate kinase (Carbamate kinase-like carbamoylphosphate synthetase)
	O1_55724	636.323	3	1905.95	1905.95	-0.001248	1	52.35	130	146	K	NPSKPVGPFYDEETAKK	L		Tg0120	Carbamate kinase (Carbamate kinase-like carbamoylphosphate synthetase)
	O1_4117	479.273	2	956.531	956.529	0.00218	0	38	38	45	K	QIADIIER	G		Tg0120	Carbamate kinase (Carbamate kinase-like carbamoylphosphate synthetase)
	O3_3559	423.241	2	844.467	844.465	0.001824	0	36.52	257	263	R	VTVEELR	K		Tg0120	Carbamate kinase (Carbamate kinase-like carbamoylphosphate synthetase)
	O4_22196	662.409	2	1322.8	1322.8	-0.000158	0	89.65	7	19	R	VVIALGGNAILQR	G		Tg0120	Carbamate kinase (Carbamate kinase-like carbamoylphosphate synthetase)
	O1_28060	477.267	3	1428.78	1428.77	0.005781	1	38.27	253	263	R	WLERVTVEELR	K		Tg0120	Carbamate kinase (Carbamate kinase-like carbamoylphosphate synthetase)
	O5_36313	570.964	3	1709.87	1709.87	0.003015	0	59.43	312	326	K	DGYTLVMLHHALQGR	N		Tg0121	Oxidoreductase
	O5_36887	576.295	3	1725.86	1725.86	0.000496	0	45.08	312	326	K	DGYTLVMLHHALQGR	N	Oxidation (M)	Tg0121	Oxidoreductase
	O5_2027	440.738	2	879.461	879.46	0.000382	0	32.84	39	45	R	FANLPYR	G		Tg0121	Oxidoreductase
	O5_15838	618.289	2	1234.56	1234.56	0.002645	0	79.15	187	198	K	GGCSAVTDELAR	I		Tg0121	Oxidoreductase
	O5_2991	472.731	2	943.448	943.447	0.000321	0	37.77	85	92	K	GMIFYEGK	T		Tg0121	Oxidoreductase
	O5_24139	705.369	2	1408.72	1408.72	1.7e-05	0	99.73	141	152	K	IGDNEFVDLFIK	S		Tg0121	Oxidoreductase
	O5_201	350.734	2	699.453	699.453	0.000384	0	34.09	114	119	K	LLLDVK	R		Tg0121	Oxidoreductase
	O5_1740	428.785	2	855.556	855.554	0.001679	1	27.18	114	120	K	LLLDVKR	N		Tg0121	Oxidoreductase
	O5_18762	652.794	2	1303.57	1303.57	0.002452	0	78.92	123	134	K	LPEGEEAEMSGR	E		Tg0121	Oxidoreductase
	O5_30618	773.863	2	1545.71	1545.71	0.001574	1	74.66	121	134	R	NKLPEGEEAEMSGR	E		Tg0121	Oxidoreductase
	O2_69635	1002.02	2	2002.02	2002.02	0.007457	0	108.48	153	171	K	SFLGWADSVLDVPAGELAR	E		Tg0121	Oxidoreductase
	O5_17875	641.84	2	1281.67	1281.66	0.001184	0	96.66	406	417	R	TLEMLGLGSFSK	W		Tg0121	Oxidoreductase
	O5_18485	649.838	2	1297.66	1297.66	0.001865	0	92.93	406	417	R	TLEMLGLGSFSK	W	Oxidation (M)	Tg0121	Oxidoreductase
	O5_23008	694.875	2	1387.74	1387.73	0.001707	0	64.97	367	379	R	VASGQVVEDFPIK	D		Tg0121	Oxidoreductase
	O5_25978	725.88	2	1449.75	1449.75	6.4e-05	0	105.12	283	295	R	VGNTVVFTLDTER	I		Tg0121	Oxidoreductase
	O5_35854	567.283	3	1698.83	1698.83	-0.001533	1	30.65	78	92	R	VVDSNPKGMIFYEGK	T	Oxidation (M)	Tg0121	Oxidoreductase
	O5_1357	414.243	2	826.471	826.47	0.000525	0	35.76	179	186	K	WGGPGLIK	G		Tg0121	Oxidoreductase
	O5_2056	444.229	2	886.444	886.444	0.000829	0	28.06	102	108	K	YLSFTEK	A		Tg0121	Oxidoreductase
	O1_60098	663.029	3	1986.07	1986.07	-0.000665	0	39.53	400	417	R	DLLKPEEVGLSGKPEFTK	D		Tg0122	glyceraldehyde-3-phosphate (GAP):ferredoxin oxidoreductase
	O4_22414	663.873	2	1325.73	1325.73	0.001947	0	66.8	355	367	R	EANGPLSGVITLR	A		Tg0122	glyceraldehyde-3-phosphate (GAP):ferredoxin oxidoreductase
	O1_48354	596.631	3	1786.87	1786.87	0.004844	0	58.28	314	327	K	HYWEPFNEEAIKPK	N		Tg0122	glyceraldehyde-3-phosphate (GAP):ferredoxin oxidoreductase
	O4_1635	430.728	2	859.442	859.441	0.000181	0	26.04	71	76	R	LMFFFR	S		Tg0122	glyceraldehyde-3-phosphate (GAP):ferredoxin oxidoreductase
	O5_2005	438.726	2	875.438	875.436	0.001262	0	36.74	71	76	R	LMFFFR	S	Oxidation (M)	Tg0122	glyceraldehyde-3-phosphate (GAP):ferredoxin oxidoreductase
	O4_8542	552.277	2	1102.54	1102.54	-0.000462	0	70.1	196	205	R	LVGSEDWAAR	G		Tg0122	glyceraldehyde-3-phosphate (GAP):ferredoxin oxidoreductase
	O5_19201	656.333	2	1310.65	1310.65	0.001352	0	62.48	97	108	K	NVGVDFVTFEGK	A		Tg0122	glyceraldehyde-3-phosphate (GAP):ferredoxin oxidoreductase
	O3_128104	1157.22	3	3468.64	3468.64	-0.00071	1	77.33	274	304	K	TGGTFGGNYPAEGDFVPILNWQMPYIPKEDR	I		Tg0122	glyceraldehyde-3-phosphate (GAP):ferredoxin oxidoreductase
	O4_7385	539.282	2	1076.55	1076.55	4.7e-05	0	43.93	442	451	R	VAFGENEIAK	I		Tg0122	glyceraldehyde-3-phosphate (GAP):ferredoxin oxidoreductase
	O1_11023	576.78	2	1151.55	1151.55	-0.000763	0	70.39	14	24	K	ADIGGWPGHSR	V		Tg0123	Fructose-1,6-bisphosphatase (FBPase V)
	O1_77182	817.777	3	2450.31	2450.31	0.004423	2	58.63	80	102	K	AFEEATKVAKELGLYGAGQDLLK	D		Tg0123	Fructose-1,6-bisphosphatase (FBPase V)
	O1_87834	736.123	4	2940.46	2940.46	0.00621	1	38.46	40	65	K	AKEEGTIIDFYVAYAGDDLQLIMTHK	K		Tg0123	Fructose-1,6-bisphosphatase (FBPase V)
	O1_89266	1023.86	3	3068.56	3068.55	0.002331	2	88.24	40	66	K	AKEEGTIIDFYVAYAGDDLQLIMTHKK	G		Tg0123	Fructose-1,6-bisphosphatase (FBPase V)
	O1_88089	986.494	3	2956.46	2956.45	0.008567	1	69.79	40	65	K	AKEEGTIIDFYVAYAGDDLQLIMTHK	K	Oxidation (M)	Tg0123	Fructose-1,6-bisphosphatase (FBPase V)
	O1_8760	556.278	2	1110.54	1110.54	0.00393	0	58.31	332	340	K	ALEITDYMR	R		Tg0123	Fructose-1,6-bisphosphatase (FBPase V)
	O4_9932	564.273	2	1126.53	1126.53	-0.000589	0	31.98	332	340	K	ALEITDYMR	R	Oxidation (M)	Tg0123	Fructose-1,6-bisphosphatase (FBPase V)
	O3_32235	634.33	2	1266.64	1266.64	0.005425	1	30.54	332	341	K	ALEITDYMRR	H		Tg0123	Fructose-1,6-bisphosphatase (FBPase V)
	O2_98573	937.156	3	2808.45	2808.44	0.004033	0	100.54	249	274	R	AQSGLPALGEVLEPFAFPHLVSGWMR	G		Tg0123	Fructose-1,6-bisphosphatase (FBPase V)
	O2_99116	942.487	3	2824.44	2824.44	0.001215	0	29.49	249	274	R	AQSGLPALGEVLEPFAFPHLVSGWMR	G	Oxidation (M)	Tg0123	Fructose-1,6-bisphosphatase (FBPase V)
	O1_17929	629.392	2	1256.77	1256.77	-0.000922	1	62.26	2	13	M	AVGEKITISVIK	A		Tg0123	Fructose-1,6-bisphosphatase (FBPase V)
	O1_74675	598.584	4	2390.31	2390.31	0.000274	2	56.73	2	24	M	AVGEKITISVIKADIGGWPGHSR	V		Tg0123	Fructose-1,6-bisphosphatase (FBPase V)
	O5_12566	587.304	2	1172.59	1172.59	0.000964	0	70.58	219	229	K	DEPVAVVSTEK	L		Tg0123	Fructose-1,6-bisphosphatase (FBPase V)
	O2_105521	1087.9	3	3260.68	3260.68	0.002547	2	105.45	219	248	K	DEPVAVVSTEKLYEIAGEYVGKDDPVAIVR	A		Tg0123	Fructose-1,6-bisphosphatase (FBPase V)
	O4_49953	966.507	2	1931	1931	4.8e-05	1	96.6	212	229	K	EGHPIPKDEPVAVVSTEK	L		Tg0123	Fructose-1,6-bisphosphatase (FBPase V)
	O5_22426	688.876	2	1375.74	1375.73	0.002537	0	90.03	90	102	K	ELGLYGAGQDLLK	D		Tg0123	Fructose-1,6-bisphosphatase (FBPase V)
	O1_69439	1112.08	2	2222.14	2222.13	0.006315	1	115.32	90	110	K	ELGLYGAGQDLLKDAFSGNVR	G		Tg0123	Fructose-1,6-bisphosphatase (FBPase V)
	O5_6237	525.287	2	1048.56	1048.56	-0.000278	0	56.46	171	178	R	FEVWDILK	H		Tg0123	Fructose-1,6-bisphosphatase (FBPase V)
	O2_35219	730.865	2	1459.71	1459.72	-0.001461	0	96.68	111	124	R	GMGPGVAEMEITLR	K		Tg0123	Fructose-1,6-bisphosphatase (FBPase V)
	O2_36494	738.864	2	1475.71	1475.71	0.001621	0	93.4	111	124	R	GMGPGVAEMEITLR	K	Oxidation (M)	Tg0123	Fructose-1,6-bisphosphatase (FBPase V)
	O4_31679	746.86	2	1491.7	1491.71	-0.001498	0	94.29	111	124	R	GMGPGVAEMEITLR	K	Oxidation (M), Oxidation (M)	Tg0123	Fructose-1,6-bisphosphatase (FBPase V)
	O3_95829	681	3	2039.98	2039.98	0.000292	0	44.26	275	293	R	GSHNGPIMPVPMHQANPTR	F		Tg0123	Fructose-1,6-bisphosphatase (FBPase V)
	O4_53161	686.331	3	2055.97	2055.97	-0.001627	0	47.03	275	293	R	GSHNGPIMPVPMHQANPTR	F	Oxidation (M)	Tg0123	Fructose-1,6-bisphosphatase (FBPase V)
	O3_98066	518.999	4	2071.97	2071.97	-0.002322	0	31.97	275	293	R	GSHNGPIMPVPMHQANPTR	F	Oxidation (M), Oxidation (M)	Tg0123	Fructose-1,6-bisphosphatase (FBPase V)
	O1_25375	690.849	2	1379.68	1379.68	0.000868	0	88.33	67	79	K	GVDSPDVHGLAWK	A		Tg0123	Fructose-1,6-bisphosphatase (FBPase V)
	O1_67247	719.694	3	2156.06	2156.05	0.005439	1	54.16	67	86	K	GVDSPDVHGLAWKAFEEATK	V		Tg0123	Fructose-1,6-bisphosphatase (FBPase V)
	O1_77416	819.094	3	2454.26	2454.25	0.004954	2	58.34	67	89	K	GVDSPDVHGLAWKAFEEATKVAK	E		Tg0123	Fructose-1,6-bisphosphatase (FBPase V)
	O2_97767	926.146	3	2775.42	2775.41	0.011661	1	54.35	342	365	R	HGPFEPHRLPLEDMEYTTLPGVLK	R		Tg0123	Fructose-1,6-bisphosphatase (FBPase V)
	O2_101160	587.307	5	2931.5	2931.51	-0.008896	2	27.97	342	366	R	HGPFEPHRLPLEDMEYTTLPGVLKR	L		Tg0123	Fructose-1,6-bisphosphatase (FBPase V)
	O2_1168	387.26	2	772.506	772.506	1.9e-05	0	58.16	7	13	K	ITISVIK	A		Tg0123	Fructose-1,6-bisphosphatase (FBPase V)
	O1_32483	754.896	2	1507.78	1507.78	-8.8e-05	1	85.68	66	79	K	KGVDSPDVHGLAWK	A		Tg0123	Fructose-1,6-bisphosphatase (FBPase V)
	O1_27359	473.243	3	1416.71	1416.71	-0.001466	1	32.72	125	136	R	KSEPVVTFHMDK	T		Tg0123	Fructose-1,6-bisphosphatase (FBPase V)
	O2_97364	920.811	3	2759.41	2759.41	0.001865	2	88.14	125	148	R	KSEPVVTFHMDKTEPGAFNLPIFR	M		Tg0123	Fructose-1,6-bisphosphatase (FBPase V)
	O1_84630	926.144	3	2775.41	2775.41	0.003846	2	85.4	125	148	R	KSEPVVTFHMDKTEPGAFNLPIFR	M	Oxidation (M)	Tg0123	Fructose-1,6-bisphosphatase (FBPase V)
	O4_13881	590.279	2	1178.54	1178.55	-0.001054	1	48.84	367	375	R	LEERFEDIE	-		Tg0123	Fructose-1,6-bisphosphatase (FBPase V)
	O2_64872	955.472	2	1908.93	1908.93	0.004051	0	88.07	313	329	K	LVGPVDLFDDPAFDYAR	Q		Tg0123	Fructose-1,6-bisphosphatase (FBPase V)
	O2_77445	722.701	3	2165.08	2165.08	0.000642	1	36.56	313	331	K	LVGPVDLFDDPAFDYARQK	A		Tg0123	Fructose-1,6-bisphosphatase (FBPase V)
	O4_53857	1054.06	2	2106.1	2106.1	0.005147	1	116.24	230	248	K	LYEIAGEYVGKDDPVAIVR	A		Tg0123	Fructose-1,6-bisphosphatase (FBPase V)
	O4_44284	868.443	2	1734.87	1734.87	0.006551	0	133.01	149	164	R	MFADPFNTAGLVIDPK	M		Tg0123	Fructose-1,6-bisphosphatase (FBPase V)
	O5_37848	876.439	2	1750.86	1750.86	0.004432	0	142.37	149	164	R	MFADPFNTAGLVIDPK	M	Oxidation (M)	Tg0123	Fructose-1,6-bisphosphatase (FBPase V)
	O1_51624	920.949	2	1839.88	1839.88	0.003213	1	38.15	165	178	K	MHMGFRFEVWDILK	H	Oxidation (M), Oxidation (M)	Tg0123	Fructose-1,6-bisphosphatase (FBPase V)
	O1_23131	668.331	2	1334.65	1334.65	0.001442	2	36.93	366	375	K	RLEERFEDIE	-		Tg0123	Fructose-1,6-bisphosphatase (FBPase V)
	O2_79323	1114.13	2	2226.26	2226.26	-0.006881	1	121.1	181	200	K	RVILNTPEEVYDLLALIGAK	S		Tg0123	Fructose-1,6-bisphosphatase (FBPase V)
	O1_82042	878.113	3	2631.32	2631.32	0.00252	1	76.19	126	148	K	SEPVVTFHMDKTEPGAFNLPIFR	M		Tg0123	Fructose-1,6-bisphosphatase (FBPase V)
	O1_82272	883.446	3	2647.32	2647.31	0.005701	1	63.82	126	148	K	SEPVVTFHMDKTEPGAFNLPIFR	M	Oxidation (M)	Tg0123	Fructose-1,6-bisphosphatase (FBPase V)
	O2_29456	681.365	2	1360.71	1360.71	0.00052	0	67.92	137	148	K	TEPGAFNLPIFR	M		Tg0123	Fructose-1,6-bisphosphatase (FBPase V)
	O1_41545	837.976	2	1673.94	1673.94	0.001852	1	121.27	87	102	K	VAKELGLYGAGQDLLK	D		Tg0123	Fructose-1,6-bisphosphatase (FBPase V)
	O1_79886	841.12	3	2520.34	2520.33	0.005154	2	92.14	87	110	K	VAKELGLYGAGQDLLKDAFSGNVR	G		Tg0123	Fructose-1,6-bisphosphatase (FBPase V)
	O5_35546	845.972	2	1689.93	1689.93	-0.000251	0	114.23	25	39	R	VHPQLIETAEEILAK	A		Tg0123	Fructose-1,6-bisphosphatase (FBPase V)
	O3_97994	1036.09	2	2070.17	2070.16	0.006224	0	124.32	182	200	R	VILNTPEEVYDLLALIGAK	S		Tg0123	Fructose-1,6-bisphosphatase (FBPase V)
	O6_5532	692.385	2	1382.76	1382.76	5e-05	0	104.9	300	312	R	VVALGWQISPEGK	L		Tg0123	Fructose-1,6-bisphosphatase (FBPase V)
	O2_105615	1092.23	3	3273.68	3273.67	0.006136	1	65.36	300	329	R	VVALGWQISPEGKLVGPVDLFDDPAFDYAR	Q		Tg0123	Fructose-1,6-bisphosphatase (FBPase V)
	O4_26967	469.894	3	1406.66	1406.66	0.000148	0	27.95	760	770	R	CDVELRPYAER	E		Tg0126	DNA polymerase II large subunit DP2, intein containing
	O2_77690	727.752	3	2180.23	2180.23	0.003195	0	42.02	108	129	R	TALAILTEGIVSAPLEGIADVK	I		Tg0126	DNA polymerase II large subunit DP2, intein containing
	O4_21428	655.359	2	1308.7	1308.7	0.000282	0	44.53	54	66	R	VESLVGPPGVAER	I		Tg0126	DNA polymerase II large subunit DP2, intein containing
	O4_45205	587.009	3	1758	1758	3.5e-05	0	37.38	60	74	R	EQIEELAHILVPVLR	G		Tg0128	Cell division control protein 6 homolog
	O1_49323	601.319	3	1800.93	1800.93	0.001319	2	35.16	287	303	R	VAGEIAEREGASKVTER	H		Tg0128	Cell division control protein 6 homolog
	O3_62899	799.945	2	1597.87	1597.87	0.003112	0	54.82	147	160	K	LAPIVVLFPSEEER	K		Tg0129	Voltage-gated potassium channel
	O2_89337	821.436	3	2461.29	2461.28	0.001906	0	53.4	249	271	R	LLASSVFEPEVVDVIDDITSSVK	G		Tg0129	Voltage-gated potassium channel
	O1_77936	824.439	3	2470.3	2470.29	0.007447	2	67.95	211	231	R	AFNSNHQMLLVEKAEEIIKEK	A		Tg0130	DNA repair and recombination protein RadA
	O1_78558	622.579	4	2486.29	2486.28	0.001852	2	31.79	211	231	R	AFNSNHQMLLVEKAEEIIKEK	A	Oxidation (M)	Tg0130	DNA repair and recombination protein RadA
	O2_68276	988.517	2	1975.02	1975.01	0.00431	0	80.59	59	77	R	EAGYDSIEAIAVASPLELK	E		Tg0130	DNA repair and recombination protein RadA
	O1_11434	579.822	2	1157.63	1157.63	8.2e-05	0	61.34	78	89	K	EIAGISEGAALK	I		Tg0130	DNA repair and recombination protein RadA
	O5_44598	1129.52	2	2257.02	2257.01	0.005363	0	98.92	14	33	K	ELEEFEELEIAESSQSSSSK	K		Tg0130	DNA repair and recombination protein RadA
	O4_4116	493.264	2	984.513	984.513	0.000476	0	35.02	196	204	R	GLDPDEVLK	N		Tg0130	DNA repair and recombination protein RadA
	O1_43492	851.464	2	1700.91	1700.91	0.002934	1	94.3	196	210	R	GLDPDEVLKNIYVAR	A		Tg0130	DNA repair and recombination protein RadA
	O1_88076	986.146	3	2955.42	2955.41	0.006901	2	80.86	8	33	K	KVDEVKELEEFEELEIAESSQSSSSK	K		Tg0130	DNA repair and recombination protein RadA
	O6_7199	560.63	3	1678.87	1678.87	0.000613	0	53.4	333	347	R	LIDSPHLPEGEAVFR	I		Tg0130	DNA repair and recombination protein RadA
	O5_44184	1105.58	2	2209.14	2209.13	0.00877	0	110.18	129	150	K	LLGGGIETQAITEVFGEFGSGK	T		Tg0130	DNA repair and recombination protein RadA
	O1_26411	700.891	2	1399.77	1399.76	0.002261	0	77.09	240	251	K	LLVVDSLMAHFR	S		Tg0130	DNA repair and recombination protein RadA
	O3_47688	472.925	3	1415.75	1415.76	-0.006034	0	31.87	240	251	K	LLVVDSLMAHFR	S	Oxidation (M)	Tg0130	DNA repair and recombination protein RadA
	O1_64974	698.039	3	2091.1	2091.09	0.002251	1	53.76	240	257	K	LLVVDSLMAHFRSEYVGR	G		Tg0130	DNA repair and recombination protein RadA
	O2_95250	1327.19	2	2652.37	2652.36	0.008778	1	101.54	125	150	K	SLDKLLGGGIETQAITEVFGEFGSGK	T		Tg0130	DNA repair and recombination protein RadA
	O5_48574	1020.03	4	4076.09	4076.08	0.007947	0	55.22	151	187	K	TQLAHTLAVMVQKPPEEGGLGGSVIWIDTENTFRPER	I		Tg0130	DNA repair and recombination protein RadA
	O1_41513	558.613	3	1672.82	1672.82	0.000908	1	40.49	194	206	R	YVETLREEHENVR	G		Tg0131	Conserved hypothetical protein
	O5_14137	600.749	2	1199.48	1199.48	0.000392	0	47.51	118	127	R	ELFPQEMSMG	-	Oxidation (M), Oxidation (M)	Tg0132	Conserved hypothetical protein
	O5_10040	572.332	2	1142.65	1142.65	0.001116	0	102.82	1	11	-	MEAVILAGIAR	R		Tg0132	Conserved hypothetical protein
	O6_3141	580.329	2	1158.64	1158.64	0.000197	0	95.15	1	11	-	MEAVILAGIAR	R	Oxidation (M)	Tg0132	Conserved hypothetical protein
	O2_43163	794.407	2	1586.8	1586.8	0.0029	0	88.21	32	45	R	NVLAIEEAMEEALR	L		Tg0132	Conserved hypothetical protein
	O5_32643	802.404	2	1602.79	1602.79	0.001181	0	119.61	32	45	R	NVLAIEEAMEEALR	L	Oxidation (M)	Tg0132	Conserved hypothetical protein
	O5_4977	507.309	2	1012.6	1012.6	-0.000257	1	53.53	12	19	R	RVLDELLR	N		Tg0132	Conserved hypothetical protein
	O5_30586	515.295	3	1542.86	1542.86	0.00075	2	43.03	12	23	R	RVLDELLRNPYR	T		Tg0132	Conserved hypothetical protein
	O5_22980	463.262	3	1386.76	1386.76	0.001355	1	39.64	13	23	R	VLDELLRNPYR	T		Tg0132	Conserved hypothetical protein
	O6_2820	573.757	2	1145.5	1145.5	-0.000253	0	49.41	77	85	R	VPWEESDER	E		Tg0132	Conserved hypothetical protein
	O5_26265	728.333	2	1454.65	1454.65	-0.000933	1	76.15	116	127	R	VRELFPQEMSMG	-	Oxidation (M), Oxidation (M)	Tg0132	Conserved hypothetical protein
	O2_6719	514.311	2	1026.61	1026.61	-6.7e-05	0	83.45	186	195	R	AAANVIEVLK	K		Tg0133	Conserved hypothetical protein
	O1_11308	578.357	2	1154.7	1154.7	-0.002423	1	74.68	186	196	R	AAANVIEVLKK	L		Tg0133	Conserved hypothetical protein
	O2_84779	1177.16	2	2352.3	2352.29	0.003196	0	56.41	74	95	K	DNVIVAVADIYVPPTLVNEIAK	E		Tg0133	Conserved hypothetical protein
	O2_20684	624.3	2	1246.59	1246.59	-0.000256	0	75.04	210	219	K	EAEMIEEQLR	K		Tg0133	Conserved hypothetical protein
	O4_18913	632.297	2	1262.58	1262.58	-0.002175	0	39.83	210	219	K	EAEMIEEQLR	K	Oxidation (M)	Tg0133	Conserved hypothetical protein
	O1_31446	744.371	2	1486.73	1486.73	0.00176	1	71.26	133	145	R	EELNRELEEAGAK	I		Tg0133	Conserved hypothetical protein
	O2_107928	1158.26	3	3471.76	3471.75	0.006296	0	59.43	39	69	K	ELGMEMIGYVESPFIPPMSIVLEGKPNPPLR	F	Oxidation (M), Oxidation (M)	Tg0133	Conserved hypothetical protein
	O2_99607	950.19	3	2847.55	2847.54	0.005051	1	26.18	70	95	R	FYGKDNVIVAVADIYVPPTLVNEIAK	E		Tg0133	Conserved hypothetical protein
	O2_74572	697.361	3	2089.06	2089.06	0.003422	0	86.17	167	185	R	GLNAYVLLGETFGDRPDPR	A		Tg0133	Conserved hypothetical protein
	O2_30530	692.852	2	1383.69	1383.69	2.2e-05	0	103.87	146	158	K	ILQYGSIMGMSGK	L		Tg0133	Conserved hypothetical protein
	O1_26394	700.852	2	1399.69	1399.68	0.004903	0	61.54	146	158	K	ILQYGSIMGMSGK	L	Oxidation (M)	Tg0133	Conserved hypothetical protein
	O1_27302	708.847	2	1415.68	1415.68	0.001384	0	83.79	146	158	K	ILQYGSIMGMSGK	L	Oxidation (M), Oxidation (M)	Tg0133	Conserved hypothetical protein
	O2_32962	713.413	2	1424.81	1424.81	-0.000789	0	70.13	197	209	K	LTPIDVSTEPLIK	E		Tg0133	Conserved hypothetical protein
	O2_95285	885.471	3	2653.39	2653.39	0.00189	1	48.77	197	219	K	LTPIDVSTEPLIKEAEMIEEQLR	K		Tg0133	Conserved hypothetical protein
	O2_95692	890.805	3	2669.39	2669.38	0.008671	1	36.07	197	219	K	LTPIDVSTEPLIKEAEMIEEQLR	K	Oxidation (M)	Tg0133	Conserved hypothetical protein
	O1_1356	399.261	2	796.507	796.506	0.001619	0	37.11	8	14	K	LVLPEVK	N		Tg0133	Conserved hypothetical protein
	O4_4702	502.753	2	1003.49	1003.49	-8.8e-05	0	68.44	124	132	K	MEVWGVGAR	E		Tg0133	Conserved hypothetical protein
	O2_91001	1249.19	2	2496.36	2496.35	0.003543	0	83.51	15	38	K	NPIFIEGYPGIGLVGHIAGNFLAK	E		Tg0133	Conserved hypothetical protein
	O2_26127	654.39	2	1306.77	1306.76	0.000125	0	106.76	109	121	K	VISIGGIGIGFFK	E		Tg0133	Conserved hypothetical protein
	O2_41864	522.308	3	1563.9	1563.9	-0.000594	1	25.26	109	123	K	VISIGGIGIGFFKEK	M		Tg0133	Conserved hypothetical protein
	O4_58404	808.026	3	2421.06	2421.05	0.004323	0	82.77	346	368	R	GYFYTFPVGGSDDNPSGEASAQR	F		Tg0134	Conserved hypothetical protein
	O4_13735	588.325	2	1174.64	1174.63	0.00085	0	31.21	223	233	R	IAYSPEGIGLR	T		Tg0134	Conserved hypothetical protein
	O5_35179	839.945	2	1677.88	1677.87	0.002828	0	86.06	84	98	K	SVPAPIVLYFTSDNR	I		Tg0134	Conserved hypothetical protein
	O2_2650	444.207	2	886.399	886.401	-0.001263	0	51.8	166	172	R	AESFMFR	Q		Tg0135	Methylthioadenosine phosphorylase
	O2_1566	408.242	2	814.47	814.47	-0.000245	0	60.05	66	72	R	ANIWALK	E		Tg0135	Methylthioadenosine phosphorylase
	O1_32131	749.923	2	1497.83	1497.83	0.002126	1	89.73	66	78	R	ANIWALKELGVER	V		Tg0135	Methylthioadenosine phosphorylase
	O4_10091	566.757	2	1131.5	1131.5	0.000528	0	35.77	111	119	R	DYTFYNGPR	V		Tg0135	Methylthioadenosine phosphorylase
	O2_7669	528.279	2	1054.54	1054.54	-0.001691	0	32.68	143	151	K	ELGFPVHEK	G		Tg0135	Methylthioadenosine phosphorylase
	O5_48361	1152.9	3	3455.67	3455.66	0.006284	0	116.92	191	220	R	ELGMCYVNIATVTDYDVWAEKPVDAQEVLK	V		Tg0135	Methylthioadenosine phosphorylase
	O1_93550	1158.23	3	3471.67	3471.66	0.013366	0	97.4	191	220	R	ELGMCYVNIATVTDYDVWAEKPVDAQEVLK	V	Oxidation (M)	Tg0135	Methylthioadenosine phosphorylase
	O4_11166	576.279	2	1150.54	1150.54	-0.00025	0	68.96	152	161	K	GTYVCIEGPR	F		Tg0135	Methylthioadenosine phosphorylase
	O1_52978	467.484	4	1865.91	1865.91	0.000717	1	52.27	51	65	R	HGKHHEFPPHEVPYR	A		Tg0135	Methylthioadenosine phosphorylase
	O4_34752	386.941	4	1543.73	1543.73	0.002056	0	55.81	54	65	K	HHEFPPHEVPYR	A		Tg0135	Methylthioadenosine phosphorylase
	O1_55754	477.753	4	1906.98	1906.98	0.001616	1	36.04	136	151	R	IFYETAKELGFPVHEK	G		Tg0135	Methylthioadenosine phosphorylase
	O4_37043	796.938	2	1591.86	1591.86	0.00124	0	121.78	4	19	R	IGIIGGSGVYGVFEPK	E		Tg0135	Methylthioadenosine phosphorylase
	O1_61850	1013.05	2	2024.09	2024.09	0.003756	0	59.73	173	190	R	QYAHIIGMTLVPEVNLAR	E		Tg0135	Methylthioadenosine phosphorylase
	O1_63948	516.779	4	2063.09	2063.08	0.003712	2	27.15	135	151	R	RIFYETAKELGFPVHEK	G		Tg0135	Methylthioadenosine phosphorylase
	O1_46304	582.931	3	1745.77	1745.77	0.001204	0	41.75	120	134	R	VAHVSMADPFCPEMR	R		Tg0135	Methylthioadenosine phosphorylase
	O1_87587	973.852	3	2918.54	2918.53	0.006635	0	102.68	24	50	K	VHTPYGRPSAPVEIGEIEGVEVAFIPR	H		Tg0135	Methylthioadenosine phosphorylase
	O1_7849	543.338	2	1084.66	1084.66	0.001202	0	62.89	79	89	R	VIGITAVGSLR	E		Tg0135	Methylthioadenosine phosphorylase
	O5_725	386.24	2	770.465	770.465	-0.000164	0	41.69	277	283	R	DIAILAR	N		Tg0137	Metal-dependent chlorohydrolase family protein
	O2_38569	750.881	2	1499.75	1499.75	0.000698	0	110.88	60	74	R	GINEPADTVIDATGK	V		Tg0137	Metal-dependent chlorohydrolase family protein
	O4_38745	815.415	2	1628.82	1628.81	0.004082	0	77.78	94	107	R	GLADDLPLMEWLEK	H		Tg0137	Metal-dependent chlorohydrolase family protein
	O3_66185	823.413	2	1644.81	1644.81	0.004763	0	32.4	94	107	R	GLADDLPLMEWLEK	H	Oxidation (M)	Tg0137	Metal-dependent chlorohydrolase family protein
	O5_7049	536.303	2	1070.59	1070.59	1.1e-05	0	61.64	298	307	K	LASGVMPLQR	L		Tg0137	Metal-dependent chlorohydrolase family protein
	O5_7722	544.299	2	1086.58	1086.59	-0.001508	0	51.01	298	307	K	LASGVMPLQR	L	Oxidation (M)	Tg0137	Metal-dependent chlorohydrolase family protein
	O5_34391	552.956	3	1655.85	1655.85	-0.001083	1	27.35	59	74	K	RGINEPADTVIDATGK	V		Tg0137	Metal-dependent chlorohydrolase family protein
	O5_17057	632.853	2	1263.69	1263.69	0.001781	0	59.8	123	134	K	VGAYLGALEMIK	T		Tg0137	Metal-dependent chlorohydrolase family protein
	O5_18988	654.34	2	1306.66	1306.66	0.001884	0	66.66	343	354	K	VHNLDPTVADAR	T		Tg0137	Metal-dependent chlorohydrolase family protein
	O6_5036	449.916	3	1346.73	1346.73	0.000296	0	41.73	1	11	-	MEIIVENFKPK	V		Tg0138	Conserved hypothetical protein
	O2_77732	729.061	3	2184.16	2184.15	0.00949	0	42.65	33	54	K	AVFGLGGAAGNTITWLAHMGLK	T		Tg0139	Sugar kinase, putative ribokinase
	O3_41228	671.836	2	1341.66	1341.66	0.001784	0	42.68	284	295	R	ELNLNLPFDGNP	-		Tg0139	Sugar kinase, putative ribokinase
	O4_6180	525.777	2	1049.54	1049.54	-0.000474	0	26.33	183	192	K	FGSLDPSLSK	A		Tg0139	Sugar kinase, putative ribokinase
	O3_20998	386.544	3	1156.61	1156.61	0.001249	0	42.2	127	136	R	HIHLSSNPPR	I		Tg0139	Sugar kinase, putative ribokinase
	O2_83619	579.07	4	2312.25	2312.25	0.006158	1	31.58	32	54	K	KAVFGLGGAAGNTITWLAHMGLK	T		Tg0139	Sugar kinase, putative ribokinase
	O3_45496	696.351	2	1390.69	1390.68	0.003935	0	71.56	55	68	K	TGFIGAVGNDEVGR	A		Tg0139	Sugar kinase, putative ribokinase
	O5_42595	1012.54	2	2023.07	2023.06	0.004811	0	97.64	224	244	K	VVDSTGAGDSFAAGIIFGVLK	G		Tg0139	Sugar kinase, putative ribokinase
	O1_59416	494.532	4	1974.1	1974.09	0.007468	1	33.92	86	104	K	VVDVPSGIAVAIIHGEDKR	I		Tg0139	Sugar kinase, putative ribokinase
	O5_4976	507.308	2	1012.6	1012.6	-0.000873	0	76.71	92	101	K	AVSAAVQLVR	G		Tg0140	Archaeal/vacuolar-type H+ -ATPase subunit H
	O5_37768	583.969	3	1748.88	1748.89	-0.001694	2	54.65	70	84	K	ITEAGEKEIEEMKVK	A	Oxidation (M)	Tg0140	Archaeal/vacuolar-type H+ -ATPase subunit H
	O5_8753	558.313	2	1114.61	1114.61	0.000142	0	71.27	39	47	K	LIEEEIIEK	A		Tg0140	Archaeal/vacuolar-type H+ -ATPase subunit H
	O4_6266	526.79	2	1051.57	1051.57	7.1e-05	0	93.23	54	63	K	AASYAITISR	M		Tg0141	Archaeal/vacuolar-type H+ -ATPase subunit I
	O4_3221	478.288	2	954.561	954.561	-0.000172	0	88.07	282	290	K	ANALNLLAR	T		Tg0141	Archaeal/vacuolar-type H+ -ATPase subunit I
	O4_4818	506.23	2	1010.45	1010.45	-0.000492	0	50.28	45	52	R	DAPNEFYR	K		Tg0141	Archaeal/vacuolar-type H+ -ATPase subunit I
	O2_49714	564.991	3	1691.95	1691.95	-0.002014	1	26.63	192	206	R	DLKDTVVMVLAFLTK	D		Tg0141	Archaeal/vacuolar-type H+ -ATPase subunit I
	O2_81268	753.397	3	2257.17	2257.17	0.002144	2	48.28	192	210	R	DLKDTVVMVLAFLTKDYDR	A	Oxidation (M)	Tg0141	Archaeal/vacuolar-type H+ -ATPase subunit I
	O2_29264	679.833	2	1357.65	1357.65	-0.000489	1	27.24	256	266	R	EASEIAEKYYR	D		Tg0141	Archaeal/vacuolar-type H+ -ATPase subunit I
	O4_6677	531.77	2	1061.53	1061.52	0.001215	0	28.82	176	185	R	EELSSALEGK	V		Tg0141	Archaeal/vacuolar-type H+ -ATPase subunit I
	O4_6451	529.778	2	1057.54	1057.54	0.000673	0	59.87	36	44	R	EVDVEIAQR	D		Tg0141	Archaeal/vacuolar-type H+ -ATPase subunit I
	O4_12410	579.843	2	1157.67	1157.67	0.001862	0	60.08	108	117	K	FLAEVEPLIK	A		Tg0141	Archaeal/vacuolar-type H+ -ATPase subunit I
	O4_5486	515.775	2	1029.54	1029.53	0.000823	0	40.36	228	237	R	GEGTPSELLK	E		Tg0141	Archaeal/vacuolar-type H+ -ATPase subunit I
	O2_86593	805.453	3	2413.34	2413.34	0.003131	2	52.96	97	117	R	GIEELIKDTEKFLAEVEPLIK	A		Tg0141	Archaeal/vacuolar-type H+ -ATPase subunit I
	O4_12524	581.31	2	1160.6	1160.6	0.000965	0	86.9	123	132	R	ISSINTEIER	I		Tg0141	Archaeal/vacuolar-type H+ -ATPase subunit I
	O4_13978	590.837	2	1179.66	1179.66	-0.002085	1	69.3	53	63	R	KAASYAITISR	M		Tg0141	Archaeal/vacuolar-type H+ -ATPase subunit I
	O4_16969	614.346	2	1226.68	1226.68	0.000882	1	60.59	330	339	K	KEEIEEIPIK	L		Tg0141	Archaeal/vacuolar-type H+ -ATPase subunit I
	O2_46144	546.973	3	1637.9	1637.9	-0.001332	1	31.13	223	237	R	LEIPRGEGTPSELLK	E		Tg0141	Archaeal/vacuolar-type H+ -ATPase subunit I
	O2_65049	956.444	2	1910.87	1910.87	0.001623	0	101.69	291	307	R	TNMTFALSGWVPEEDAK	K	Oxidation (M)	Tg0141	Archaeal/vacuolar-type H+ -ATPase subunit I
	O3_7944	486.79	2	971.565	971.565	-0.000477	0	57.78	10	17	K	VELITLER	Y		Tg0141	Archaeal/vacuolar-type H+ -ATPase subunit I
	O5_17628	638.84	2	1275.67	1275.66	0.001128	0	52.4	81	91	K	FAKPNMDNIVK	S		Tg0142	Archaeal/vacuolar-type H+-ATPase, subunit K
	O5_18204	431.561	3	1291.66	1291.66	0.001733	0	42.59	81	91	K	FAKPNMDNIVK	S	Oxidation (M)	Tg0142	Archaeal/vacuolar-type H+-ATPase, subunit K
	O4_15619	601.319	2	1200.62	1200.63	-0.000644	0	63.31	41	50	R	AQSQAEWILR	K		Tg0143	Archaeal/vacuolar-type H+-ATPase, subunit E
	O2_27628	665.367	2	1328.72	1328.72	-0.000599	1	57.55	41	51	R	AQSQAEWILRK	A		Tg0143	Archaeal/vacuolar-type H+-ATPase, subunit E
	O4_10861	572.82	2	1143.63	1143.62	0.000707	1	40.73	180	188	R	IERLESELR	A		Tg0143	Archaeal/vacuolar-type H+-ATPase, subunit E
	O4_16635	610.835	2	1219.66	1219.66	-0.001004	0	70.68	19	28	K	IQYILSEAQR	E		Tg0143	Archaeal/vacuolar-type H+-ATPase, subunit E
	O1_60319	998.021	2	1994.03	1994.02	0.002852	0	100.02	94	111	K	LAALPDDEYFEALVSLTK	E		Tg0143	Archaeal/vacuolar-type H+-ATPase, subunit E
	O2_54984	879.479	2	1756.94	1756.94	0.003163	0	125.44	76	91	K	LAVQEELIGEVLSAMR	E		Tg0143	Archaeal/vacuolar-type H+-ATPase, subunit E
	O2_70590	672.367	3	2014.08	2014.08	0.003244	1	53.67	76	93	K	LAVQEELIGEVLSAMREK	L		Tg0143	Archaeal/vacuolar-type H+-ATPase, subunit E
	O2_40585	513.604	3	1537.79	1537.79	-0.000849	0	67.84	1	13	-	MEGAELIIQEIHR	E		Tg0143	Archaeal/vacuolar-type H+-ATPase, subunit E
	O4_5821	347.214	3	1038.62	1038.62	0.000411	1	36.41	243	252	R	AGLPGEVIKR	H		Tg0144	Archaeal/vacuolar-type H+ ATPase, subunit C
	O5_35620	846.469	2	1690.92	1690.92	0.002154	0	70.26	97	111	R	ALASTYLLMEEILPK	R		Tg0144	Archaeal/vacuolar-type H+ ATPase, subunit C
	O4_45239	587.341	3	1759	1759	0.002265	0	41.42	297	311	K	DLTLVEPVLQNHLLR	R		Tg0144	Archaeal/vacuolar-type H+ ATPase, subunit C
	O4_42985	856.488	2	1710.96	1710.96	0.002023	0	95.59	319	333	R	FYPLSVATPLSYILK	K		Tg0144	Archaeal/vacuolar-type H+ ATPase, subunit C
	O1_24372	680.338	2	1358.66	1358.66	-0.000217	1	48.17	31	41	R	KYTPYSYPNAR	I		Tg0144	Archaeal/vacuolar-type H+ ATPase, subunit C
	O4_55224	1103.05	2	2204.09	2204.09	0.000237	0	135.08	262	282	K	LDTALNVDDLGMALAELDSTK	Y		Tg0144	Archaeal/vacuolar-type H+ ATPase, subunit C
	O5_5149	509.8	2	1017.58	1017.59	-0.001013	0	60.07	219	226	R	LILEEFVR	T		Tg0144	Archaeal/vacuolar-type H+ ATPase, subunit C
	O5_3142	476.759	2	951.503	951.503	0.00093	0	49.26	206	213	R	LLEYATSR	K		Tg0144	Archaeal/vacuolar-type H+ ATPase, subunit C
	O5_33260	541.95	3	1622.83	1622.83	0.002132	2	27.21	206	218	R	LLEYATSRKEEER	L		Tg0144	Archaeal/vacuolar-type H+ ATPase, subunit C
	O5_12530	586.819	2	1171.62	1171.62	-0.000255	0	66.37	119	127	R	LLLEEWDVR	N		Tg0144	Archaeal/vacuolar-type H+ ATPase, subunit C
	O4_52588	1013.03	2	2024.04	2024.04	0.003878	0	130.29	184	200	R	LLLGEIDVDQFETELYK	V		Tg0144	Archaeal/vacuolar-type H+ ATPase, subunit C
	O4_1246	414.769	2	827.524	827.523	0.001375	0	26.44	233	239	R	NIVTLLR	A		Tg0144	Archaeal/vacuolar-type H+ ATPase, subunit C
	O4_41965	565.297	3	1692.87	1692.87	-0.000284	0	35.19	78	92	K	VHLSGVTEDPLEIER	A		Tg0144	Archaeal/vacuolar-type H+ ATPase, subunit C
	O4_430	365.229	2	728.443	728.443	-0.000174	0	42.27	95	101	R	AIGVELK	R		Tg0145	Archaeal/vacuolar-type H+-ATPase, subunit F
	O5_25974	725.866	2	1449.72	1449.72	0.000471	0	94.1	3	16	K	IAVMGDPDTALGFK	L	Oxidation (M)	Tg0145	Archaeal/vacuolar-type H+-ATPase, subunit F
	O5_42953	688.013	3	2061.02	2061.02	0.001379	0	40.22	17	35	K	LAGAHEVYSFGSSPLEIER	A		Tg0145	Archaeal/vacuolar-type H+-ATPase, subunit F
	O6_362	393.266	2	784.517	784.517	-1.1e-05	0	45.29	487	493	K	AILIVTR	M		Tg0146	Archaeal/vacuolar-type H+-ATPase subunit A
	O2_55536	884.444	2	1766.87	1766.87	0.000398	0	112.69	567	581	R	ALIDETNAQFEELFK	K		Tg0146	Archaeal/vacuolar-type H+-ATPase subunit A
	O4_38694	814.865	2	1627.72	1627.71	0.00065	0	130.62	318	332	R	DQGYDVALMADSTSR	W		Tg0146	Archaeal/vacuolar-type H+-ATPase subunit A
	O4_39425	822.863	2	1643.71	1643.71	0.001531	0	140.79	318	332	R	DQGYDVALMADSTSR	W	Oxidation (M)	Tg0146	Archaeal/vacuolar-type H+-ATPase subunit A
	O4_4252	495.768	2	989.521	989.522	-0.000297	0	58.28	457	465	R	DTAMALLQK	E		Tg0146	Archaeal/vacuolar-type H+-ATPase subunit A
	O4_4728	503.766	2	1005.52	1005.52	0.000784	0	34.21	457	465	R	DTAMALLQK	E	Oxidation (M)	Tg0146	Archaeal/vacuolar-type H+-ATPase subunit A
	O4_7901	543.793	2	1085.57	1085.57	-0.000607	0	76.24	466	474	K	EAELQEIVR	I		Tg0146	Archaeal/vacuolar-type H+-ATPase subunit A
	O1_45511	867.441	2	1732.87	1732.87	0.000676	0	30.68	303	317	R	EASIYTGITIAEYFR	D		Tg0146	Archaeal/vacuolar-type H+-ATPase subunit A
	O5_48254	1115.2	3	3342.58	3342.57	0.003761	1	88.34	303	332	R	EASIYTGITIAEYFRDQGYDVALMADSTSR	W		Tg0146	Archaeal/vacuolar-type H+-ATPase subunit A
	O1_75778	809.391	3	2425.15	2425.15	0.003793	1	55.79	339	360	R	EISGRLEEMPGEEGYPAYLASK	I		Tg0146	Archaeal/vacuolar-type H+-ATPase subunit A
	O4_4740	504.261	2	1006.51	1006.51	-0.001299	0	38.89	94	102	R	ELSGDFIAR	G		Tg0146	Archaeal/vacuolar-type H+-ATPase subunit A
	O4_16492	608.82	2	1215.63	1215.62	0.000646	0	44.89	224	237	K	GGTAAIPGPFGSGK	T		Tg0146	Archaeal/vacuolar-type H+-ATPase subunit A
	O4_1968	448.272	2	894.529	894.529	0.000561	0	47.53	103	111	R	GLTAPALPR	D		Tg0146	Archaeal/vacuolar-type H+-ATPase subunit A
	O4_32470	754.852	2	1507.69	1507.69	0.002801	0	95.69	262	274	R	GNEMTDVLEEFPK	L		Tg0146	Archaeal/vacuolar-type H+-ATPase subunit A
	O4_33475	762.848	2	1523.68	1523.68	0.000682	0	72.36	262	274	R	GNEMTDVLEEFPK	L	Oxidation (M)	Tg0146	Archaeal/vacuolar-type H+-ATPase subunit A
	O6_1075	478.264	2	954.514	954.513	0.000205	0	35.85	538	546	R	GVPVDEIAR	L		Tg0146	Archaeal/vacuolar-type H+-ATPase subunit A
	O4_12173	577.317	2	1152.62	1152.62	-0.000384	0	31.18	423	431	R	HFPAINWLR	S		Tg0146	Archaeal/vacuolar-type H+-ATPase subunit A
	O2_103714	1042.88	3	3125.62	3125.61	0.015184	0	53.02	146	173	K	ILVPPWVEGEIVEIAEEGDYTVEEVIAK	V		Tg0146	Archaeal/vacuolar-type H+-ATPase subunit A
	O6_4845	655.359	2	1308.7	1308.7	0.000297	1	70.95	475	486	R	IVGPDALPDREK	A		Tg0146	Archaeal/vacuolar-type H+-ATPase subunit A
	O4_48522	942.44	2	1882.87	1882.87	-0.000581	0	116.53	344	360	R	LEEMPGEEGYPAYLASK	I		Tg0146	Archaeal/vacuolar-type H+-ATPase subunit A
	O4_49046	950.438	2	1898.86	1898.86	0.0001	0	110.52	344	360	R	LEEMPGEEGYPAYLASK	I	Oxidation (M)	Tg0146	Archaeal/vacuolar-type H+-ATPase subunit A
	O4_21909	660.388	2	1318.76	1318.76	0.000968	0	48.55	202	213	K	LPPEVPLITGQR	T		Tg0146	Archaeal/vacuolar-type H+-ATPase subunit A
	O1_18856	638.855	2	1275.7	1275.69	0.001936	1	46.92	92	102	K	LRELSGDFIAR	G		Tg0146	Archaeal/vacuolar-type H+-ATPase subunit A
	O4_9636	374.855	3	1121.54	1121.54	-0.000707	1	42.78	556	564	R	MKFEPDVEK	I		Tg0146	Archaeal/vacuolar-type H+-ATPase subunit A
	O3_46729	469.916	3	1406.72	1406.72	0.002209	2	52.3	556	566	R	MKFEPDVEKIR	A	Oxidation (M)	Tg0146	Archaeal/vacuolar-type H+-ATPase subunit A
	O4_35560	521.306	3	1560.9	1560.9	-0.002286	1	47.96	200	213	K	NKLPPEVPLITGQR	T		Tg0146	Archaeal/vacuolar-type H+-ATPase subunit A
	O2_64902	637.642	3	1909.9	1909.9	0.003385	0	32.28	432	446	R	SYSLYLDAVQDWWHK	N		Tg0146	Archaeal/vacuolar-type H+-ATPase subunit A
	O4_10743	571.809	2	1141.6	1141.6	0.000919	0	72.23	214	223	R	TIDTFFSIAK	G		Tg0146	Archaeal/vacuolar-type H+-ATPase subunit A
	O4_35429	779.424	2	1556.83	1556.83	-0.001794	0	105.39	288	302	R	TVLIANTSNMPVAAR	E		Tg0146	Archaeal/vacuolar-type H+-ATPase subunit A
	O4_36003	787.422	2	1572.83	1572.83	-0.000313	0	104.5	288	302	R	TVLIANTSNMPVAAR	E	Oxidation (M)	Tg0146	Archaeal/vacuolar-type H+-ATPase subunit A
	O2_22244	638.837	2	1275.66	1275.66	-0.001315	0	93.26	410	420	K	VFWALDADLAR	R		Tg0146	Archaeal/vacuolar-type H+-ATPase subunit A
	O4_19999	643.861	2	1285.71	1285.71	0.000858	0	96.5	28	39	R	VGEMGLIGEIIR	L		Tg0146	Archaeal/vacuolar-type H+-ATPase subunit A
	O1_52429	619.669	3	1855.99	1855.98	0.002913	1	77.03	28	44	R	VGEMGLIGEIIRLEGDR	A		Tg0146	Archaeal/vacuolar-type H+-ATPase subunit A
	O2_62267	625.001	3	1871.98	1871.98	0.004294	1	36.71	28	44	R	VGEMGLIGEIIRLEGDR	A	Oxidation (M)	Tg0146	Archaeal/vacuolar-type H+-ATPase subunit A
	O4_20925	651.858	2	1301.7	1301.7	-0.000661	0	88.23	28	39	R	VGEMGLIGEIIR	L	Oxidation (M)	Tg0146	Archaeal/vacuolar-type H+-ATPase subunit A
	O1_82853	1334.71	2	2667.4	2667.39	0.010607	0	105.62	380	406	R	VGSVSVIGAVSPPGGDFSEPVVQNTLR	V		Tg0146	Archaeal/vacuolar-type H+-ATPase subunit A
	O4_5784	519.79	2	1037.57	1037.57	0.000652	0	59.66	523	530	R	VILNFYNR	T		Tg0146	Archaeal/vacuolar-type H+-ATPase subunit A
	O1_24257	452.93	3	1355.77	1355.77	0.001266	1	33.34	174	185	K	VKKPDGTIEELK	M		Tg0146	Archaeal/vacuolar-type H+-ATPase subunit A
	O4_51244	655.362	3	1963.07	1963.06	0.00245	0	55.72	127	145	R	VTGGDILGVVPETSIIEHK	I		Tg0146	Archaeal/vacuolar-type H+-ATPase subunit A
	O1_13404	593.828	2	1185.64	1185.64	-0.000513	0	83.95	7	18	R	VTGPLVVADGMK	G		Tg0146	Archaeal/vacuolar-type H+-ATPase subunit A
	O4_15657	601.825	2	1201.64	1201.64	-0.001432	0	71.97	7	18	R	VTGPLVVADGMK	G	Oxidation (M)	Tg0146	Archaeal/vacuolar-type H+-ATPase subunit A
	O6_1079	479.272	2	956.528	956.529	-0.000651	0	48.68	371	379	R	VVTLGSEPR	V		Tg0146	Archaeal/vacuolar-type H+-ATPase subunit A
	O4_39937	828.953	2	1655.89	1655.89	0.004003	0	119.65	208	222	R	AVLFLNLADDPAIER	I		Tg0147	Archaeal/vacuolar-type H+-ATPase, subunit B
	O2_66965	976.003	2	1949.99	1949.99	0.00378	0	117.31	127	144	R	DFIQTGISAIDGMNTLVR	G		Tg0147	Archaeal/vacuolar-type H+-ATPase, subunit B
	O4_51368	984	2	1965.99	1965.98	0.003262	0	131.92	127	144	R	DFIQTGISAIDGMNTLVR	G	Oxidation (M)	Tg0147	Archaeal/vacuolar-type H+-ATPase, subunit B
	O4_42496	851.93	2	1701.85	1701.84	0.002946	0	60.48	385	400	R	DLVAVVGEEALSETDR	K		Tg0147	Archaeal/vacuolar-type H+-ATPase, subunit B
	O3_82425	915.978	2	1829.94	1829.94	0.003791	1	112.35	385	401	R	DLVAVVGEEALSETDRK	Y		Tg0147	Archaeal/vacuolar-type H+-ATPase, subunit B
	O2_20606	623.339	2	1244.66	1244.66	0.000481	0	54.51	111	122	R	DVHGAPLNPVAR	A		Tg0147	Archaeal/vacuolar-type H+-ATPase, subunit B
	O4_53448	692.664	3	2074.97	2074.97	-0.000923	0	49.96	364	381	R	EDHPQLSQQLYAAYAEGR	S		Tg0147	Archaeal/vacuolar-type H+-ATPase, subunit B
	O4_27955	476.557	3	1426.65	1426.65	0.001182	1	26.72	412	422	R	EFVAQRYDEDR	S		Tg0147	Archaeal/vacuolar-type H+-ATPase, subunit B
	O3_38438	657.344	2	1312.67	1312.67	-0.000244	1	32.14	260	271	R	EISAAREEVPGR	R		Tg0147	Archaeal/vacuolar-type H+-ATPase, subunit B
	O3_52837	490.598	3	1468.77	1468.77	-0.001225	2	25.41	260	272	R	EISAAREEVPGRR	G		Tg0147	Archaeal/vacuolar-type H+-ATPase, subunit B
	O4_30520	738.397	2	1474.78	1474.78	0.001863	0	111.35	50	62	R	ENLAIVQVFEGTR	D		Tg0147	Archaeal/vacuolar-type H+-ATPase, subunit B
	O1_63797	687.374	3	2059.1	2059.09	0.005817	1	54.29	50	67	R	ENLAIVQVFEGTRDLDIK	T		Tg0147	Archaeal/vacuolar-type H+-ATPase, subunit B
	O2_62490	627.659	3	1879.96	1879.95	0.001574	1	60.98	73	89	R	FTGETLKVPVSMDMLGR	I		Tg0147	Archaeal/vacuolar-type H+-ATPase, subunit B
	O3_57858	763.934	2	1525.85	1525.85	0.00243	0	76.18	338	351	K	GIYPPIDVLPSLSR	L		Tg0147	Archaeal/vacuolar-type H+-ATPase, subunit B
	O1_75360	802.775	3	2405.3	2405.3	0.003332	1	98.04	145	167	R	GQKLPIFSGSGLPHNMLAAQIAR	Q		Tg0147	Archaeal/vacuolar-type H+-ATPase, subunit B
	O1_95147	1313.34	3	3937	3936.99	0.015866	0	119.21	297	332	K	GSITQMPILTMPDDDITHPIPDLTGYITEGQIVLSR	E		Tg0147	Archaeal/vacuolar-type H+-ATPase, subunit B
	O3_129592	1318.67	3	3953	3952.98	0.016947	0	84.23	297	332	K	GSITQMPILTMPDDDITHPIPDLTGYITEGQIVLSR	E	Oxidation (M)	Tg0147	Archaeal/vacuolar-type H+-ATPase, subunit B
	O3_129609	1324	3	3968.98	3968.98	0.006029	0	106.9	297	332	K	GSITQMPILTMPDDDITHPIPDLTGYITEGQIVLSR	E	Oxidation (M), Oxidation (M)	Tg0147	Archaeal/vacuolar-type H+-ATPase, subunit B
	O1_58223	976.486	2	1950.96	1950.95	0.005018	1	129.46	24	41	K	GVAYGEVVEIETESGEKR	K		Tg0147	Archaeal/vacuolar-type H+-ATPase, subunit B
	O3_88356	956.944	2	1911.87	1911.87	0.003171	0	119.27	273	288	R	GYPGYMYTDLATIYER	A		Tg0147	Archaeal/vacuolar-type H+-ATPase, subunit B
	O2_66255	964.943	2	1927.87	1927.87	0.004652	0	104.95	273	288	R	GYPGYMYTDLATIYER	A	Oxidation (M)	Tg0147	Archaeal/vacuolar-type H+-ATPase, subunit B
	O3_100658	713.048	3	2136.12	2136.12	-0.000234	0	70.13	90	109	R	IFNGIGKPIDGGPEIIPEDR	R		Tg0147	Archaeal/vacuolar-type H+-ATPase, subunit B
	O1_72409	765.082	3	2292.22	2292.22	0.001862	1	50.99	90	110	R	IFNGIGKPIDGGPEIIPEDRR	D		Tg0147	Archaeal/vacuolar-type H+-ATPase, subunit B
	O2_26804	659.875	2	1317.74	1317.74	-0.000785	0	77.89	12	23	K	IYGPLMIVEGVK	G		Tg0147	Archaeal/vacuolar-type H+-ATPase, subunit B
	O4_22790	667.874	2	1333.73	1333.73	0.001296	0	60.52	12	23	K	IYGPLMIVEGVK	G	Oxidation (M)	Tg0147	Archaeal/vacuolar-type H+-ATPase, subunit B
	O2_46824	827.982	2	1653.95	1653.95	0.003274	1	77.98	337	351	R	KGIYPPIDVLPSLSR	L		Tg0147	Archaeal/vacuolar-type H+-ATPase, subunit B
	O2_74626	698.383	3	2092.13	2092.13	0.001735	0	86.22	148	167	K	LPIFSGSGLPHNMLAAQIAR	Q		Tg0147	Archaeal/vacuolar-type H+-ATPase, subunit B
	O2_75206	703.714	3	2108.12	2108.12	0.001316	0	48.26	148	167	K	LPIFSGSGLPHNMLAAQIAR	Q	Oxidation (M)	Tg0147	Archaeal/vacuolar-type H+-ATPase, subunit B
	O2_31501	467.928	3	1400.76	1400.76	-0.0009	1	42.03	110	122	R	RDVHGAPLNPVAR	A		Tg0147	Archaeal/vacuolar-type H+-ATPase, subunit B
	O4_10482	569.772	2	1137.53	1137.53	-0.000549	0	68.27	198	207	K	SFEETGAIER	A		Tg0147	Archaeal/vacuolar-type H+-ATPase, subunit B
	O2_96030	896.813	3	2687.42	2687.41	0.011126	1	42.32	423	445	R	SIFETLDLGWELLAELPESELKR	V		Tg0147	Archaeal/vacuolar-type H+-ATPase, subunit B
	O1_68123	729.727	3	2186.16	2186.15	0.004021	2	101.66	382	401	R	SLRDLVAVVGEEALSETDRK	Y		Tg0147	Archaeal/vacuolar-type H+-ATPase, subunit B
	O4_57857	778.381	3	2332.12	2332.12	0.001289	1	108.53	362	381	R	TREDHPQLSQQLYAAYAEGR	S		Tg0147	Archaeal/vacuolar-type H+-ATPase, subunit B
	O2_103069	1023.18	3	3066.52	3066.5	0.010335	1	70.24	171	197	K	VLGEEEQFAVVFAAMGITYEEANFFKK	S		Tg0147	Archaeal/vacuolar-type H+-ATPase, subunit B
	O1_66617	534.788	4	2135.12	2135.12	0.001773	2	25.61	71	89	R	VRFTGETLKVPVSMDMLGR	I		Tg0147	Archaeal/vacuolar-type H+-ATPase, subunit B
	O2_14878	584.838	2	1167.66	1167.66	-0.0005	0	85.56	70	80	R	AQIEAGTLPLR	E		Tg0148	Archaeal/vacuolar-type H+-ATPase, subunit D
	O1_84848	930.204	3	2787.59	2787.59	0.004418	2	50.58	70	95	R	AQIEAGTLPLREAALAVKPNKEVEIK	R		Tg0148	Archaeal/vacuolar-type H+-ATPase, subunit D
	O2_46160	546.985	3	1637.93	1637.94	-0.001693	1	26.83	81	95	R	EAALAVKPNKEVEIK	R		Tg0148	Archaeal/vacuolar-type H+-ATPase, subunit D
	O2_16845	594.334	2	1186.65	1186.66	-0.002068	1	73.7	147	156	R	LAEVEETLKR	L		Tg0148	Archaeal/vacuolar-type H+-ATPase, subunit D
	O2_12353	562.792	2	1123.57	1123.57	6.8e-05	0	62.2	60	69	K	MGVAFETLTR	A		Tg0148	Archaeal/vacuolar-type H+-ATPase, subunit D
	O5_9843	570.789	2	1139.56	1139.56	-0.001451	0	45.19	60	69	K	MGVAFETLTR	A	Oxidation (M)	Tg0148	Archaeal/vacuolar-type H+-ATPase, subunit D
	O5_36142	853.446	2	1704.88	1704.88	0.002392	0	62.69	98	113	R	NVMGVSVPLIEAEGFK	R	Oxidation (M)	Tg0148	Archaeal/vacuolar-type H+-ATPase, subunit D
	O4_47720	616.002	3	1844.98	1844.98	0.00113	1	25.76	98	114	R	NVMGVSVPLIEAEGFKR	K		Tg0148	Archaeal/vacuolar-type H+-ATPase, subunit D
	O2_35054	728.936	2	1455.86	1455.86	0.000708	1	40.91	167	178	R	RVNALEYIIIPR	M		Tg0148	Archaeal/vacuolar-type H+-ATPase, subunit D
	O4_20773	650.886	2	1299.76	1299.76	0.002013	0	89.28	168	178	R	VNALEYIIIPR	M		Tg0148	Archaeal/vacuolar-type H+-ATPase, subunit D
	O4_25093	458.933	3	1373.78	1373.78	0.000148	0	28.25	102	114	R	AHTGQHILSAVIK	G		Tg0149	Alanyl-tRNA synthetase-related protein (C-terminus)
	O4_35945	786.406	2	1570.8	1570.8	0.001543	0	118.71	365	382	R	AVLAEVGGGGGGSDNLAK	G		Tg0149	Alanyl-tRNA synthetase-related protein (C-terminus)
	O5_31350	523.6	3	1567.78	1567.78	-0.000453	0	47.26	196	210	K	IGTVDVTPCGGTHVR	S		Tg0149	Alanyl-tRNA synthetase-related protein (C-terminus)
	O5_29975	511.265	3	1530.77	1530.78	-0.007065	2	26.01	76	88	K	LEGRFPEKGDEVR	L		Tg0149	Alanyl-tRNA synthetase-related protein (C-terminus)
	O1_28842	483.587	3	1447.74	1447.74	-0.000468	2	35.14	275	286	R	SELEKLEEEKSK	L		Tg0149	Alanyl-tRNA synthetase-related protein (C-terminus)
	O5_29577	762.36	2	1522.71	1522.71	1.7e-05	0	38.11	36	49	R	TIFYPEGGGQPSDR	G		Tg0149	Alanyl-tRNA synthetase-related protein (C-terminus)
	O2_33	325.199	2	648.384	648.385	-0.000596	0	26.25	190	194	R	FEILK	K		Tg0150	P-loop ATPase, MJ1599 type
	O4_683	386.258	2	770.502	770.501	0.000644	0	67.25	118	124	R	LLSIIGR	A		Tg0151	Conserved hypothetical protein
	O4_17911	623.333	2	1244.65	1244.65	0.000111	0	56.03	98	107	K	TLIYTVHDQR	I		Tg0151	Conserved hypothetical protein
	O2_16599	591.356	2	1180.7	1180.7	-0.00036	0	28.43	357	367	K	ALGGNLPWILK	K		Tg0152	ABC-type transport system, permease component
	O4_8340	550.322	2	1098.63	1098.63	-3.1e-05	0	57.39	35	44	R	VTLNTPVDLK	T		Tg0153	ABC-type transport system, permease component
	O4_38317	810.425	2	1618.83	1618.83	0.003366	0	119.83	166	180	K	ITNADTFDAVVNALR	I		Tg0154	Conserved hypothetical protein
	O2_65296	958.019	2	1914.02	1914.02	0.003149	1	72.73	28	44	R	ALEEGKVDEDIITLLEK	I		Tg0155	Conserved hypothetical protein
	O2_36152	736.404	2	1470.79	1470.79	0.001279	0	90.42	84	96	R	EVTVEEVLEAVVR	H		Tg0155	Conserved hypothetical protein
	O2_6543	509.796	2	1017.58	1017.58	0.000459	0	34.47	100	107	K	GQLWFLVR	S		Tg0155	Conserved hypothetical protein
	O1_10747	571.83	2	1141.65	1141.65	0.00034	0	49.85	176	185	K	IVTIANDQLR	R		Tg0155	Conserved hypothetical protein
	O1_806	371.745	2	741.474	741.475	-0.000406	0	35.1	146	151	K	LLVEIR	S		Tg0155	Conserved hypothetical protein
	O2_81402	1133.53	2	2265.05	2265.05	0.002946	0	87.79	156	175	R	MDVPLGSDGELWVDEAYIEK	I		Tg0155	Conserved hypothetical protein
	O5_16901	631.336	2	1260.66	1260.66	0.00072	0	76.03	28	38	K	DIDSILTELSR	K		Tg0156	Site-specific DNA-methyltransferase (cytosine-N(4)-specific)
	O5_32168	530.979	3	1589.91	1589.91	0.000479	0	41.71	101	116	R	LGITSVGVEAHPLVAK	I		Tg0156	Site-specific DNA-methyltransferase (cytosine-N(4)-specific)
	O5_37918	877.466	2	1752.92	1752.91	0.003728	0	73.51	339	354	K	LSGLIPPEVTDELNEK	I		Tg0156	Site-specific DNA-methyltransferase (cytosine-N(4)-specific)
	O5_1834	432.241	2	862.467	862.466	0.000968	0	47.46	71	77	R	NSINIFR	I		Tg0156	Site-specific DNA-methyltransferase (cytosine-N(4)-specific)
	O5_29112	504.264	3	1509.77	1509.77	-0.000142	0	28.73	44	56	K	VTFVNNANEPIHR	W		Tg0156	Site-specific DNA-methyltransferase (cytosine-N(4)-specific)
	O3_47768	709.401	2	1416.79	1416.79	0.00181	1	69.72	259	271	R	GSVLDYVKLPLDV	-		Tg0158	Conserved hypothetical protein
	O2_72435	1024.52	2	2047.03	2047.02	0.005323	1	86.17	166	183	K	AAEEEREYLAEIAVEAVR	Q		Tg0159	Thermosome alpha subunit (Thermosome subunit 1) (Chaperonin alpha subunit)
	O1_86459	954.17	3	2859.49	2859.5	-0.008054	2	88.33	157	183	K	AAVTAITGKAAEEEREYLAEIAVEAVR	Q		Tg0159	Thermosome alpha subunit (Thermosome subunit 1) (Chaperonin alpha subunit)
	O4_47403	917.009	2	1832	1832	-0.00147	0	75.93	111	126	K	AEELLDQNIHPSIIIK	G		Tg0159	Thermosome alpha subunit (Thermosome subunit 1) (Chaperonin alpha subunit)
	O4_45814	889.003	2	1775.99	1775.99	0.002468	0	89.91	2	18	M	AQLAGQPVVILPEGTQR	Y		Tg0159	Thermosome alpha subunit (Thermosome subunit 1) (Chaperonin alpha subunit)
	O1_1175	393.266	2	784.517	784.517	0.000189	0	51.07	371	377	K	AVTILIR	G		Tg0159	Thermosome alpha subunit (Thermosome subunit 1) (Chaperonin alpha subunit)
	O1_16984	620.861	2	1239.71	1239.7	0.001921	1	47.97	23	33	R	DAQRLNILAAR	I		Tg0159	Thermosome alpha subunit (Thermosome subunit 1) (Chaperonin alpha subunit)
	O1_88232	989.871	3	2966.59	2966.59	0.007513	2	107.23	400	427	K	DIVEDGKILPAGGAPEIELAIKLDEYAK	E		Tg0159	Thermosome alpha subunit (Thermosome subunit 1) (Chaperonin alpha subunit)
	O2_54004	871.87	2	1741.73	1741.73	-0.002227	2	73.17	530	546	K	DKEGGKGGSEDFSSDLD	-		Tg0159	Thermosome alpha subunit (Thermosome subunit 1) (Chaperonin alpha subunit)
	O4_46948	907.446	2	1812.88	1812.87	0.002533	0	105.81	338	353	R	DLTPEDLGEAELVEQR	K		Tg0159	Thermosome alpha subunit (Thermosome subunit 1) (Chaperonin alpha subunit)
	O4_17247	616.307	2	1230.6	1230.6	0.001687	0	55.52	145	155	K	DVSPEDVETLK	K		Tg0159	Thermosome alpha subunit (Thermosome subunit 1) (Chaperonin alpha subunit)
	O1_24404	680.354	2	1358.69	1358.69	0.000731	1	70.79	145	156	K	DVSPEDVETLKK	A		Tg0159	Thermosome alpha subunit (Thermosome subunit 1) (Chaperonin alpha subunit)
	O4_44596	872.97	2	1743.93	1743.93	0.000402	0	142.86	92	109	K	EAGDGTTTAVVIAGELLK	K		Tg0159	Thermosome alpha subunit (Thermosome subunit 1) (Chaperonin alpha subunit)
	O2_82085	760.358	3	2278.05	2278.05	0.001244	1	50.86	472	492	K	EKGPTIGVDVFEGEPADMMEK	G		Tg0159	Thermosome alpha subunit (Thermosome subunit 1) (Chaperonin alpha subunit)
	O1_72545	765.689	3	2294.05	2294.04	0.001425	1	50.49	472	492	K	EKGPTIGVDVFEGEPADMMEK	G	Oxidation (M)	Tg0159	Thermosome alpha subunit (Thermosome subunit 1) (Chaperonin alpha subunit)
	O1_72957	771.022	3	2310.04	2310.04	0.004306	1	60.81	472	492	K	EKGPTIGVDVFEGEPADMMEK	G	Oxidation (M), Oxidation (M)	Tg0159	Thermosome alpha subunit (Thermosome subunit 1) (Chaperonin alpha subunit)
	O2_33330	716.888	2	1431.76	1431.76	0.000553	0	107.94	433	445	K	EQLAIEAFAEALK	V		Tg0159	Thermosome alpha subunit (Thermosome subunit 1) (Chaperonin alpha subunit)
	O2_64261	633.365	3	1897.07	1897.07	0.005027	1	57.18	433	449	K	EQLAIEAFAEALKVIPR	T		Tg0159	Thermosome alpha subunit (Thermosome subunit 1) (Chaperonin alpha subunit)
	O1_13678	595.334	2	1188.65	1188.65	0.003564	0	67.5	285	295	K	EVGANVVFVQK	G		Tg0159	Thermosome alpha subunit (Thermosome subunit 1) (Chaperonin alpha subunit)
	O1_55575	952.014	2	1902.01	1902.01	0.003052	1	119.77	428	445	K	EVGGKEQLAIEAFAEALK	V		Tg0159	Thermosome alpha subunit (Thermosome subunit 1) (Chaperonin alpha subunit)
	O1_74245	790.114	3	2367.32	2367.32	0.002825	2	91.69	428	449	K	EVGGKEQLAIEAFAEALKVIPR	T		Tg0159	Thermosome alpha subunit (Thermosome subunit 1) (Chaperonin alpha subunit)
	O2_29578	681.868	2	1361.72	1361.72	0.002808	0	84.92	172	183	R	EYLAEIAVEAVR	Q		Tg0159	Thermosome alpha subunit (Thermosome subunit 1) (Chaperonin alpha subunit)
	O3_39869	663.819	2	1325.62	1325.62	0.001478	0	79.47	378	389	R	GGTEHVVDEVER	A		Tg0159	Thermosome alpha subunit (Thermosome subunit 1) (Chaperonin alpha subunit)
	O2_72679	1027.02	2	2052.02	2052.01	0.007088	1	83.79	378	396	R	GGTEHVVDEVERALEDAVK	V		Tg0159	Thermosome alpha subunit (Thermosome subunit 1) (Chaperonin alpha subunit)
	O1_74440	595.568	4	2378.24	2378.24	0.00034	2	44.85	378	399	R	GGTEHVVDEVERALEDAVKVVK	D		Tg0159	Thermosome alpha subunit (Thermosome subunit 1) (Chaperonin alpha subunit)
	O4_23225	672.35	2	1342.69	1342.69	-0.001847	0	69.83	296	307	K	GIDDLAQHYLAK	Y		Tg0159	Thermosome alpha subunit (Thermosome subunit 1) (Chaperonin alpha subunit)
	O2_108933	1209.6	3	3625.78	3625.77	0.013411	1	115.39	47	80	K	GMDKMLVDSLGDIVITNDGATILDEMDIQHPAAK	M		Tg0159	Thermosome alpha subunit (Thermosome subunit 1) (Chaperonin alpha subunit)
	O4_53040	1027.46	2	2052.9	2052.9	0.001225	0	70.8	474	492	K	GPTIGVDVFEGEPADMMEK	G	Oxidation (M), Oxidation (M)	Tg0159	Thermosome alpha subunit (Thermosome subunit 1) (Chaperonin alpha subunit)
	O1_6625	527.342	2	1052.67	1052.67	-0.000161	1	45.1	493	502	K	GVIAPLRVTK	Q		Tg0159	Thermosome alpha subunit (Thermosome subunit 1) (Chaperonin alpha subunit)
	O1_38710	816.948	2	1631.88	1631.88	0.000688	1	123.71	218	232	R	GVVIDKEVVHPGMPR	R		Tg0159	Thermosome alpha subunit (Thermosome subunit 1) (Chaperonin alpha subunit)
	O1_39331	824.946	2	1647.88	1647.88	0.00157	1	118.88	218	232	R	GVVIDKEVVHPGMPR	R	Oxidation (M)	Tg0159	Thermosome alpha subunit (Thermosome subunit 1) (Chaperonin alpha subunit)
	O1_54576	946.989	2	1891.96	1891.97	-0.008635	1	110.83	127	144	K	GYALAAEKAQEILEGMAK	D		Tg0159	Thermosome alpha subunit (Thermosome subunit 1) (Chaperonin alpha subunit)
	O1_55765	636.997	3	1907.97	1907.97	0.00177	1	50.6	127	144	K	GYALAAEKAQEILEGMAK	D	Oxidation (M)	Tg0159	Thermosome alpha subunit (Thermosome subunit 1) (Chaperonin alpha subunit)
	O4_16367	606.864	2	1211.71	1211.71	0.000954	0	78.73	239	249	K	IALINEALEVK	E		Tg0159	Thermosome alpha subunit (Thermosome subunit 1) (Chaperonin alpha subunit)
	O4_55924	1129.1	2	2256.18	2256.18	-0.000597	1	100.19	239	258	K	IALINEALEVKETETDAEIR	I		Tg0159	Thermosome alpha subunit (Thermosome subunit 1) (Chaperonin alpha subunit)
	O1_20734	651.369	2	1300.72	1300.72	0.000447	1	66.57	518	529	R	IDDVIAASKLEK	D		Tg0159	Thermosome alpha subunit (Thermosome subunit 1) (Chaperonin alpha subunit)
	O4_31673	746.443	2	1490.87	1490.87	5.9e-05	0	74.85	407	421	K	ILPAGGAPEIELAIK	L		Tg0159	Thermosome alpha subunit (Thermosome subunit 1) (Chaperonin alpha subunit)
	O2_78612	737.747	3	2210.22	2210.22	0.0009	1	28.79	407	427	K	ILPAGGAPEIELAIKLDEYAK	E		Tg0159	Thermosome alpha subunit (Thermosome subunit 1) (Chaperonin alpha subunit)
	O2_65659	959.485	2	1916.95	1916.95	0.006911	0	122.25	259	274	R	ITSPEQLQAFLEQEER	M		Tg0159	Thermosome alpha subunit (Thermosome subunit 1) (Chaperonin alpha subunit)
	O1_26231	699.921	2	1397.83	1397.82	0.003845	1	63.43	34	46	R	IVAETIRTTLGPK	G		Tg0159	Thermosome alpha subunit (Thermosome subunit 1) (Chaperonin alpha subunit)
	O1_78764	1248.66	2	2495.3	2495.29	0.01072	1	68.29	332	353	K	IVTNVRDLTPEDLGEAELVEQR	K		Tg0159	Thermosome alpha subunit (Thermosome subunit 1) (Chaperonin alpha subunit)
	O1_58696	981.059	2	1960.1	1960.1	0.004374	1	106.55	110	126	K	KAEELLDQNIHPSIIIK	G		Tg0159	Thermosome alpha subunit (Thermosome subunit 1) (Chaperonin alpha subunit)
	O1_56622	960.988	2	1919.96	1919.96	0.001931	2	116.05	354	370	R	KVAGENMIFVEGCKNPK	A		Tg0159	Thermosome alpha subunit (Thermosome subunit 1) (Chaperonin alpha subunit)
	O1_57559	646.325	3	1935.95	1935.95	-0.002064	2	70.75	354	370	R	KVAGENMIFVEGCKNPK	A	Oxidation (M)	Tg0159	Thermosome alpha subunit (Thermosome subunit 1) (Chaperonin alpha subunit)
	O1_1031	385.749	2	769.483	769.481	0.00186	0	72.27	27	33	R	LNILAAR	I		Tg0159	Thermosome alpha subunit (Thermosome subunit 1) (Chaperonin alpha subunit)
	O1_16531	617.848	2	1233.68	1233.68	-0.001617	2	47.77	275	284	R	MLKEMVDKIK	E		Tg0159	Thermosome alpha subunit (Thermosome subunit 1) (Chaperonin alpha subunit)
	O1_17454	417.566	3	1249.68	1249.68	-1.1e-05	2	38.29	275	284	R	MLKEMVDKIK	E	Oxidation (M)	Tg0159	Thermosome alpha subunit (Thermosome subunit 1) (Chaperonin alpha subunit)
	O2_104413	1065.87	3	3194.59	3194.58	0.010264	0	124.57	51	80	K	MLVDSLGDIVITNDGATILDEMDIQHPAAK	M		Tg0159	Thermosome alpha subunit (Thermosome subunit 1) (Chaperonin alpha subunit)
	O3_125841	1071.2	3	3210.58	3210.58	0.005345	0	121.43	51	80	K	MLVDSLGDIVITNDGATILDEMDIQHPAAK	M	Oxidation (M)	Tg0159	Thermosome alpha subunit (Thermosome subunit 1) (Chaperonin alpha subunit)
	O1_90987	1076.53	3	3226.58	3226.57	0.003426	0	107.97	51	80	K	MLVDSLGDIVITNDGATILDEMDIQHPAAK	M	Oxidation (M), Oxidation (M)	Tg0159	Thermosome alpha subunit (Thermosome subunit 1) (Chaperonin alpha subunit)
	O1_11509	581.319	2	1160.62	1160.62	0.001549	0	110.84	507	517	K	SASEAAIMILR	I		Tg0159	Thermosome alpha subunit (Thermosome subunit 1) (Chaperonin alpha subunit)
	O5_43065	692.046	3	2073.12	2073.11	0.003135	1	47.05	507	526	K	SASEAAIMILRIDDVIAASK	L		Tg0159	Thermosome alpha subunit (Thermosome subunit 1) (Chaperonin alpha subunit)
	O4_13814	589.316	2	1176.62	1176.62	0.00103	0	96.51	507	517	K	SASEAAIMILR	I	Oxidation (M)	Tg0159	Thermosome alpha subunit (Thermosome subunit 1) (Chaperonin alpha subunit)
	O4_40648	835.454	2	1668.89	1668.89	-0.000554	0	120.92	450	465	R	TLAENAGLDPVETLVK	V		Tg0159	Thermosome alpha subunit (Thermosome subunit 1) (Chaperonin alpha subunit)
	O4_55340	1109.09	2	2216.16	2216.15	0.002838	1	125.26	88	109	K	TQDKEAGDGTTTAVVIAGELLK	K		Tg0159	Thermosome alpha subunit (Thermosome subunit 1) (Chaperonin alpha subunit)
	O1_50084	603.627	3	1807.86	1807.86	-0.000508	1	50.6	355	370	K	VAGENMIFVEGCKNPK	A	Oxidation (M)	Tg0159	Thermosome alpha subunit (Thermosome subunit 1) (Chaperonin alpha subunit)
	O1_23696	450.253	3	1347.74	1347.74	-0.00112	2	30.22	195	205	K	VDLDNIKFEKK	E		Tg0159	Thermosome alpha subunit (Thermosome subunit 1) (Chaperonin alpha subunit)
	O3_56292	753.914	2	1505.81	1505.81	0.003703	2	69.44	189	201	K	VGDKYKVDLDNIK	F		Tg0159	Thermosome alpha subunit (Thermosome subunit 1) (Chaperonin alpha subunit)
	O1_87504	729.364	4	2913.43	2913.43	0.003279	2	34.21	466	492	K	VIAAHKEKGPTIGVDVFEGEPADMMEK	G	Oxidation (M)	Tg0159	Thermosome alpha subunit (Thermosome subunit 1) (Chaperonin alpha subunit)
	O1_87717	733.362	4	2929.42	2929.42	-3.9e-05	2	35.42	466	492	K	VIAAHKEKGPTIGVDVFEGEPADMMEK	G	Oxidation (M), Oxidation (M)	Tg0159	Thermosome alpha subunit (Thermosome subunit 1) (Chaperonin alpha subunit)
	O1_1510	405.221	2	808.427	808.427	0.000319	0	45.94	308	314	K	YGIMAVR	R		Tg0159	Thermosome alpha subunit (Thermosome subunit 1) (Chaperonin alpha subunit)
	O1_1655	413.219	2	824.422	824.421	0.001	0	36.85	308	314	K	YGIMAVR	R	Oxidation (M)	Tg0159	Thermosome alpha subunit (Thermosome subunit 1) (Chaperonin alpha subunit)
	O4_39483	823.445	2	1644.88	1644.87	0.002764	0	129.08	147	161	R	GLEVVSDYGVPLELR	I		Tg0160	Anaerobic ribonucleotide triphosphate reductase activating enzyme
	O4_17681	619.831	2	1237.65	1237.65	0.000955	0	53.63	157	166	R	LVYNLNYPSR	V		Tg0161	Anaerobic ribonucleoside triphosphate reductase
	O2_110036	1290.01	3	3866.99	3866.98	0.014321	2	105.02	118	151	K	LLEHEENVLKNDKEIALTLANLAVNYDELGETEK	A		Tg0162	Conserved hypothetical protein
	O5_11402	579.35	2	1156.69	1156.69	-0.000529	0	47.48	44	54	R	EPIAFGLVALK	F		Tg0165	Translation elongation factor aEF-1, subunit beta
	O5_27044	491.301	3	1470.88	1470.88	0.001106	2	38.09	28	40	K	LKEVLPEKFGLAK	V		Tg0165	Translation elongation factor aEF-1, subunit beta
	O5_34963	838.412	2	1674.81	1674.81	0.002602	0	127.58	76	90	R	QVENVESAEVETVSR	I		Tg0165	Translation elongation factor aEF-1, subunit beta
	O5_9340	563.285	2	1124.55	1124.55	0.001259	0	71.53	2	11	M	SDYNMVAVVK	V		Tg0165	Translation elongation factor aEF-1, subunit beta
	O5_9909	571.281	2	1140.55	1140.55	-0.00046	0	36.07	2	11	M	SDYNMVAVVK	V	Oxidation (M)	Tg0165	Translation elongation factor aEF-1, subunit beta
	O5_30574	514.641	3	1540.9	1540.9	0.003182	1	46.97	41	54	K	VEREPIAFGLVALK	F		Tg0165	Translation elongation factor aEF-1, subunit beta
	O5_39046	900.44	2	1798.86	1798.87	-0.001212	0	39.86	12	27	K	VMPTDPEVNLDELEAK	L		Tg0165	Translation elongation factor aEF-1, subunit beta
	O5_39377	908.438	2	1814.86	1814.86	0.001069	0	106.93	12	27	K	VMPTDPEVNLDELEAK	L	Oxidation (M)	Tg0165	Translation elongation factor aEF-1, subunit beta
	O7_3619	649.3	2	1296.58	1296.58	0.000389	0	66.94	10	20	K	FEIPVCTSCGK	E		Tg0166	Nucleic acid-binding protein, containing OB-fold domain
	O6_447	403.245	2	804.475	804.475	0.000115	0	33.11	49	55	R	VLSVPYK	C		Tg0166	Nucleic acid-binding protein, containing OB-fold domain
	O6_3560	595.834	2	1189.65	1189.65	-0.00026	1	49.54	49	58	R	VLSVPYKCPK	C		Tg0166	Nucleic acid-binding protein, containing OB-fold domain
	O6_2787	572.335	2	1142.65	1142.65	-0.000215	1	54.39	44	53	K	KLVEEGVIEK	F		Tg0167	Transcriptional regulatory protein, Lrp-AsnC family
	O5_18144	645.876	2	1289.74	1289.73	0.002919	0	76.45	63	74	K	LDLGTTAFILAR	Y		Tg0167	Transcriptional regulatory protein, Lrp-AsnC family
	O5_5047	508.288	2	1014.56	1014.56	0.00094	0	52.94	45	53	K	LVEEGVIEK	F		Tg0167	Transcriptional regulatory protein, Lrp-AsnC family
	O5_8787	558.785	2	1115.55	1115.55	0.001595	0	65.01	2	11	M	PGLLDDIDMK	L		Tg0167	Transcriptional regulatory protein, Lrp-AsnC family
	O5_9472	566.781	2	1131.55	1131.55	-0.000124	0	64.94	2	11	M	PGLLDDIDMK	L	Oxidation (M)	Tg0167	Transcriptional regulatory protein, Lrp-AsnC family
	O5_12869	589.776	2	1177.54	1177.54	0.000502	0	52.81	75	84	R	YDPESGINQR	E		Tg0167	Transcriptional regulatory protein, Lrp-AsnC family
	O1_22420	660.87	2	1319.73	1319.72	0.001308	1	51.78	174	184	K	AFATWLKENLK	-		Tg0168	Nucleoside triphosphate phosphohydrolase
	O5_20907	675.841	2	1349.67	1349.67	0.00166	0	62.58	75	86	K	GFPGVYSAYVYK	T		Tg0168	Nucleoside triphosphate phosphohydrolase
	O4_49061	950.949	2	1899.88	1899.88	0.004637	0	83.05	135	152	R	GSGGFGFDPVFIPEGFDR	T		Tg0168	Nucleoside triphosphate phosphohydrolase
	O2_68695	992.011	2	1982.01	1982	0.00354	0	86.5	57	74	R	IDGPFFLDDSGLFVEALK	G		Tg0168	Nucleoside triphosphate phosphohydrolase
	O1_37313	802.439	2	1602.86	1602.86	0.001754	1	55	3	17	R	LAFITSNPGKVEEAK	R		Tg0168	Nucleoside triphosphate phosphohydrolase
	O5_38041	587.328	3	1758.96	1758.96	-2.7e-05	2	51.51	3	18	R	LAFITSNPGKVEEAKR	Y		Tg0168	Nucleoside triphosphate phosphohydrolase
	O1_43757	569.296	3	1704.87	1704.86	0.002891	0	36.37	109	122	K	SVIAYWDGELHIFR	G		Tg0168	Nucleoside triphosphate phosphohydrolase
	O1_52873	622.3	3	1863.88	1863.88	0.000893	1	46.98	153	168	R	TFAEMTTEEKNAISHR	G		Tg0168	Nucleoside triphosphate phosphohydrolase
	O1_53309	627.631	3	1879.87	1879.87	-0.003426	1	44.71	153	168	R	TFAEMTTEEKNAISHR	G	Oxidation (M)	Tg0168	Nucleoside triphosphate phosphohydrolase
	O1_6551	525.803	2	1049.59	1049.59	0.00049	0	58.55	87	95	K	TLGYWGILK	L		Tg0168	Nucleoside triphosphate phosphohydrolase
	O1_94966	1282.95	3	3845.82	3845.81	0.008756	0	152.94	19	51	R	YFEPLGVEVYQLHMSYPEIQADTLEEVAEYGAR	W		Tg0168	Nucleoside triphosphate phosphohydrolase
	O1_94987	1288.28	3	3861.82	3861.81	0.009838	0	138.7	19	51	R	YFEPLGVEVYQLHMSYPEIQADTLEEVAEYGAR	W	Oxidation (M)	Tg0168	Nucleoside triphosphate phosphohydrolase
	O5_4058	491.819	2	981.623	981.622	0.000795	0	67.57	35	44	R	ALLTAVPGIK	F		Tg0169	Conserved hypothetical protein
	O1_19636	640.344	2	1278.67	1278.67	0.001933	1	58.98	152	162	R	ELVEKIGYTID	-		Tg0169	Conserved hypothetical protein
	O2_42335	788.42	2	1574.82	1574.82	0.00098	0	81.18	45	58	K	FGIAMNEAKPQLTR	Y		Tg0169	Conserved hypothetical protein
	O2_43356	796.417	2	1590.82	1590.82	-0.000339	0	85.24	45	58	K	FGIAMNEAKPQLTR	Y	Oxidation (M)	Tg0169	Conserved hypothetical protein
	O2_23442	642.879	2	1283.74	1283.74	0.000647	0	76.03	77	88	R	IGAGHVFVILMK	N		Tg0169	Conserved hypothetical protein
	O5_18545	434.253	3	1299.74	1299.74	0.000752	0	55.09	77	88	R	IGAGHVFVILMK	N	Oxidation (M)	Tg0169	Conserved hypothetical protein
	O5_20531	672.389	2	1342.76	1342.76	0.002384	0	54.86	89	100	K	NAFPINVLNTIK	N		Tg0169	Conserved hypothetical protein
	O2_100286	967.155	3	2898.44	2898.43	0.008861	0	99.18	101	127	K	NHPAVAMVYGASENPFQVIVAETELGR	S		Tg0169	Conserved hypothetical protein
	O2_100788	972.485	3	2914.43	2914.43	0.004843	0	93.74	101	127	K	NHPAVAMVYGASENPFQVIVAETELGR	S	Oxidation (M)	Tg0169	Conserved hypothetical protein
	O1_28315	718.394	2	1434.77	1434.77	0.001228	2	62.78	151	162	R	RELVEKIGYTID	-		Tg0169	Conserved hypothetical protein
	O1_2712	444.264	2	886.513	886.512	0.000258	0	63.76	128	136	R	SVLGIVDGK	A		Tg0169	Conserved hypothetical protein
	O1_65731	705.715	3	2114.12	2114.12	-0.0002	2	57.41	128	147	R	SVLGIVDGKAANKIESEEQK	R		Tg0169	Conserved hypothetical protein
	O2_44602	804.897	2	1607.78	1607.78	0.00118	1	86.27	59	72	R	YTGNDKELEELAAR	N		Tg0169	Conserved hypothetical protein
	O2_33740	480.932	3	1439.78	1439.77	0.000622	0	32.87	74	84	K	FPILDMLIWHR	V		Tg0172	moaE molybdopterin synthase, large chain
	O5_23963	703.364	2	1404.71	1404.71	0.000194	0	87.97	9	21	K	ITGEPFSVDEAIK	L		Tg0172	moaE molybdopterin synthase, large chain
	O2_54674	876.47	2	1750.93	1750.93	-0.000337	1	47.81	22	37	K	LVERDEAGGYVVFLGK	V		Tg0172	moaE molybdopterin synthase, large chain
	O2_26639	658.377	2	1314.74	1314.74	-0.000223	0	130.87	90	102	K	VGEDTILIVASAK	H		Tg0172	moaE molybdopterin synthase, large chain
	O2_2415	430.729	2	859.444	859.444	9.4e-05	0	28.83	113	119	R	WAIDEVK	K		Tg0172	moaE molybdopterin synthase, large chain
	O5_3526	485.308	2	968.601	968.602	-0.000604	0	53.89	153	161	R	IILLGDVAR	V		Tg0173	Hypothetical protein
	O5_32158	795.923	2	1589.83	1589.83	0.0018	0	111.86	184	198	K	TFESNPLALALEASK	D		Tg0173	Hypothetical protein
	O5_4797	505.258	2	1008.5	1008.5	-0.000621	0	56.09	162	169	R	VYSLGEWR	E		Tg0173	Hypothetical protein
	O1_10578	570.807	2	1139.6	1139.6	0.00216	1	59.8	133	141	R	FLLDDYAKR	T		Tg0174	Molybdopterin or thiamine synthase protein
	O1_31453	744.403	2	1486.79	1486.79	0.002818	0	35.21	94	106	R	FNSDVEVVARPVR	L		Tg0174	Molybdopterin or thiamine synthase protein
	O1_51584	920.517	2	1839.02	1839.01	0.008916	0	75.77	54	69	R	IVLIDSEKPELSNLNR	Q		Tg0174	Molybdopterin or thiamine synthase protein
	O2_27632	665.38	2	1328.75	1328.75	0.000224	0	75.89	204	215	K	LLTGLGEPLFNR	L		Tg0174	Molybdopterin or thiamine synthase protein
	O2_102065	998.815	3	2993.42	2993.42	0.00593	1	73.49	107	132	R	LSEENIDEVLKDADVIVDCLDSFEAR	F		Tg0174	Molybdopterin or thiamine synthase protein
	O1_67810	725.398	3	2173.17	2173.16	0.00662	0	28.86	70	88	R	QILHWEEDLGARPKPLSGK	W		Tg0174	Molybdopterin or thiamine synthase protein
	O1_25132	687.858	2	1373.7	1373.7	0.003767	0	54.22	13	24	R	QIMIIGTEGQER	L		Tg0174	Molybdopterin or thiamine synthase protein
	O2_86857	808.448	3	2422.32	2422.32	-0.001065	0	100.49	142	165	R	TGKPLVHGAVEGTYGQVTTILPGK	T		Tg0174	Molybdopterin or thiamine synthase protein
	O1_82397	663.876	4	2651.47	2651.46	0.00902	1	83.1	142	167	R	TGKPLVHGAVEGTYGQVTTILPGKTK	T		Tg0174	Molybdopterin or thiamine synthase protein
	O2_69094	994.002	2	1985.99	1986	-0.008077	0	100.45	85	103	K	ALEDGADELDMVINIGALK	D		Tg0176	Deoxyribose-phosphate aldolase (Phosphodeoxyriboaldolase) (Deoxyriboaldolase) (DERA)
	O1_89607	775.383	4	3097.5	3097.49	0.012332	2	26.01	85	112	K	ALEDGADELDMVINIGALKDGDYDYVKR	D		Tg0176	Deoxyribose-phosphate aldolase (Phosphodeoxyriboaldolase) (Deoxyriboaldolase) (DERA)
	O5_34223	551.305	3	1650.89	1650.89	-0.000586	2	44.33	113	127	R	DIEEVVKVAHEKGAK	V		Tg0176	Deoxyribose-phosphate aldolase (Phosphodeoxyriboaldolase) (Deoxyriboaldolase) (DERA)
	O1_73622	1169.54	2	2337.06	2337.06	0.007631	0	116.75	27	45	K	LCDEAIQYGFYAVCVNPYR	V		Tg0176	Deoxyribose-phosphate aldolase (Phosphodeoxyriboaldolase) (Deoxyriboaldolase) (DERA)
	O4_35317	777.873	2	1553.73	1553.73	-0.00056	0	104.2	159	174	K	TSTGFGTGGATVEDVR	L		Tg0176	Deoxyribose-phosphate aldolase (Phosphodeoxyriboaldolase) (Deoxyriboaldolase) (DERA)
	O1_38882	819.404	2	1636.79	1636.79	0.005391	0	127.43	194	208	R	TYEQALAMIEAGANR	I		Tg0176	Deoxyribose-phosphate aldolase (Phosphodeoxyriboaldolase) (Deoxyriboaldolase) (DERA)
	O5_34273	827.4	2	1652.79	1652.78	0.003472	0	128.45	194	208	R	TYEQALAMIEAGANR	I	Oxidation (M)	Tg0176	Deoxyribose-phosphate aldolase (Phosphodeoxyriboaldolase) (Deoxyriboaldolase) (DERA)
	O5_35380	843.477	2	1684.94	1684.94	-0.000739	0	105.59	62	78	K	VASVIGFPLGATPTEVK	V		Tg0176	Deoxyribose-phosphate aldolase (Phosphodeoxyriboaldolase) (Deoxyriboaldolase) (DERA)
	O5_33342	813.901	2	1625.79	1625.79	0.002036	0	99.73	130	142	K	VIIETCYLTEEEK	I		Tg0176	Deoxyribose-phosphate aldolase (Phosphodeoxyriboaldolase) (Deoxyriboaldolase) (DERA)
	O1_65047	699.049	3	2094.12	2094.13	-0.003632	2	26.83	128	144	K	VKVIIETCYLTEEEKIK	A		Tg0176	Deoxyribose-phosphate aldolase (Phosphodeoxyriboaldolase) (Deoxyriboaldolase) (DERA)
	O2_41788	782.411	2	1562.81	1562.81	-0.002417	0	64.64	9	21	K	YIDHTNLKPYATK	E		Tg0176	Deoxyribose-phosphate aldolase (Phosphodeoxyriboaldolase) (Deoxyriboaldolase) (DERA)
	O1_67369	721.388	3	2161.14	2161.14	0.000296	1	46.08	9	26	K	YIDHTNLKPYATKEDIIK	L		Tg0176	Deoxyribose-phosphate aldolase (Phosphodeoxyriboaldolase) (Deoxyriboaldolase) (DERA)
	O5_22593	690.836	2	1379.66	1379.66	0.000203	0	57.6	54	65	K	ELEYDAVIADSR	Y		Tg0177	Conserved hypothetical protein
	O5_19440	658.894	2	1315.77	1315.77	0.000387	0	84.31	293	306	K	AIGGGLPLAGVVHR	K		Tg0179	Pyridoxal phosphate-dependent aminotransferase, class III family
	O5_25736	722.941	2	1443.87	1443.87	-0.000768	1	73.71	293	307	K	AIGGGLPLAGVVHRK	E		Tg0179	Pyridoxal phosphate-dependent aminotransferase, class III family
	O2_55436	883.433	2	1764.85	1764.85	0.002727	0	129.83	427	441	K	EEIDIAMEIFEDALK	A		Tg0179	Pyridoxal phosphate-dependent aminotransferase, class III family
	O2_76410	717.042	3	2148.11	2148.1	0.003016	1	32.09	427	445	K	EEIDIAMEIFEDALKAALK	-		Tg0179	Pyridoxal phosphate-dependent aminotransferase, class III family
	O4_45925	891.432	2	1780.85	1780.84	0.005208	0	103.44	427	441	K	EEIDIAMEIFEDALK	A	Oxidation (M)	Tg0179	Pyridoxal phosphate-dependent aminotransferase, class III family
	O2_7403	524.774	2	1047.53	1047.53	-0.000649	0	56.77	308	316	K	EISFDKPGR	H		Tg0179	Pyridoxal phosphate-dependent aminotransferase, class III family
	O5_38473	888.969	2	1775.92	1775.92	0.003224	0	73.59	340	354	K	ELLPHVQEVGDYLHK	I		Tg0179	Pyridoxal phosphate-dependent aminotransferase, class III family
	O3_128833	912.974	4	3647.87	3647.88	-0.015373	2	46.23	340	370	K	ELLPHVQEVGDYLHKILEELKENYEVIGDAR	G		Tg0179	Pyridoxal phosphate-dependent aminotransferase, class III family
	O5_11662	583.277	2	1164.54	1164.54	-0.001444	0	65.93	361	370	K	ENYEVIGDAR	G		Tg0179	Pyridoxal phosphate-dependent aminotransferase, class III family
	O1_68897	1106.54	2	2211.06	2211.05	0.007675	0	122.77	252	271	K	FADEYGILLADDEVQMGIGR	T		Tg0179	Pyridoxal phosphate-dependent aminotransferase, class III family
	O1_69626	1114.53	2	2227.05	2227.05	0.004756	0	119.86	252	271	K	FADEYGILLADDEVQMGIGR	T	Oxidation (M)	Tg0179	Pyridoxal phosphate-dependent aminotransferase, class III family
	O3_120143	1387.74	2	2773.47	2773.49	-0.012865	1	88.78	418	441	R	FIPPLIVTKEEIDIAMEIFEDALK	A		Tg0179	Pyridoxal phosphate-dependent aminotransferase, class III family
	O2_103988	1053.26	3	3156.75	3156.74	0.009624	2	84.28	418	445	R	FIPPLIVTKEEIDIAMEIFEDALKAALK	-		Tg0179	Pyridoxal phosphate-dependent aminotransferase, class III family
	O3_125308	1058.58	3	3172.72	3172.73	-0.013295	2	66.14	418	445	R	FIPPLIVTKEEIDIAMEIFEDALKAALK	-	Oxidation (M)	Tg0179	Pyridoxal phosphate-dependent aminotransferase, class III family
	O2_98038	1395.75	2	2789.49	2789.48	0.012216	1	97.5	418	441	R	FIPPLIVTKEEIDIAMEIFEDALK	A	Oxidation (M)	Tg0179	Pyridoxal phosphate-dependent aminotransferase, class III family
	O1_74851	1197.59	2	2393.17	2393.16	0.009489	0	117.92	86	105	K	FTHYSLTDFFYENAVVLAEK	L		Tg0179	Pyridoxal phosphate-dependent aminotransferase, class III family
	O2_108811	1202.94	3	3605.8	3605.8	0.00419	1	92.41	86	116	K	FTHYSLTDFFYENAVVLAEKLIELAPGDFEK	K		Tg0179	Pyridoxal phosphate-dependent aminotransferase, class III family
	O3_129220	934.481	4	3733.89	3733.89	0.000959	2	95.79	86	117	K	FTHYSLTDFFYENAVVLAEKLIELAPGDFEKK	V		Tg0179	Pyridoxal phosphate-dependent aminotransferase, class III family
	O3_100469	1067.04	2	2132.07	2132.07	-0.007672	0	93.22	275	292	K	FWAIEHFGVEPDLIQFGK	A		Tg0179	Pyridoxal phosphate-dependent aminotransferase, class III family
	O1_93247	684.144	5	3415.69	3415.67	0.01529	1	50.81	43	74	R	GEGIRVYDVDGNVFYDFASGVGVINVGHAHPR	V		Tg0179	Pyridoxal phosphate-dependent aminotransferase, class III family
	O2_17656	599.365	2	1196.71	1196.71	0.001788	0	89.81	371	382	R	GLGLAQAVEIVK	S		Tg0179	Pyridoxal phosphate-dependent aminotransferase, class III family
	O1_27109	471.622	3	1411.84	1411.84	0.004628	1	43	371	384	R	GLGLAQAVEIVKSK	D		Tg0179	Pyridoxal phosphate-dependent aminotransferase, class III family
	O1_46723	879.015	2	1756.02	1756.01	0.006218	2	87.33	371	387	R	GLGLAQAVEIVKSKDTK	E		Tg0179	Pyridoxal phosphate-dependent aminotransferase, class III family
	O5_22327	687.364	2	1372.71	1372.71	0.000561	0	104.63	405	417	R	GLVLLGCGDNSIR	F		Tg0179	Pyridoxal phosphate-dependent aminotransferase, class III family
	O4_57053	765.091	3	2292.25	2292.25	0.003385	0	73.43	317	339	R	HATTFGGNPVAIAAGIEVVEIVK	E		Tg0179	Pyridoxal phosphate-dependent aminotransferase, class III family
	O2_110529	1351.06	3	4050.16	4050.16	0.00632	1	154.05	317	354	R	HATTFGGNPVAIAAGIEVVEIVKELLPHVQEVGDYLHK	I		Tg0179	Pyridoxal phosphate-dependent aminotransferase, class III family
	O4_60872	934.155	3	2799.44	2799.44	0.006211	0	123.39	218	243	R	HVPPHEVGAIFFEPIQGEGGYVVPPK	N		Tg0179	Pyridoxal phosphate-dependent aminotransferase, class III family
	O2_106361	834.938	4	3335.72	3335.71	0.011315	1	51.72	218	247	R	HVPPHEVGAIFFEPIQGEGGYVVPPKNFFK	E		Tg0179	Pyridoxal phosphate-dependent aminotransferase, class III family
	O2_109433	742.196	5	3705.94	3705.93	0.006336	2	76.01	218	250	R	HVPPHEVGAIFFEPIQGEGGYVVPPKNFFKELK	K		Tg0179	Pyridoxal phosphate-dependent aminotransferase, class III family
	O1_54400	945.999	2	1889.98	1889.97	0.009044	1	118.89	355	370	K	ILEELKENYEVIGDAR	G		Tg0179	Pyridoxal phosphate-dependent aminotransferase, class III family
	O3_3478	422.256	2	842.498	842.497	0.000273	1	36.71	397	404	R	IVGEAAKR	G		Tg0179	Pyridoxal phosphate-dependent aminotransferase, class III family
	O3_108590	1170.58	2	2339.14	2339.15	-0.003281	1	136.36	251	271	K	KFADEYGILLADDEVQMGIGR	T		Tg0179	Pyridoxal phosphate-dependent aminotransferase, class III family
	O2_84899	1178.58	2	2355.15	2355.14	0.009801	1	104.05	251	271	K	KFADEYGILLADDEVQMGIGR	T	Oxidation (M)	Tg0179	Pyridoxal phosphate-dependent aminotransferase, class III family
	O1_38092	811.425	2	1620.83	1620.83	0.003288	1	95.55	142	154	R	KQFLAFYHAFHGR	T		Tg0179	Pyridoxal phosphate-dependent aminotransferase, class III family
	O5_38290	884.93	2	1767.85	1767.85	0.000148	1	137.48	117	133	K	KVVYSNSGAEANEAAMK	L		Tg0179	Pyridoxal phosphate-dependent aminotransferase, class III family
	O1_65961	709.038	3	2124.09	2124.09	0.005217	2	78.12	117	136	K	KVVYSNSGAEANEAAMKLVK	Y	Oxidation (M)	Tg0179	Pyridoxal phosphate-dependent aminotransferase, class III family
	O1_48233	595.621	3	1783.84	1783.84	0.000153	1	47.67	117	133	K	KVVYSNSGAEANEAAMK	L	Oxidation (M)	Tg0179	Pyridoxal phosphate-dependent aminotransferase, class III family
	O5_15660	616.333	2	1230.65	1230.65	0.001266	0	67.8	106	116	K	LIELAPGDFEK	K		Tg0179	Pyridoxal phosphate-dependent aminotransferase, class III family
	O1_24458	680.382	2	1358.75	1358.74	0.004711	1	59.47	106	117	K	LIELAPGDFEKK	V		Tg0179	Pyridoxal phosphate-dependent aminotransferase, class III family
	O1_3244	463.261	2	924.507	924.507	-0.000234	1	26.87	244	250	K	NFFKELK	K		Tg0179	Pyridoxal phosphate-dependent aminotransferase, class III family
	O3_93672	1003.96	2	2005.91	2005.9	0.005715	0	135.66	190	206	R	NTWGIDGYDEPDELINR	V		Tg0179	Pyridoxal phosphate-dependent aminotransferase, class III family
	O3_127904	1139.88	3	3416.63	3416.62	0.010085	1	96.6	190	217	R	NTWGIDGYDEPDELINRVLDFIEEYVFR	H		Tg0179	Pyridoxal phosphate-dependent aminotransferase, class III family
	O2_99621	950.805	3	2849.39	2849.39	0.001682	1	96.99	82	105	K	QAEKFTHYSLTDFFYENAVVLAEK	L		Tg0179	Pyridoxal phosphate-dependent aminotransferase, class III family
	O3_129931	1016.51	4	4062.02	4062.03	-0.011316	2	55.28	82	116	K	QAEKFTHYSLTDFFYENAVVLAEKLIELAPGDFEK	K		Tg0179	Pyridoxal phosphate-dependent aminotransferase, class III family
	O1_31780	747.376	2	1492.74	1492.74	0.001244	0	44.93	143	154	K	QFLAFYHAFHGR	T		Tg0179	Pyridoxal phosphate-dependent aminotransferase, class III family
	O3_57977	765.416	2	1528.82	1528.81	0.002256	1	56.97	404	417	K	RGLVLLGCGDNSIR	F		Tg0179	Pyridoxal phosphate-dependent aminotransferase, class III family
	O2_86730	1210.12	2	2418.23	2418.24	-0.01178	1	105.22	272	292	R	TGKFWAIEHFGVEPDLIQFGK	A		Tg0179	Pyridoxal phosphate-dependent aminotransferase, class III family
	O5_8911	559.825	2	1117.64	1117.63	0.000771	0	106.33	155	165	R	TQAVLSLTASK	W		Tg0179	Pyridoxal phosphate-dependent aminotransferase, class III family
	O2_33080	715.372	2	1428.73	1428.73	0.000136	0	85.08	207	217	R	VLDFIEEYVFR	H		Tg0179	Pyridoxal phosphate-dependent aminotransferase, class III family
	O3_2182	393.758	2	785.501	785.501	0.00018	1	27.26	75	81	R	VVEAIKK	Q		Tg0179	Pyridoxal phosphate-dependent aminotransferase, class III family
	O1_38971	820.884	2	1639.75	1639.75	0.002704	0	145.22	118	133	K	VVYSNSGAEANEAAMK	L		Tg0179	Pyridoxal phosphate-dependent aminotransferase, class III family
	O1_60362	666.34	3	1996	1995.99	0.003472	1	30.33	118	136	K	VVYSNSGAEANEAAMKLVK	Y	Oxidation (M)	Tg0179	Pyridoxal phosphate-dependent aminotransferase, class III family
	O3_66923	828.881	2	1655.75	1655.75	0.002385	0	155.56	118	133	K	VVYSNSGAEANEAAMK	L	Oxidation (M)	Tg0179	Pyridoxal phosphate-dependent aminotransferase, class III family
	O3_122428	968.803	3	2903.39	2903.4	-0.013167	0	122.51	48	74	R	VYDVDGNVFYDFASGVGVINVGHAHPR	V		Tg0179	Pyridoxal phosphate-dependent aminotransferase, class III family
	O2_99544	1424.19	2	2846.36	2846.36	-0.000474	0	84.24	166	189	K	WVQQDGFFPTMPGVTHIPYPNPYR	N		Tg0179	Pyridoxal phosphate-dependent aminotransferase, class III family
	O2_99777	955.128	3	2862.36	2862.36	0.003031	0	69.82	166	189	K	WVQQDGFFPTMPGVTHIPYPNPYR	N	Oxidation (M)	Tg0179	Pyridoxal phosphate-dependent aminotransferase, class III family
	O3_99189	1052.04	2	2102.06	2102.07	-0.008314	0	117.45	25	42	K	YLAMTTQDPENLPIVIER	G		Tg0179	Pyridoxal phosphate-dependent aminotransferase, class III family
	O4_60293	872.456	3	2614.34	2614.34	0.002219	1	79.13	25	47	K	YLAMTTQDPENLPIVIERGEGIR	V		Tg0179	Pyridoxal phosphate-dependent aminotransferase, class III family
	O3_117417	877.788	3	2630.34	2630.34	0.0039	1	98.17	25	47	K	YLAMTTQDPENLPIVIERGEGIR	V	Oxidation (M)	Tg0179	Pyridoxal phosphate-dependent aminotransferase, class III family
	O4_53962	1060.04	2	2118.07	2118.07	0.004367	0	106.37	25	42	K	YLAMTTQDPENLPIVIER	G	Oxidation (M)	Tg0179	Pyridoxal phosphate-dependent aminotransferase, class III family
	O2_103801	1569.26	2	3136.51	3136.5	0.011174	0	86.4	52	81	K	DLGGNMALTDLIENYPGFPEGISGSELTAR	M		Tg0180	Thioredoxin reductase
	O1_90037	1051.84	3	3152.5	3152.5	0.00698	0	51.01	52	81	K	DLGGNMALTDLIENYPGFPEGISGSELTAR	M	Oxidation (M)	Tg0180	Thioredoxin reductase
	O2_61529	928.024	2	1854.03	1854.03	-0.00254	0	94.02	214	231	R	ESGIPAILDTVVTEIIGK	D		Tg0180	Thioredoxin reductase
	O3_117834	884.835	3	2651.48	2651.47	0.008039	2	31.79	214	238	R	ESGIPAILDTVVTEIIGKDKVEAVR	L		Tg0180	Thioredoxin reductase
	O5_9082	560.835	2	1119.65	1119.65	0.000702	0	96.16	42	51	R	FGLETLILSK	D		Tg0180	Thioredoxin reductase
	O2_76730	720.077	3	2157.21	2157.2	0.003458	1	56.25	212	231	R	FRESGIPAILDTVVTEIIGK	D		Tg0180	Thioredoxin reductase
	O5_31525	787.853	2	1573.69	1573.69	0.000527	0	94.03	153	166	K	GVSYCATCDGPLFK	G		Tg0180	Thioredoxin reductase
	O1_66896	717.002	3	2147.98	2147.98	0.00762	0	37.9	270	287	K	HLGITDDYGYIPVDMHMR	T	Oxidation (M)	Tg0180	Thioredoxin reductase
	O2_77350	722.332	3	2163.97	2163.97	0.002401	0	58.12	270	287	K	HLGITDDYGYIPVDMHMR	T	Oxidation (M), Oxidation (M)	Tg0180	Thioredoxin reductase
	O5_34881	836.854	2	1671.69	1671.69	0.003176	0	98.76	101	114	R	IDPAECAYYEGPCK	F		Tg0180	Thioredoxin reductase
	O5_25100	476.608	3	1426.8	1426.8	-0.000944	2	78.83	140	152	R	KLKVPGEEELTGK	G		Tg0180	Thioredoxin reductase
	O5_41977	658.386	3	1972.14	1972.14	0.000176	1	37.88	169	187	K	KVIVVGGGNTALQEALYLK	S		Tg0180	Thioredoxin reductase
	O5_18503	433.911	3	1298.71	1298.71	0.001812	1	44.73	141	152	K	LKVPGEEELTGK	G		Tg0180	Thioredoxin reductase
	O2_42077	784.942	2	1567.87	1567.87	0.001269	0	175.1	305	321	K	QIAVAVGQGAIAANSAK	E		Tg0180	Thioredoxin reductase
	O5_7508	541.34	2	1080.67	1080.67	0.000736	0	98.26	129	139	K	TIIIAVGAAPR	K		Tg0180	Thioredoxin reductase
	O2_56040	889.497	2	1776.98	1776.98	0.001816	1	111.34	288	304	R	TKVPGIFAAGDITNVFK	Q		Tg0180	Thioredoxin reductase
	O5_39889	923.029	2	1844.04	1844.04	0.002307	0	129.91	170	187	K	VIVVGGGNTALQEALYLK	S		Tg0180	Thioredoxin reductase
	O5_6470	529.772	2	1057.53	1057.53	0.000504	0	54.91	143	152	K	VPGEEELTGK	G		Tg0180	Thioredoxin reductase
	O2_41079	774.925	2	1547.84	1547.83	0.001455	0	106.52	290	304	K	VPGIFAAGDITNVFK	Q		Tg0180	Thioredoxin reductase
	O5_42524	1008.03	2	2014.05	2014.05	0.000423	0	87.05	298	315	R	AFDPIDELVVSTILEEPK	S		Tg0182	AAA family ATPase, possibly ruvB related
	O5_18433	649.377	2	1296.74	1296.74	-0.00048	0	92.03	151	161	R	DIAELLVQQLR	K		Tg0182	AAA family ATPase, possibly ruvB related
	O5_15105	610.345	2	1218.68	1218.68	-0.001023	0	41	108	117	R	DIFYALKPPR	S		Tg0182	AAA family ATPase, possibly ruvB related
	O5_37491	870.405	2	1738.8	1738.79	0.001886	0	117.39	256	270	R	DTDDPIYPFTDEAIK	L		Tg0182	AAA family ATPase, possibly ruvB related
	O5_5484	514.773	2	1027.53	1027.53	0.000306	0	38.29	219	226	K	IFPAFFMR	L		Tg0182	AAA family ATPase, possibly ruvB related
	O5_6009	522.771	2	1043.53	1043.53	0.001588	0	46.82	219	226	K	IFPAFFMR	L	Oxidation (M)	Tg0182	AAA family ATPase, possibly ruvB related
	O5_7552	542.287	2	1082.56	1082.56	0.000575	0	38.36	185	192	K	IQFFEMLR	H		Tg0182	AAA family ATPase, possibly ruvB related
	O5_8073	550.285	2	1098.55	1098.55	0.001656	0	42.94	185	192	K	IQFFEMLR	H	Oxidation (M)	Tg0182	AAA family ATPase, possibly ruvB related
	O5_15056	406.912	3	1217.71	1217.71	0.001591	2	39.42	130	139	R	KLGFIDRLEK	M		Tg0182	AAA family ATPase, possibly ruvB related
	O5_16155	622.355	2	1242.7	1242.7	-0.000941	0	78.87	286	296	R	LLHYVLSEAAK	R		Tg0182	AAA family ATPase, possibly ruvB related
	O5_23620	467.274	3	1398.8	1398.8	0.000378	1	59.41	286	297	R	LLHYVLSEAAKR	A		Tg0182	AAA family ATPase, possibly ruvB related
	O5_19589	660.366	2	1318.72	1318.72	0.001634	0	73.08	48	59	K	LSMIISEVIGNK	S	Oxidation (M)	Tg0182	AAA family ATPase, possibly ruvB related
	O2_102055	997.478	3	2989.41	2989.4	0.010383	0	39.99	22	47	R	NPFEQLASEGIEDVEAIHVYQEVDMK	L		Tg0182	AAA family ATPase, possibly ruvB related
	O5_23798	701.876	2	1401.74	1401.74	0.001228	0	59.81	355	366	K	RPANQVYEALNK	L		Tg0182	AAA family ATPase, possibly ruvB related
	O5_30539	514.299	3	1539.88	1539.87	0.001912	1	59.53	149	161	K	SRDIAELLVQQLR	K		Tg0182	AAA family ATPase, possibly ruvB related
	O5_25833	724.387	2	1446.76	1446.76	0.001802	0	82.27	60	74	K	SSIAMSIVGPLGMGK	T		Tg0182	AAA family ATPase, possibly ruvB related
	O5_27412	740.38	2	1478.75	1478.75	-0.001236	0	65.49	60	74	K	SSIAMSIVGPLGMGK	T	Oxidation (M), Oxidation (M)	Tg0182	AAA family ATPase, possibly ruvB related
	O2_18187	603.828	2	1205.64	1205.64	0.000637	0	89.9	120	129	R	TNIFLENLSR	K		Tg0182	AAA family ATPase, possibly ruvB related
	O5_2525	459.25	2	916.486	916.487	-0.000709	0	47.75	97	104	K	VDTNDILK	L		Tg0182	AAA family ATPase, possibly ruvB related
	O5_34941	837.432	2	1672.85	1672.85	0.002994	0	76.81	8	21	K	VYPVQSYEIYGLSR	N		Tg0182	AAA family ATPase, possibly ruvB related
	O1_59425	988.577	2	1975.14	1975.14	0.004072	0	74.58	64	81	R	VVPLDLLVPASLDVIEQR	A		Tg0183	RNA-binding protein, putative
	O5_11245	577.825	2	1153.64	1153.63	0.001571	0	44.03	67	77	K	EGLENVLPGVK	S		Tg0184	Conserved hypothetical protein
	O2_98950	1412.14	2	2822.27	2822.26	0.010219	0	107.88	145	168	R	AAEYLGYEEEPYDALLDMFEEGLR	T		Tg0186	Thermostable carboxypeptidase 1
	O2_102924	1018.14	3	3051.4	3051.41	-0.010697	1	44.05	145	170	R	AAEYLGYEEEPYDALLDMFEEGLRTK	E		Tg0186	Thermostable carboxypeptidase 1
	O4_34408	768.889	2	1535.76	1535.76	0.00227	0	88.55	480	492	K	AIGEELNPDYFIR	W		Tg0186	Thermostable carboxypeptidase 1
	O3_115503	635.091	4	2536.34	2536.35	-0.011811	2	37.64	380	400	K	AKDLPELWNEEMERLLGIRPK	S		Tg0186	Thermostable carboxypeptidase 1
	O4_19527	638.824	2	1275.63	1275.63	-0.001226	1	52.4	440	450	K	DIPDFEDKVAK	A		Tg0186	Thermostable carboxypeptidase 1
	O4_35519	780.855	2	1559.7	1559.69	0.002482	0	73.49	382	393	K	DLPELWNEEMER	L		Tg0186	Thermostable carboxypeptidase 1
	O4_36174	788.852	2	1575.69	1575.69	0.001563	0	76.44	382	393	K	DLPELWNEEMER	L	Oxidation (M)	Tg0186	Thermostable carboxypeptidase 1
	O5_16400	625.364	2	1248.71	1248.71	0.001256	0	69.32	314	324	R	EFAGLIYPVLK	E		Tg0186	Thermostable carboxypeptidase 1
	O1_5065	333.206	3	996.596	996.597	-0.000269	0	27.53	182	189	K	ELKPLLER	I		Tg0186	Thermostable carboxypeptidase 1
	O1_2733	446.757	2	891.499	891.497	0.002159	0	48.95	223	230	K	FGFPLGVR	S		Tg0186	Thermostable carboxypeptidase 1
	O1_65855	1060.54	2	2119.06	2119.05	0.007385	0	113.64	284	303	R	FMFSPIAGGVSLGIHESQSR	F		Tg0186	Thermostable carboxypeptidase 1
	O1_66592	712.69	3	2135.05	2135.05	0.00209	0	66.42	284	303	R	FMFSPIAGGVSLGIHESQSR	F	Oxidation (M)	Tg0186	Thermostable carboxypeptidase 1
	O4_5622	517.775	2	1033.54	1033.53	0.000948	0	59.62	304	311	R	FWENIIGR	S		Tg0186	Thermostable carboxypeptidase 1
	O5_36696	574.635	3	1720.88	1720.88	0.000797	1	45.51	190	204	R	IMEEGKVPQSHPLEK	E		Tg0186	Thermostable carboxypeptidase 1
	O1_59535	660.347	3	1978.02	1978.02	-0.000746	2	45.76	190	206	R	IMEEGKVPQSHPLEKEK	Y		Tg0186	Thermostable carboxypeptidase 1
	O1_45676	869.447	2	1736.88	1736.88	0.003354	1	66.94	190	204	R	IMEEGKVPQSHPLEK	E	Oxidation (M)	Tg0186	Thermostable carboxypeptidase 1
	O4_27713	474.234	3	1419.68	1419.68	0.000704	1	32.38	251	261	R	ITTRYEGYDFR	R		Tg0186	Thermostable carboxypeptidase 1
	O1_35418	526.267	3	1575.78	1575.78	0.000399	2	26.54	251	262	R	ITTRYEGYDFRR	T		Tg0186	Thermostable carboxypeptidase 1
	O4_40409	555.627	3	1663.86	1663.86	0.001038	1	47.49	479	492	K	KAIGEELNPDYFIR	W		Tg0186	Thermostable carboxypeptidase 1
	O4_41802	563.958	3	1688.85	1688.85	-0.000662	0	87.46	233	247	R	LDVSAHPFTTEFGIR	D		Tg0186	Thermostable carboxypeptidase 1
	O1_3174	461.23	2	920.446	920.446	0.00011	0	27.02	372	379	R	MMLNEGVK	A		Tg0186	Thermostable carboxypeptidase 1
	O4_22991	669.827	2	1337.64	1337.64	-0.000323	0	44.13	1	11	-	MNSVFQNETIR	E		Tg0186	Thermostable carboxypeptidase 1
	O4_23779	677.824	2	1353.63	1353.63	-0.001041	0	60.3	1	11	-	MNSVFQNETIR	E	Oxidation (M)	Tg0186	Thermostable carboxypeptidase 1
	O4_4327	496.763	2	991.512	991.513	-0.001063	0	28.34	99	106	R	SFPPEFLR	E		Tg0186	Thermostable carboxypeptidase 1
	O4_19091	634.293	2	1266.57	1266.57	-0.000721	0	66.17	75	84	K	SIEDLNEYER	G		Tg0186	Thermostable carboxypeptidase 1
	O1_41618	839.924	2	1677.83	1677.83	0.000464	1	28.75	75	88	K	SIEDLNEYERGVVR	V		Tg0186	Thermostable carboxypeptidase 1
	O1_57460	645.002	3	1931.99	1931.99	5e-06	1	33.8	231	247	R	SRLDVSAHPFTTEFGIR	D		Tg0186	Thermostable carboxypeptidase 1
	O1_87388	968.861	3	2903.56	2903.55	0.009495	0	113.67	47	72	R	SVAQGELSVLSQEFLLKPDFVELVEK	A		Tg0186	Thermostable carboxypeptidase 1
	O1_89666	1035.24	3	3102.69	3102.69	0.00693	1	117.44	47	74	R	SVAQGELSVLSQEFLLKPDFVELVEKAK	S		Tg0186	Thermostable carboxypeptidase 1
	O2_111811	1087.05	4	4344.15	4344.14	0.01552	0	95.59	401	438	K	SYAEGILQDIHWAHGTIGYFPTYSIGTLLASQLYYHMK	K		Tg0186	Thermostable carboxypeptidase 1
	O2_111820	1091.05	4	4360.15	4360.13	0.020601	0	63.72	401	438	K	SYAEGILQDIHWAHGTIGYFPTYSIGTLLASQLYYHMK	K	Oxidation (M)	Tg0186	Thermostable carboxypeptidase 1
	O1_72697	766.396	3	2296.17	2296.16	0.003183	2	52.01	125	143	R	TDDYSKFEPWLDKIIDLAK	R		Tg0186	Thermostable carboxypeptidase 1
	O1_48519	895.977	2	1789.94	1789.94	0.002569	0	107.79	352	366	R	TEADVVTYNFHILLR	F		Tg0186	Thermostable carboxypeptidase 1
	O4_5011	507.803	2	1013.59	1013.59	0.001306	0	59.29	215	222	K	VNLWILEK	F		Tg0186	Thermostable carboxypeptidase 1
	O4_3050	474.253	2	946.491	946.491	-0.000593	0	34.69	467	474	R	WGSIYPPK	E		Tg0186	Thermostable carboxypeptidase 1
	O2_110697	1354.68	3	4061.02	4061.01	0.011284	0	113.29	209	248	K	GVLIYDGDFHEFPALPVEGEIDPTGAGDAFAGGFLAGLVK	G		Tg0187	Carbohydrate kinase, pfkB/Ribokinase family
	O2_60233	914.485	2	1826.95	1826.96	-0.001346	0	85.27	24	44	R	IEMPGGAAAAVATSAALAGAK	V		Tg0187	Carbohydrate kinase, pfkB/Ribokinase family
	O1_47783	891.406	2	1780.8	1780.79	0.00303	0	85.67	141	154	R	ISVDFNPTYYEDYR	R		Tg0187	Carbohydrate kinase, pfkB/Ribokinase family
	O4_4629	501.285	2	1000.56	1000.56	-6.5e-05	0	49.84	179	187	K	LITGLDDVR	K		Tg0187	Carbohydrate kinase, pfkB/Ribokinase family
	O1_10297	377.224	3	1128.65	1128.65	-0.001297	1	35.43	179	188	K	LITGLDDVRK	A		Tg0187	Carbohydrate kinase, pfkB/Ribokinase family
	O1_27546	711.847	2	1421.68	1421.67	0.005643	0	65.82	104	115	R	MGETPIPEEYLK	A	Oxidation (M)	Tg0187	Carbohydrate kinase, pfkB/Ribokinase family
	O3_18586	562.793	2	1123.57	1123.57	0.005055	0	27.79	167	175	R	SYIVFPNER	E		Tg0187	Carbohydrate kinase, pfkB/Ribokinase family
	O2_93359	1285.67	2	2569.33	2569.32	0.009149	0	73.39	212	234	R	AIEDVYVSDAILEYITDIVTATR	E		Tg0190	moxR-type AAA ATPase, putative chaperone protein
	O1_8108	367.221	3	1098.64	1098.64	0.000878	1	31.88	18	27	K	AIVGKDEVLR	L		Tg0190	moxR-type AAA ATPase, putative chaperone protein
	O1_5891	340.87	3	1019.59	1019.59	-0.000329	0	40.14	275	284	K	AVAVPALSHR	L		Tg0190	moxR-type AAA ATPase, putative chaperone protein
	O4_39960	829.449	2	1656.88	1656.88	0.000934	0	96.68	96	110	R	GPVFTNVLLADEINR	A		Tg0190	moxR-type AAA ATPase, putative chaperone protein
	O1_78625	831.763	3	2492.27	2492.26	0.0079	2	59.96	191	211	R	KKEEVDIHPVTTPEEVVEMQR	A		Tg0190	moxR-type AAA ATPase, putative chaperone protein
	O2_84060	1165.2	2	2328.38	2328.37	0.010642	0	99.25	28	49	R	LILTTILADGHILLEDLPGLAK	T		Tg0190	moxR-type AAA ATPase, putative chaperone protein
	O2_84146	1166.14	2	2330.26	2330.25	0.005235	0	100.56	67	87	R	VQFTPDLLPSDILGVSIFNQK	T		Tg0190	moxR-type AAA ATPase, putative chaperone protein
	O5_13628	596.796	2	1191.58	1191.58	0.000915	0	33.45	122	131	K	EGNFLENLEK	A		Tg0191	Conserved hypothetical protein
	O5_34307	552.278	3	1653.81	1653.81	0.001422	1	40.55	195	208	R	KLHEEGLEAFDNPR	D		Tg0192	Conserved hypothetical protein
	O5_29725	509.58	3	1525.72	1525.72	0.001177	0	33.49	196	208	K	LHEEGLEAFDNPR	D		Tg0192	Conserved hypothetical protein
	O5_13873	598.298	2	1194.58	1194.58	-0.003437	1	28.54	1	9	-	MELRQMSIR	T	Oxidation (M), Oxidation (M)	Tg0192	Conserved hypothetical protein
	O1_65549	703.685	3	2108.03	2108.03	-0.000112	2	32.87	58	73	R	EVYDRFYLYVDRVESR	M		Tg0193	Conserved hypothetical protein
	O2_34020	723.872	2	1445.73	1445.73	-5.3e-05	1	50.14	63	73	R	FYLYVDRVESR	M		Tg0193	Conserved hypothetical protein
	O5_29937	765.926	2	1529.84	1529.83	0.004142	0	91.87	94	107	K	GDELLLLPVEGFTK	T		Tg0193	Conserved hypothetical protein
	O4_20851	651.838	2	1301.66	1301.66	0.000488	0	77.34	40	51	K	GEALPGFIDVER	S		Tg0193	Conserved hypothetical protein
	O5_34430	829.975	2	1657.93	1657.93	0.005586	1	113.23	93	107	R	KGDELLLLPVEGFTK	T		Tg0193	Conserved hypothetical protein
	O2_59050	904.906	2	1807.8	1807.8	-7e-06	0	79.29	7	21	R	LYVETSFEECFAGEK	A		Tg0193	Conserved hypothetical protein
	O4_25589	692.388	2	1382.76	1382.76	0.001893	0	120.27	74	86	R	MLADAILVLPDGR	T		Tg0193	Conserved hypothetical protein
	O4_26510	700.385	2	1398.76	1398.75	0.002174	0	125.27	74	86	R	MLADAILVLPDGR	T	Oxidation (M)	Tg0193	Conserved hypothetical protein
	O2_10501	555.282	2	1108.55	1108.55	-0.001652	0	95.89	119	129	R	TGDAFAAVTTR	K		Tg0193	Conserved hypothetical protein
	O6_1083	479.277	2	956.539	956.54	-0.000866	0	56.38	108	116	K	TLIANVGNR	V		Tg0193	Conserved hypothetical protein
	O2_23557	643.831	2	1285.65	1285.65	0.00131	0	78.9	6	16	R	GDFVLFNYVGR	Y		Tg0194	FKBP-type peptidyl-prolyl cis-trans isomerase
	O4_32433	754.384	2	1506.75	1506.75	0.002787	0	67.97	148	160	R	DSCPTNVGLYILR	Y		Tg0198	Conserved hypothetical protein
	O4_26739	701.875	2	1401.74	1401.73	0.002772	0	73.39	69	79	K	FIVLNPFYDFK	I		Tg0198	Conserved hypothetical protein
	O4_30359	737.886	2	1473.76	1473.76	0.000449	0	56.6	279	291	R	GFTTPQVSQEKPR	R		Tg0198	Conserved hypothetical protein
	O4_18138	624.857	2	1247.7	1247.7	0.001567	0	90.33	300	311	K	LTDSLLSGTTIK	K		Tg0198	Conserved hypothetical protein
	O4_32186	751.39	2	1500.77	1500.77	0.000343	0	52.16	117	128	R	VGFWIYPYETVK	V		Tg0198	Conserved hypothetical protein
	O4_33425	762.381	2	1522.75	1522.75	0.002443	0	66	267	278	K	YSDYLNFILGYR	G		Tg0198	Conserved hypothetical protein
	O4_34797	773.417	2	1544.82	1544.82	0.002652	1	100.61	415	429	R	AISSGKIQGSEEAIR	Q		Tg0199	Conserved hypothetical protein
	O5_46118	799.105	3	2394.29	2394.29	0.002192	0	47	23	45	K	ASAEPETPPTPVSKPSPKPKPPR	R		Tg0199	Conserved hypothetical protein
	O5_46966	851.14	3	2550.4	2550.39	0.006987	1	30.9	23	46	K	ASAEPETPPTPVSKPSPKPKPPRR	I		Tg0199	Conserved hypothetical protein
	O1_23474	672.867	2	1343.72	1343.72	-0.000109	1	73.57	298	310	R	DRVVGGFIEPGAK	I		Tg0199	Conserved hypothetical protein
	O1_84245	920.471	3	2758.39	2758.39	0.002953	1	30.94	421	444	K	IQGSEEAIRQLENYGDNLLALEQR	L		Tg0199	Conserved hypothetical protein
	O5_37469	580.329	3	1737.97	1737.97	-0.000404	2	56.73	99	113	R	KLAELNSYFKGDILK	T		Tg0199	Conserved hypothetical protein
	O5_7574	542.787	2	1083.56	1083.56	-0.00038	0	26.6	100	108	K	LAELNSYFK	G		Tg0199	Conserved hypothetical protein
	O3_83487	925.053	2	1848.09	1848.09	0.003568	0	82.15	182	197	K	LLFEPLLAQPLPTQIR	E		Tg0199	Conserved hypothetical protein
	O4_1022	409.252	2	816.489	816.489	0.000328	0	60.64	291	297	K	MALLLTR	D		Tg0199	Conserved hypothetical protein
	O1_47530	888.45	2	1774.89	1774.88	0.000715	0	81.83	430	444	R	QLENYGDNLLALEQR	L		Tg0199	Conserved hypothetical protein
	O5_15746	616.822	2	1231.63	1231.63	-0.00033	0	71.82	133	143	K	SVEEVNSIDIK	S		Tg0199	Conserved hypothetical protein
	O5_23868	702.835	2	1403.66	1403.66	-0.001012	0	61.05	114	125	K	TSYGQTTYNELK	A		Tg0199	Conserved hypothetical protein
	O4_7218	537.303	2	1072.59	1072.59	0.000743	0	54.25	300	310	R	VVGGFIEPGAK	I		Tg0199	Conserved hypothetical protein
	O2_77658	1089.07	2	2176.12	2176.12	-0.002333	0	76.19	259	279	K	MNALSAGVLEGIEFILGDATR	L		Tg0202	SAM-dependent RNA methylase, putative
	O5_16675	629.326	2	1256.64	1256.64	0.00037	0	72.25	155	167	K	ADGTGTIDAPAIR	I		Tg0210	Hypothetical protein
	O4_16216	605.826	2	1209.64	1209.64	-0.002326	0	37.11	307	317	R	AIFEVVLPHEG	-		Tg0210	Hypothetical protein
	O5_3157	477.293	2	952.572	952.571	0.001491	0	60.11	293	301	K	AVLDVPLAR	D		Tg0210	Hypothetical protein
	O5_30873	518.584	3	1552.73	1552.73	-0.000836	1	40.77	198	211	K	GNDMVQVTFRGEGK	M	Oxidation (M)	Tg0210	Hypothetical protein
	O5_11722	583.796	2	1165.58	1165.58	0.000896	0	58.6	229	238	R	IEYGSGNLWK	T		Tg0210	Hypothetical protein
	O1_10203	563.781	2	1125.55	1125.55	0.002377	0	46.12	179	188	K	AVFGFNEQSK	I		Tg0212	Tryptophanyl-tRNA synthetase
	O4_43400	859.423	2	1716.83	1716.83	0.001687	0	49.25	209	222	R	CLIPAAIDQDPYWR	L		Tg0212	Tryptophanyl-tRNA synthetase
	O1_13782	596.782	2	1191.55	1191.54	0.004863	0	61.92	226	235	R	DFAESLGYYK	T		Tg0212	Tryptophanyl-tRNA synthetase
	O4_10113	566.821	2	1131.63	1131.63	-0.001967	0	60.73	279	289	R	FALTGGQPTLK	E		Tg0212	Tryptophanyl-tRNA synthetase
	O1_34069	515.951	3	1544.83	1544.83	0.000987	1	25.94	279	292	R	FALTGGQPTLKEQR	E		Tg0212	Tryptophanyl-tRNA synthetase
	O6_1098	480.751	2	959.487	959.487	0.000337	0	39.72	74	81	R	GFFLYTGR	G		Tg0212	Tryptophanyl-tRNA synthetase
	O2_73782	1036.54	2	2071.06	2071.06	0.001359	0	74.83	189	206	K	IGMIFYPAIQAAPTFFER	K		Tg0212	Tryptophanyl-tRNA synthetase
	O2_108709	1199.26	3	3594.76	3594.74	0.017184	1	85.91	8	38	K	VTPWDVEGMVDYDKLIEQFGTSPLTDELLER	T		Tg0212	Tryptophanyl-tRNA synthetase
	O5_9426	565.797	2	1129.58	1129.58	0.002296	0	36.06	135	143	K	WLEIISNQQ	-		Tg0215	Nucleotide binding protein, putative, containing PIN domain
	O1_42562	848.427	2	1694.84	1694.84	0.002247	0	115.59	255	271	K	AAASHTGSLAGSYAIYR	A		Tg0218	Acetyl-CoA synthetase (ADP forming), alpha chain
	O2_44633	805.896	2	1609.78	1609.78	0.001055	0	123.01	272	286	R	AAFEQSGVLEATTMR	Q		Tg0218	Acetyl-CoA synthetase (ADP forming), alpha chain
	O5_33341	813.894	2	1625.77	1625.77	0.001536	0	113.29	272	286	R	AAFEQSGVLEATTMR	Q	Oxidation (M)	Tg0218	Acetyl-CoA synthetase (ADP forming), alpha chain
	O6_1864	530.282	2	1058.55	1058.55	-0.000267	0	51.1	111	119	R	ADLEEELLK	R		Tg0218	Acetyl-CoA synthetase (ADP forming), alpha chain
	O1_15639	405.891	3	1214.65	1214.65	-4.8e-05	1	37.15	111	120	R	ADLEEELLKR	A		Tg0218	Acetyl-CoA synthetase (ADP forming), alpha chain
	O1_79906	631.83	4	2523.29	2523.29	0.002137	2	36.85	347	370	R	AGKLPAHMSYKNPIDVIGDAPSSR	Y		Tg0218	Acetyl-CoA synthetase (ADP forming), alpha chain
	O3_87181	634.009	3	1899	1899	-0.000646	0	50.43	411	428	K	AYGKPIVFVAPGGDFPHK	M		Tg0218	Acetyl-CoA synthetase (ADP forming), alpha chain
	O1_38568	543.625	3	1627.85	1627.85	-0.000318	2	50.33	107	120	K	EAGRADLEEELLKR	A		Tg0218	Acetyl-CoA synthetase (ADP forming), alpha chain
	O5_34651	832.959	2	1663.9	1663.9	0.000804	0	87.57	66	81	K	EIPDEVDVAVIAVPAK	F		Tg0218	Acetyl-CoA synthetase (ADP forming), alpha chain
	O2_111743	1072.26	4	4284.99	4284.97	0.019003	2	63.56	188	226	K	FISLGNMADLDESDFMDYLGDDEKTGVITGYLEGVKDGR	K		Tg0218	Acetyl-CoA synthetase (ADP forming), alpha chain
	O3_46700	704.327	2	1406.64	1406.64	0.000854	0	90.97	82	93	K	FVPDVIDECGEK	G		Tg0218	Acetyl-CoA synthetase (ADP forming), alpha chain
	O1_4268	481.789	2	961.563	961.56	0.003386	0	60.64	97	106	K	GAIVISAGFK	E		Tg0218	Acetyl-CoA synthetase (ADP forming), alpha chain
	O2_76567	1077.06	2	2152.1	2152.09	0.003484	0	158.15	437	456	K	GIPVYETTEDAVDAVYALVK	Y		Tg0218	Acetyl-CoA synthetase (ADP forming), alpha chain
	O1_10978	575.786	2	1149.56	1149.56	-0.001853	0	72.06	330	339	K	MAELSEETLK	K		Tg0218	Acetyl-CoA synthetase (ADP forming), alpha chain
	O2_73073	685.342	3	2053	2053	0.000749	2	25.36	330	346	K	MAELSEETLKKFEEDVR	A		Tg0218	Acetyl-CoA synthetase (ADP forming), alpha chain
	O4_12726	583.784	2	1165.55	1165.55	-0.001171	0	69.5	330	339	K	MAELSEETLK	K	Oxidation (M)	Tg0218	Acetyl-CoA synthetase (ADP forming), alpha chain
	O4_25806	695.342	2	1388.67	1388.67	3.8e-05	0	94.63	1	11	-	MESLDFLFYPK	S		Tg0218	Acetyl-CoA synthetase (ADP forming), alpha chain
	O5_23943	703.34	2	1404.67	1404.66	0.00152	0	102.07	1	11	-	MESLDFLFYPK	S	Oxidation (M)	Tg0218	Acetyl-CoA synthetase (ADP forming), alpha chain
	O4_23106	670.843	2	1339.67	1339.67	-0.000739	0	90.95	358	370	K	NPIDVIGDAPSSR	Y		Tg0218	Acetyl-CoA synthetase (ADP forming), alpha chain
	O1_60268	997.069	2	1992.12	1992.11	0.00996	1	107.42	63	81	R	SIKEIPDEVDVAVIAVPAK	F		Tg0218	Acetyl-CoA synthetase (ADP forming), alpha chain
	O1_6550	525.801	2	1049.59	1049.59	-8.1e-05	1	41.75	32	40	R	SITLRFEGK	V		Tg0218	Acetyl-CoA synthetase (ADP forming), alpha chain
	O2_19060	611.351	2	1220.69	1220.69	-0.000681	0	86.48	12	24	K	SVAVIGASHVPGK	V		Tg0218	Acetyl-CoA synthetase (ADP forming), alpha chain
	O1_58782	655.035	3	1962.08	1962.08	-0.000426	1	48.13	12	31	K	SVAVIGASHVPGKVGNAIMR	S		Tg0218	Acetyl-CoA synthetase (ADP forming), alpha chain
	O1_34901	522.284	3	1563.83	1563.83	0.003588	1	27.32	212	226	K	TGVITGYLEGVKDGR	K		Tg0218	Acetyl-CoA synthetase (ADP forming), alpha chain
	O5_42995	1035.02	2	2068.03	2068.02	0.007428	0	143.76	161	180	K	VAFMSQSGAFGAAILDWAAR	E		Tg0218	Acetyl-CoA synthetase (ADP forming), alpha chain
	O5_43151	1043.02	2	2084.02	2084.01	0.00851	0	101.53	161	180	K	VAFMSQSGAFGAAILDWAAR	E	Oxidation (M)	Tg0218	Acetyl-CoA synthetase (ADP forming), alpha chain
	O5_42819	1024.02	2	2046.03	2046.02	0.003644	0	133.27	306	326	R	VAIVTNGGGAGVMMSDGLLER	G		Tg0218	Acetyl-CoA synthetase (ADP forming), alpha chain
	O1_16833	413.291	3	1236.85	1236.85	-0.001245	1	44.54	235	245	R	VTLKKPVVILK	S		Tg0218	Acetyl-CoA synthetase (ADP forming), alpha chain
	O2_98801	940.431	3	2818.27	2818.28	-0.008847	0	41.9	128	152	R	VVGPNCLGVTNLENGFDCNFNPPER	Q		Tg0218	Acetyl-CoA synthetase (ADP forming), alpha chain
	O2_34089	724.887	2	1447.76	1447.76	0.001047	0	97.19	35	47	R	EMTISQLSEILGK	T		Tg0219	Transcriptional regulatory protein, arsR family
	O4_29848	732.885	2	1463.76	1463.75	0.001328	0	66.09	35	47	R	EMTISQLSEILGK	T	Oxidation (M)	Tg0219	Transcriptional regulatory protein, arsR family
	O5_31588	525.949	3	1574.83	1574.83	-0.007383	2	36.97	175	187	K	MGRDEEVLELLKK	L	Oxidation (M)	Tg0219	Transcriptional regulatory protein, arsR family
	O2_69609	1001.99	2	2001.97	2001.97	0.00111	0	87.75	84	100	R	TADAFYINLYLGDEELR	Y		Tg0219	Transcriptional regulatory protein, arsR family
	O5_4561	500.29	2	998.565	998.565	0.000629	0	31.98	9	17	K	VITDPDVIK	L		Tg0219	Transcriptional regulatory protein, arsR family
	O2_72558	1025.04	2	2048.07	2048.07	0.005699	0	134.86	113	132	K	ELDLSGYDVIVDALLGAGTK	G		Tg0224	Carbohydrate kinase, putative
	O1_50170	905.448	2	1808.88	1808.88	0.001263	0	76.18	45	63	R	IAVFSGTGNNGGDGFVAAR	H		Tg0224	Carbohydrate kinase, putative
	O2_66330	966.505	2	1931	1931	-0.008565	0	126.5	227	245	K	LLVVGGSSSYYGAPYLASK	A		Tg0224	Carbohydrate kinase, putative
	O1_37287	801.928	2	1601.84	1601.84	0.000524	0	86.74	155	169	K	LVSVDLPSGYPSNVR	V		Tg0224	Carbohydrate kinase, putative
	O1_5883	510.298	2	1018.58	1018.58	-0.000668	1	31.16	96	103	K	RLDFVEIK	V		Tg0224	Carbohydrate kinase, putative
	O2_104441	1599.32	2	3196.63	3196.63	0.002267	1	52.67	438	468	R	SASVGAFLNGLAGDIVKEEFGENFTALELAK	R		Tg0224	Carbohydrate kinase, putative
	O2_100860	973.509	3	2917.5	2917.5	0.007176	0	31.93	407	437	R	TGNTGMTTGGTGDVLAGLVGALLAFGNSPLR	S		Tg0224	Carbohydrate kinase, putative
	O2_101164	978.842	3	2933.5	2933.49	0.012458	0	67.28	407	437	R	TGNTGMTTGGTGDVLAGLVGALLAFGNSPLR	S	Oxidation (M)	Tg0224	Carbohydrate kinase, putative
	O1_62988	1024.03	2	2046.04	2046.04	0.005788	0	94.36	15	33	K	WLGITPYQLMENAGAGVAR	V		Tg0224	Carbohydrate kinase, putative
	O5_9567	567.799	2	1133.58	1133.58	0.000162	0	87.09	41	51	K	AAAGNVAEYIR	I		Tg0225	Conserved hypothetical protein, Appr-1-p processing enzyme family
	O2_51600	569.284	3	1704.83	1704.83	0.003309	0	25.05	64	78	K	DHIEHGEVVVTPAMR	L	Oxidation (M)	Tg0225	Conserved hypothetical protein, Appr-1-p processing enzyme family
	O1_20451	648.819	2	1295.62	1295.62	-0.000633	1	54.08	149	159	R	ETVEEFSKEAK	S		Tg0225	Conserved hypothetical protein, Appr-1-p processing enzyme family
	O2_21625	631.33	2	1260.65	1260.65	-0.000977	0	86.14	15	26	R	FQADAIVNAANK	Y		Tg0225	Conserved hypothetical protein, Appr-1-p processing enzyme family
	O1_83331	897.802	3	2690.39	2690.38	0.003765	1	54.41	15	40	R	FQADAIVNAANKYLEHGGGVAYAIAK	A		Tg0225	Conserved hypothetical protein, Appr-1-p processing enzyme family
	O2_89756	824.056	3	2469.15	2469.15	-0.003095	2	46.86	86	106	R	HVIHTVGPYCGGTWDEDRKDK	L		Tg0225	Conserved hypothetical protein, Appr-1-p processing enzyme family
	O2_81307	565.803	4	2259.18	2259.18	0.001914	2	26.27	59	78	K	KQLGKDHIEHGEVVVTPAMR	L	Oxidation (M)	Tg0225	Conserved hypothetical protein, Appr-1-p processing enzyme family
	O1_65757	706.037	3	2115.09	2115.09	-0.001536	1	32.3	60	78	K	QLGKDHIEHGEVVVTPAMR	L		Tg0225	Conserved hypothetical protein, Appr-1-p processing enzyme family
	O2_79120	1111.08	2	2220.15	2220.15	-0.001976	0	132.91	125	145	K	SIAFPAISAGIYGCPLEEVVK	T		Tg0225	Conserved hypothetical protein, Appr-1-p processing enzyme family
	O1_43294	567.621	3	1699.84	1699.84	0.000682	2	27.35	146	159	K	TFRETVEEFSKEAK	S		Tg0225	Conserved hypothetical protein, Appr-1-p processing enzyme family
	O2_34086	724.88	2	1447.75	1447.75	-9.3e-05	0	80.1	27	40	K	YLEHGGGVAYAIAK	A		Tg0225	Conserved hypothetical protein, Appr-1-p processing enzyme family
	O5_28846	753.849	2	1505.68	1505.68	-0.000477	0	91.35	50	63	K	DATDEELAESTGIR	I		Tg0226	Transcription factor TFIIE subunit alpha homolog
	O2_18259	604.852	2	1207.69	1207.69	0.004222	0	33.45	108	117	K	DALIPLYYLK	K		Tg0227	Conserved hypothetical protein
	O1_79861	1260.63	2	2519.24	2519.23	0.008187	0	106.3	131	152	R	EFGWIDNLPVEVEVTNVEFGAR	E		Tg0227	Conserved hypothetical protein
	O1_92273	841.694	4	3362.75	3362.74	0.006704	2	34.99	165	193	K	TIEHWLSDGYDKLFITGTISERVEEALIK	T		Tg0227	Conserved hypothetical protein
	O1_3447	469.738	2	937.46	937.458	0.002578	0	63.96	273	280	K	AFMEIAEK	L		Tg0229	PP-loop ATPase, mrp homolog
	O1_19565	639.862	2	1277.71	1277.71	0.003941	1	65.76	273	283	K	AFMEIAEKLVK	K		Tg0229	PP-loop ATPase, mrp homolog
	O1_20411	432.243	3	1293.71	1293.7	0.005446	1	32.83	273	283	K	AFMEIAEKLVK	K	Oxidation (M)	Tg0229	PP-loop ATPase, mrp homolog
	O1_65722	1058.06	2	2114.1	2114.1	0.002694	1	119.48	252	272	K	AREASDAGIPIVLYGDTPAAK	A		Tg0229	PP-loop ATPase, mrp homolog
	O5_40662	944.49	2	1886.96	1886.96	0.002308	0	114.81	254	272	R	EASDAGIPIVLYGDTPAAK	A		Tg0229	PP-loop ATPase, mrp homolog
	O2_40094	765.903	2	1529.79	1529.8	-0.007281	0	99.89	238	251	K	EGVDFLGEVPIDLK	A		Tg0229	PP-loop ATPase, mrp homolog
	O3_98746	1046.04	2	2090.07	2090.06	0.009404	0	90.64	95	112	R	FEMLPPMNDFLGQITPIK	V		Tg0229	PP-loop ATPase, mrp homolog
	O4_53846	1054.04	2	2106.06	2106.05	0.003885	0	77.07	95	112	R	FEMLPPMNDFLGQITPIK	V	Oxidation (M)	Tg0229	PP-loop ATPase, mrp homolog
	O4_53991	1062.03	2	2122.05	2122.05	0.004966	0	89.38	95	112	R	FEMLPPMNDFLGQITPIK	V	Oxidation (M), Oxidation (M)	Tg0229	PP-loop ATPase, mrp homolog
	O1_53251	938.493	2	1874.97	1874.96	0.00795	0	88.49	59	76	K	GYHVGLLDADIHGPNVAK	M		Tg0229	PP-loop ATPase, mrp homolog
	O1_60606	1002.54	2	2003.06	2003.06	0.004595	1	105.11	58	76	K	KGYHVGLLDADIHGPNVAK	M		Tg0229	PP-loop ATPase, mrp homolog
	O1_65318	1050.58	2	2099.15	2099.15	-0.00595	2	93.81	233	251	K	KLAEKEGVDFLGEVPIDLK	A		Tg0229	PP-loop ATPase, mrp homolog
	O3_69372	559.284	3	1674.83	1674.83	-0.001574	2	26.83	284	297	K	KLEELKGESEEQEK	T		Tg0229	PP-loop ATPase, mrp homolog
	O2_108279	1180.91	3	3539.7	3539.7	0.003081	1	58.68	199	228	K	KMEVPYIAVIENMSYLICPHCGNEIDLFGK	G		Tg0229	PP-loop ATPase, mrp homolog
	O2_108418	1186.24	3	3555.7	3555.69	0.007162	1	69.81	199	228	K	KMEVPYIAVIENMSYLICPHCGNEIDLFGK	G	Oxidation (M)	Tg0229	PP-loop ATPase, mrp homolog
	O1_59204	986.538	2	1971.06	1971.06	0.005006	1	88.2	234	251	K	LAEKEGVDFLGEVPIDLK	A		Tg0229	PP-loop ATPase, mrp homolog
	O1_68546	733.736	3	2198.19	2198.19	-0.008484	2	52.05	234	253	K	LAEKEGVDFLGEVPIDLKAR	E		Tg0229	PP-loop ATPase, mrp homolog
	O3_77283	889.422	2	1776.83	1776.83	0.003186	2	77.44	285	299	K	LEELKGESEEQEKTE	-		Tg0229	PP-loop ATPase, mrp homolog
	O2_95863	893.774	3	2678.3	2678.29	0.009538	1	71.53	90	112	R	MEDGRFEMLPPMNDFLGQITPIK	V		Tg0229	PP-loop ATPase, mrp homolog
	O3_118853	899.105	3	2694.29	2694.29	0.006719	1	60.95	90	112	R	MEDGRFEMLPPMNDFLGQITPIK	V	Oxidation (M)	Tg0229	PP-loop ATPase, mrp homolog
	O3_119079	904.437	3	2710.29	2710.28	0.0072	1	77.27	90	112	R	MEDGRFEMLPPMNDFLGQITPIK	V	Oxidation (M), Oxidation (M)	Tg0229	PP-loop ATPase, mrp homolog
	O2_107493	1138.21	3	3411.61	3411.6	0.013037	0	128.14	200	228	K	MEVPYIAVIENMSYLICPHCGNEIDLFGK	G		Tg0229	PP-loop ATPase, mrp homolog
	O2_107667	1143.54	3	3427.61	3427.6	0.014118	0	92.54	200	228	K	MEVPYIAVIENMSYLICPHCGNEIDLFGK	G	Oxidation (M)	Tg0229	PP-loop ATPase, mrp homolog
	O1_28097	715.889	2	1429.76	1429.76	0.003776	1	71.8	77	89	K	MLGVEKADVLAER	M		Tg0229	PP-loop ATPase, mrp homolog
	O1_28808	723.886	2	1445.76	1445.75	0.002857	1	91.78	77	89	K	MLGVEKADVLAER	M	Oxidation (M)	Tg0229	PP-loop ATPase, mrp homolog
	O2_19866	614.867	2	1227.72	1227.72	0.00119	0	105.69	45	57	K	STVAVNLAAALAK	K		Tg0229	PP-loop ATPase, mrp homolog
	O1_24293	678.916	2	1355.82	1355.81	0.004234	1	76.6	45	58	K	STVAVNLAAALAKK	G		Tg0229	PP-loop ATPase, mrp homolog
	O1_63403	1027.06	2	2052.11	2052.12	-0.010073	1	90.03	2	21	M	TIKTPTLNVGGLGADPLTER	I		Tg0229	PP-loop ATPase, mrp homolog
	O5_36319	855.956	2	1709.9	1709.89	0.002427	0	123.99	5	21	K	TPTLNVGGLGADPLTER	I		Tg0229	PP-loop ATPase, mrp homolog
	O1_68825	737.081	3	2208.22	2208.21	0.010992	2	37.32	5	25	K	TPTLNVGGLGADPLTERIKEK	Q		Tg0229	PP-loop ATPase, mrp homolog
	O3_91382	982.494	2	1962.97	1962.97	0.004659	0	102.37	113	129	K	VMSMGFLVGEDQPVIWR	G		Tg0229	PP-loop ATPase, mrp homolog
	O2_93056	853.788	3	2558.34	2558.34	0.001729	1	69.36	113	135	K	VMSMGFLVGEDQPVIWRGPLVTK	A		Tg0229	PP-loop ATPase, mrp homolog
	O2_68552	990.489	2	1978.96	1978.96	-0.00026	0	78.8	113	129	K	VMSMGFLVGEDQPVIWR	G	Oxidation (M)	Tg0229	PP-loop ATPase, mrp homolog
	O4_51949	998.489	2	1994.96	1994.96	0.003021	0	104.52	113	129	K	VMSMGFLVGEDQPVIWR	G	Oxidation (M), Oxidation (M)	Tg0229	PP-loop ATPase, mrp homolog
	O1_4602	489.805	2	977.595	977.591	0.004506	1	31.92	31	39	K	YKIAVLSGK	G		Tg0229	PP-loop ATPase, mrp homolog
	O5_7162	537.782	2	1073.55	1073.55	-0.000474	0	64.45	85	93	R	AAIIWESER	G		Tg0230	Acetyl-coenzyme A synthetase
	O5_29328	759.389	2	1516.76	1516.76	8.1e-05	1	58.42	85	97	R	AAIIWESERGETR	T		Tg0230	Acetyl-coenzyme A synthetase
	O1_10702	571.757	2	1141.5	1141.5	-0.000906	0	39.73	442	452	R	ADGSPAEPNER	G		Tg0230	Acetyl-coenzyme A synthetase
	O1_26852	706.4	2	1410.79	1410.79	-0.000631	1	58.11	171	182	R	AKVVITADYLYR	R		Tg0230	Acetyl-coenzyme A synthetase
	O3_7115	476.73	2	951.446	951.448	-0.002132	0	62.01	639	646	K	ALEGFEMR	-		Tg0230	Acetyl-coenzyme A synthetase
	O2_4948	484.729	2	967.443	967.443	-0.00045	0	36.35	639	646	K	ALEGFEMR	-	Oxidation (M)	Tg0230	Acetyl-coenzyme A synthetase
	O4_37751	806.47	2	1610.93	1610.92	0.001732	0	107.93	196	210	R	ALLETPSVESVVVLR	R		Tg0230	Acetyl-coenzyme A synthetase
	O1_35144	524.265	3	1569.77	1569.77	-0.00027	1	27.73	383	395	R	AWKWYYEVVGGGR	C		Tg0230	Acetyl-coenzyme A synthetase
	O4_26815	702.816	2	1403.62	1403.61	0.002224	0	94.69	502	512	K	DDEGYFWIFGR	A		Tg0230	Acetyl-coenzyme A synthetase
	O2_42305	788.358	2	1574.7	1574.7	0.001529	0	93.74	223	235	R	DYDWHNLLEGADK	Y		Tg0230	Acetyl-coenzyme A synthetase
	O3_130965	886.841	5	4429.17	4429.19	-0.021039	1	79.29	223	261	R	DYDWHNLLEGADKYVEPVPVESNHPLFILYTSGTTGKPK	G		Tg0230	Acetyl-coenzyme A synthetase
	O4_46638	901.986	2	1801.96	1801.96	-0.004978	0	70.1	582	598	R	ETLGPIAAPAEVFFVNK	L		Tg0230	Acetyl-coenzyme A synthetase
	O1_72519	765.367	3	2293.08	2293.08	0.002364	0	26.79	483	501	R	FSKPDEGIWIYYPADYAMK	D		Tg0230	Acetyl-coenzyme A synthetase
	O4_13445	586.358	2	1170.7	1170.7	0.0008	0	69.55	553	563	K	GEVPVAFVILK	E		Tg0230	Acetyl-coenzyme A synthetase
	O1_34852	782.431	2	1562.85	1562.85	0.00216	0	75.16	262	276	K	GIVHSTGGYLVYVAK	T		Tg0230	Acetyl-coenzyme A synthetase
	O2_63477	945.965	2	1889.91	1889.91	0.00388	0	126.56	620	637	K	GLGDLSTLEDEASVEEVK	K		Tg0230	Acetyl-coenzyme A synthetase
	O2_70707	1010.01	2	2018.01	2018.01	0.003924	1	97	620	638	K	GLGDLSTLEDEASVEEVKK	A		Tg0230	Acetyl-coenzyme A synthetase
	O2_148	346.721	2	691.427	691.427	-1e-06	0	48.03	453	458	R	GYLVIK	K		Tg0230	Acetyl-coenzyme A synthetase
	O1_34188	773.924	2	1545.83	1545.83	0.00268	0	85.41	338	351	K	HGVTIFYTAPTAIR	M		Tg0230	Acetyl-coenzyme A synthetase
	O2_71435	1017.05	2	2032.08	2032.07	0.005275	0	113.96	146	165	R	IGAIHSVVFSGFSAEALATR	I		Tg0230	Acetyl-coenzyme A synthetase
	O3_7200	319.182	3	954.524	954.525	-0.000786	1	25.98	363	370	K	KHDLSSLR	L		Tg0230	Acetyl-coenzyme A synthetase
	O2_19400	409.919	3	1226.74	1226.73	0.000838	2	57.66	186	195	K	KLNLKEIVDR	A		Tg0230	Acetyl-coenzyme A synthetase
	O1_53144	935.47	2	1868.93	1868.92	0.001716	0	73.47	459	474	K	KPWPGMLLGIWGDDER	Y		Tg0230	Acetyl-coenzyme A synthetase
	O1_50719	911.456	2	1820.9	1820.89	0.003824	1	116.11	24	38	R	KSIENIEEFWAEQAK	V		Tg0230	Acetyl-coenzyme A synthetase
	O4_18313	626.357	2	1250.7	1250.7	0.001775	0	82.7	371	382	R	LLGSVGEPINPR	A		Tg0230	Acetyl-coenzyme A synthetase
	O2_49763	847.409	2	1692.8	1692.8	0.004779	0	103.38	25	38	K	SIENIEEFWAEQAK	V		Tg0230	Acetyl-coenzyme A synthetase
	O2_90224	828.084	3	2481.23	2481.22	0.008284	1	46.58	25	44	K	SIENIEEFWAEQAKVLDWFK	T		Tg0230	Acetyl-coenzyme A synthetase
	O5_15149	611.311	2	1220.61	1220.61	-0.000864	0	56.52	98	106	R	TLTYYELYR	E		Tg0230	Acetyl-coenzyme A synthetase
	O1_52291	618.316	3	1851.93	1851.93	-0.001516	2	42.65	45	59	K	TWDRVLDDSKAPFFR	W		Tg0230	Acetyl-coenzyme A synthetase
	O3_35728	647.845	2	1293.67	1293.67	0.00311	1	66.93	49	59	R	VLDDSKAPFFR	W		Tg0230	Acetyl-coenzyme A synthetase
	O2_1444	404.223	2	806.431	806.433	-0.00163	0	41.98	39	44	K	VLDWFK	T		Tg0230	Acetyl-coenzyme A synthetase
	O1_24647	455.903	3	1364.69	1364.69	-0.000257	1	52.27	39	48	K	VLDWFKTWDR	V		Tg0230	Acetyl-coenzyme A synthetase
	O1_15359	606.835	2	1211.66	1211.66	0.001034	0	81.47	173	182	K	VVITADYLYR	R		Tg0230	Acetyl-coenzyme A synthetase
	O1_24797	456.926	3	1367.76	1367.76	0.000953	1	26.31	173	183	K	VVITADYLYRR	G		Tg0230	Acetyl-coenzyme A synthetase
	O2_77524	1086.12	2	2170.23	2170.23	0.007679	0	79.85	126	145	R	VVIYMPLVPEVVIAMLASAR	I		Tg0230	Acetyl-coenzyme A synthetase
	O2_77937	1094.12	2	2186.23	2186.22	0.00476	0	100.56	126	145	R	VVIYMPLVPEVVIAMLASAR	I	Oxidation (M)	Tg0230	Acetyl-coenzyme A synthetase
	O1_68641	1102.12	2	2202.22	2202.22	0.003841	0	90.96	126	145	R	VVIYMPLVPEVVIAMLASAR	I	Oxidation (M), Oxidation (M)	Tg0230	Acetyl-coenzyme A synthetase
	O2_59140	905.949	2	1809.88	1809.88	0.004626	0	82.92	60	75	R	WFVGGQLNASYNALDR	H		Tg0230	Acetyl-coenzyme A synthetase
	O2_16782	593.288	2	1184.56	1184.56	0.000986	0	62.51	386	395	K	WYYEVVGGGR	C		Tg0230	Acetyl-coenzyme A synthetase
	O4_1989	448.712	2	895.409	895.408	0.00127	0	44.75	356	362	R	YGDEWVK	K		Tg0230	Acetyl-coenzyme A synthetase
	O1_51200	611.648	3	1831.92	1831.92	0.000495	2	47.88	356	370	R	YGDEWVKKHDLSSLR	L		Tg0230	Acetyl-coenzyme A synthetase
	O1_86727	958.509	3	2872.5	2872.5	0.002573	0	63.53	236	261	K	YVEPVPVESNHPLFILYTSGTTGKPK	G		Tg0230	Acetyl-coenzyme A synthetase
	O1_90613	1069.58	3	3205.73	3205.73	-0.000291	0	70.16	195	223	K	ALPGVEEDLPVKPDVVIPFDQNFILNSLK	G		Tg0231	CODH nickel-insertion accessory protein , CO dehydrogenase maturation factor
	O4_37730	806.424	2	1610.83	1610.83	0.003065	0	86.43	226	238	R	EVEPIAQIEELWR	I		Tg0231	CODH nickel-insertion accessory protein , CO dehydrogenase maturation factor
	O5_23037	695.813	2	1389.61	1389.61	0.001075	0	81.05	113	124	K	CGSHDFEVVQGR	G		Tg0233	[NiFe] hydrogenase maturation protein
	O2_75573	708.032	3	2121.08	2121.07	0.00334	0	42.62	95	112	K	EDIHFIPEVVHAFLACPK	C		Tg0233	[NiFe] hydrogenase maturation protein
	O5_12946	590.327	2	1178.64	1178.64	0.001531	0	63.72	125	135	R	GVYVAGIMIEK	E		Tg0233	[NiFe] hydrogenase maturation protein
	O6_6828	783.397	2	1564.78	1564.78	-0.001422	1	60.37	125	139	R	GVYVAGIMIEKEGEA	-		Tg0233	[NiFe] hydrogenase maturation protein
	O5_31737	791.395	2	1580.78	1580.78	0.000659	1	59.88	125	139	R	GVYVAGIMIEKEGEA	-	Oxidation (M)	Tg0233	[NiFe] hydrogenase maturation protein
	O5_13877	598.324	2	1194.63	1194.63	0.002412	0	66.42	125	135	R	GVYVAGIMIEK	E	Oxidation (M)	Tg0233	[NiFe] hydrogenase maturation protein
	O2_85061	788.425	3	2362.25	2362.25	0.001524	1	87.2	93	112	R	IKEDIHFIPEVVHAFLACPK	C		Tg0233	[NiFe] hydrogenase maturation protein
	O2_31995	706.361	2	1410.71	1410.71	-0.001131	0	70.75	1	12	-	MHEWALADAIVR	T		Tg0233	[NiFe] hydrogenase maturation protein
	O5_25081	714.359	2	1426.7	1426.7	0.00135	0	95.96	1	12	-	MHEWALADAIVR	T	Oxidation (M)	Tg0233	[NiFe] hydrogenase maturation protein
	O5_3431	483.257	2	964.499	964.498	0.000861	0	64.51	13	20	R	TVLDYAQR	E		Tg0233	[NiFe] hydrogenase maturation protein
	O5_20922	675.855	2	1349.7	1349.69	0.001139	1	50.79	13	24	R	TVLDYAQREGAK	R		Tg0233	[NiFe] hydrogenase maturation protein
	O5_33352	813.951	2	1625.89	1625.89	4.4e-05	0	119	31	45	R	VVLGELQDVAEDIVK	F		Tg0233	[NiFe] hydrogenase maturation protein
	O1_60709	669.352	3	2005.03	2005.03	0.006071	1	39.57	71	88	K	EFPEEDRGVVPPTVHGIK	F		Tg0234	PP-loop ATPase, mrp homolog
	O2_43153	793.957	2	1585.9	1585.89	0.006194	0	85.96	107	120	K	EISDALIELLTITR	W		Tg0234	PP-loop ATPase, mrp homolog
	O4_51514	658.666	3	1972.98	1972.97	0.003908	0	67.98	89	104	K	FMTIAYYTEDRPTPLR	G		Tg0234	PP-loop ATPase, mrp homolog
	O1_60132	663.996	3	1988.97	1988.97	0.000189	0	49.25	89	104	K	FMTIAYYTEDRPTPLR	G	Oxidation (M)	Tg0234	PP-loop ATPase, mrp homolog
	O4_11012	574.322	2	1146.63	1146.63	0.000769	0	71.14	149	159	R	GEFLVVATPSK	L		Tg0234	PP-loop ATPase, mrp homolog
	O2_55801	886.513	2	1771.01	1771.01	0.002769	1	125.48	105	120	R	GKEISDALIELLTITR	W		Tg0234	PP-loop ATPase, mrp homolog
	O2_9627	552.332	2	1102.65	1102.65	-0.001054	0	36.68	78	88	R	GVVPPTVHGIK	F		Tg0234	PP-loop ATPase, mrp homolog
	O2_73804	1036.55	2	2071.08	2071.08	0.003198	0	107.19	201	218	R	HNVPYLVGIPFYPELDAK	V		Tg0234	PP-loop ATPase, mrp homolog
	O1_4428	324.534	3	970.58	970.581	-0.000613	2	29.85	234	241	K	IRELAEKL	-		Tg0234	PP-loop ATPase, mrp homolog
	O1_80182	847.79	3	2540.35	2540.34	0.00576	1	36.36	197	218	K	LAERHNVPYLVGIPFYPELDAK	V		Tg0234	PP-loop ATPase, mrp homolog
	O2_2630	443.274	2	884.532	884.533	-0.000648	0	62.36	160	167	K	LALNVVEK	L		Tg0234	PP-loop ATPase, mrp homolog
	O1_69224	739.439	3	2215.3	2215.29	0.001527	1	58.27	160	178	K	LALNVVEKLIQLLLEENHK	V		Tg0234	PP-loop ATPase, mrp homolog
	O2_28593	675.393	2	1348.77	1348.77	-0.00076	0	70.86	168	178	K	LIQLLLEENHK	V		Tg0234	PP-loop ATPase, mrp homolog
	O5_18753	652.372	2	1302.73	1302.73	0.000864	1	50.49	148	159	K	RGEFLVVATPSK	L		Tg0234	PP-loop ATPase, mrp homolog
	O1_27334	708.919	2	1415.82	1415.82	0.000531	0	117.09	32	45	K	SLVSTTLALALAEK	G		Tg0234	PP-loop ATPase, mrp homolog
	O1_47196	884.01	2	1766.01	1766.01	0.000443	1	93.57	32	48	K	SLVSTTLALALAEKGHR	V		Tg0234	PP-loop ATPase, mrp homolog
	O2_85360	1190.12	2	2378.23	2378.23	0.002182	0	132.98	49	70	R	VGLLDLDFHGASDHVILGFEPK	E		Tg0234	PP-loop ATPase, mrp homolog
	O1_91468	821.159	4	3280.61	3280.6	0.003631	1	37.66	49	77	R	VGLLDLDFHGASDHVILGFEPKEFPEEDR	G		Tg0234	PP-loop ATPase, mrp homolog
	O1_96140	728.549	6	4365.25	4365.24	0.009336	2	25.38	49	88	R	VGLLDLDFHGASDHVILGFEPKEFPEEDRGVVPPTVHGIK	F		Tg0234	PP-loop ATPase, mrp homolog
	O2_6531	509.765	2	1017.51	1017.52	-0.001616	0	70.35	219	227	K	VGNVEELMK	T		Tg0234	PP-loop ATPase, mrp homolog
	O1_44968	862.432	2	1722.85	1722.85	-0.00076	1	95.15	219	233	K	VGNVEELMKTEFAEK	I		Tg0234	PP-loop ATPase, mrp homolog
	O1_60257	665.019	3	1992.04	1992.03	0.001699	2	64.97	219	235	K	VGNVEELMKTEFAEKIR	E		Tg0234	PP-loop ATPase, mrp homolog
	O1_45701	870.431	2	1738.85	1738.84	0.001721	1	85.2	219	233	K	VGNVEELMKTEFAEK	I	Oxidation (M)	Tg0234	PP-loop ATPase, mrp homolog
	O2_5449	494.778	2	987.542	987.542	-0.000249	0	52.6	179	187	K	VLGVVENMK	L		Tg0234	PP-loop ATPase, mrp homolog
	O1_64378	692.03	3	2073.07	2073.07	0.001527	2	42.02	179	196	K	VLGVVENMKLDEEEDVKK	L		Tg0234	PP-loop ATPase, mrp homolog
	O1_64923	697.361	3	2089.06	2089.06	-9.2e-05	2	48.98	179	196	K	VLGVVENMKLDEEEDVKK	L	Oxidation (M)	Tg0234	PP-loop ATPase, mrp homolog
	O5_41733	654.663	3	1960.97	1960.97	0.000263	1	36.12	179	195	K	VLGVVENMKLDEEEDVK	K	Oxidation (M)	Tg0234	PP-loop ATPase, mrp homolog
	O2_94600	1310.67	2	2619.33	2619.33	0.006809	0	100.7	117	140	K	AEFVLIGCQPGSTGLFQEPSELIK	K		Tg0236	[NiFe]-hydrogenase maturation protease
	O5_16330	624.815	2	1247.62	1247.61	0.001624	0	80.36	24	35	R	GDDAFGVLVAER	L		Tg0236	[NiFe]-hydrogenase maturation protease
	O4_5839	520.84	2	1039.66	1039.66	0.000755	0	79.56	146	155	R	LAELLAGILK	R		Tg0236	[NiFe]-hydrogenase maturation protease
	O2_17321	598.889	2	1195.76	1195.77	-0.00115	1	90.32	146	156	R	LAELLAGILKR	E		Tg0236	[NiFe]-hydrogenase maturation protease
	O1_22585	663.413	2	1324.81	1324.81	0.003063	2	69.85	146	157	R	LAELLAGILKRE	-		Tg0236	[NiFe]-hydrogenase maturation protease
	O2_99178	943.817	3	2828.43	2828.43	0.003182	1	51.76	36	60	R	LKELLDNPDVLVLNCGEVPENYTGK	I		Tg0236	[NiFe]-hydrogenase maturation protease
	O2_27972	668.833	2	1335.65	1335.65	0.002402	0	86.43	1	11	-	MNLEELFQNAK	R		Tg0236	[NiFe]-hydrogenase maturation protease
	O5_21012	676.83	2	1351.64	1351.64	0.000683	0	75.45	1	11	-	MNLEELFQNAK	R	Oxidation (M)	Tg0236	[NiFe]-hydrogenase maturation protease
	O1_31688	746.883	2	1491.75	1491.75	0.001897	1	76.66	1	12	-	MNLEELFQNAKR	V		Tg0236	[NiFe]-hydrogenase maturation protease
	O5_28969	503.589	3	1507.75	1507.75	0.001402	1	39.82	1	12	-	MNLEELFQNAKR	V	Oxidation (M)	Tg0236	[NiFe]-hydrogenase maturation protease
	O2_18908	608.33	2	1214.65	1214.64	0.001098	0	96.7	13	23	R	VVICGIGNDIR	G		Tg0236	[NiFe]-hydrogenase maturation protease
	O1_77026	815.758	3	2444.25	2444.25	0.005157	1	57.03	13	35	R	VVICGIGNDIRGDDAFGVLVAER	L		Tg0236	[NiFe]-hydrogenase maturation protease
	O2_85268	1187.54	2	2373.07	2373.08	-0.005672	0	98.4	78	98	K	AGFEFLNPEACEGLYEMLAGR	L		Tg0238	Conserved hypothetical protein
	O2_75783	1066.01	2	2130.01	2130.01	0.001693	0	75.78	157	173	R	EVNPCYLPIESLPEEWR	E		Tg0239	Molybdopterin-guanine dinucleotide biosynthesis protein A
	O1_90942	1075.85	3	3224.53	3224.52	0.007506	1	38.12	157	182	R	EVNPCYLPIESLPEEWRESFFNVNTR	E		Tg0239	Molybdopterin-guanine dinucleotide biosynthesis protein A
	O1_74102	787.755	3	2360.24	2360.24	0.001564	1	52.13	25	44	K	KAPVTTPYPFIDIEKPPEYR	G		Tg0243	formate hydrogenlyase I subunit G
	O4_4912	507.267	2	1012.52	1012.52	-0.000473	0	61.48	290	298	R	LADVDIPDR	A		Tg0244	formate hydrogenlyase I subunit F
	O4_7032	534.814	2	1067.61	1067.61	0.000116	0	52.8	145	153	K	LPAALWIER	E		Tg0244	formate hydrogenlyase I subunit F
	O4_29903	733.904	2	1465.79	1465.79	0.000956	0	84.13	259	270	R	LTYNQVLFLAER	I		Tg0244	formate hydrogenlyase I subunit F
	O4_3379	480.754	2	959.493	959.492	0.000677	0	32.38	605	612	K	VETLDDLR	E		Tg0246	formate hydrogenlyase I subunit D
	O5_40624	943.973	2	1885.93	1885.93	0.004698	0	97.11	113	130	R	AEGLLPACVSACPTEALK	F		Tg0248	formate dehydrogenase I subunit B
	O5_31571	788.392	2	1574.77	1574.77	0.000488	0	81.5	52	65	K	APCLNVCPTGALFR	D		Tg0248	formate dehydrogenase I subunit B
	O2_29567	681.845	2	1361.68	1361.67	0.002257	0	79.77	131	141	K	FGDVNEILWNR	E		Tg0248	formate dehydrogenase I subunit B
	O5_3182	318.852	3	953.533	953.533	-0.00016	1	39.39	5	11	K	IFLDYKR	C		Tg0248	formate dehydrogenase I subunit B
	O1_53752	944.46	2	1886.91	1886.9	0.003475	0	47.82	33	47	R	VFEFPDLFTVPFNCR	H		Tg0248	formate dehydrogenase I subunit B
	O4_10904	573.332	2	1144.65	1144.65	0.001248	0	55.93	546	555	R	EINSVIPVFK	G		Tg0249	formate dehydrogenase I subunit A
	O4_37725	806.4	2	1610.78	1610.78	0.001872	0	85.42	139	153	K	ETYGPEAIAFLGSEK	I		Tg0249	formate dehydrogenase I subunit A
	O3_122149	961.088	3	2880.24	2880.24	0.004466	0	56.54	556	581	K	GATPEYLAEHPEGCFFPCTEPGEGTK	I		Tg0249	formate dehydrogenase I subunit A
	O4_6379	528.788	2	1055.56	1055.56	-0.000263	0	45.53	313	322	K	ISGVPAEDIR	K		Tg0249	formate dehydrogenase I subunit A
	O5_33616	545.27	3	1632.79	1632.79	-0.00024	1	44.44	71	83	R	KIEFDYDHPTVNR	G		Tg0249	formate dehydrogenase I subunit A
	O2_43449	797.42	2	1592.82	1592.82	0.000995	0	86.39	478	491	K	YADIVLPAAAWFEK	T		Tg0249	formate dehydrogenase I subunit A
	O1_28342	718.895	2	1435.78	1435.77	0.001603	1	68.02	11	23	R	EKLVSAAMELFAK	K		Tg0250	Transcriptional regulator, TetR family
	O1_35497	526.954	3	1577.84	1577.84	-0.001452	2	56.03	24	37	K	KGFDKTTVDEIVAR	A		Tg0250	Transcriptional regulator, TetR family
	O1_50627	910.436	2	1818.86	1818.86	-0.000577	0	68.76	120	134	K	SIDDIYHQACSELLR	E		Tg0250	Transcriptional regulator, TetR family
	O1_739	366.227	2	730.439	730.438	0.001689	0	26.58	286	292	R	ALGVFPK	T		Tg0254	[NiFe] hydrogenase maturation protein
	O1_50671	607.651	3	1819.93	1819.93	0.006438	1	33.58	260	275	R	AVKYEGNVVAQELMNR	Y		Tg0254	[NiFe] hydrogenase maturation protein
	O1_4956	498.246	2	994.477	994.476	0.000665	0	40.01	213	220	R	GWEFLSEK	Y		Tg0254	[NiFe] hydrogenase maturation protein
	O1_72581	766.02	3	2295.04	2295.03	0.00976	0	59.71	351	369	R	HPIGPCMVSYEGTCHIFYK	Y		Tg0254	[NiFe] hydrogenase maturation protein
	O1_32194	501.278	3	1500.81	1500.81	-0.002256	2	28.93	23	35	K	IKEEAKTLDGEIR	I		Tg0254	[NiFe] hydrogenase maturation protein
	O3_69031	835.394	2	1668.77	1668.77	0.001223	0	103.4	36	49	R	IMHVCGTHEDTITR	S		Tg0254	[NiFe] hydrogenase maturation protein
	O1_59375	658.699	3	1973.07	1973.07	0.00489	2	28.32	2	18	M	SLQSVLAPYRDREIAQK	L		Tg0254	[NiFe] hydrogenase maturation protein
	O1_51316	611.998	3	1832.97	1832.96	0.008376	2	59	293	307	K	TGLEVRDEFKELEIR	N		Tg0254	[NiFe] hydrogenase maturation protein
	O2_99404	947.833	3	2840.48	2840.47	0.009317	1	25.17	62	87	K	VVSGPGCPVCITPVEDIVAMQLIMKK	A		Tg0254	[NiFe] hydrogenase maturation protein
	O4_16631	610.813	2	1219.61	1219.61	-0.000825	0	33.6	125	134	R	VVYSIYDAYK	M		Tg0254	[NiFe] hydrogenase maturation protein
	O3_66789	552.302	3	1653.88	1653.88	-0.000848	0	44.98	676	691	K	ASPADIAYSVHLALAR	A		Tg0255	[NiFe] hydrogenase maturation protein
	O4_7850	362.53	3	1084.57	1084.57	0.000413	0	28.07	736	744	R	FHVTTEVPR	G		Tg0255	[NiFe] hydrogenase maturation protein
	O2_48013	831.459	2	1660.9	1660.9	0.005543	0	58.14	386	399	R	GFVPLPIEIPFNYR	G		Tg0255	[NiFe] hydrogenase maturation protein
	O2_18267	605.316	2	1208.62	1208.61	0.002519	0	38.32	602	613	K	GINLAYASSTGR	V		Tg0255	[NiFe] hydrogenase maturation protein
	O4_40868	836.948	2	1671.88	1671.88	-0.001331	0	67.57	647	661	K	NDLGFTVPIEGELIR	V		Tg0255	[NiFe] hydrogenase maturation protein
	O5_33623	817.439	2	1632.86	1632.86	0.00241	0	119.7	662	675	R	VEELFTQALDVLEK	A		Tg0255	[NiFe] hydrogenase maturation protein
	O3_36542	652.865	2	1303.71	1303.71	0.001055	0	110.32	564	575	K	VYGIDALEGVIR	K		Tg0255	[NiFe] hydrogenase maturation protein
	O4_17054	614.835	2	1227.66	1227.66	-0.001256	0	63.22	225	236	R	AGLSNALNEIAR	K		Tg0260	[NiFe] hydrogenase maturation protein
	O4_37773	806.932	2	1611.85	1611.85	-0.000567	0	104.77	195	209	K	SDVAPIWEVVEAVAK	A		Tg0260	[NiFe] hydrogenase maturation protein
	O1_13002	588.834	2	1175.65	1175.66	-0.001766	1	56.4	276	286	R	EGGKVVAIEFK	K		Tg0261	Pyruvate synthase subunit porB (pyruvate oxidoreductase beta chain) (pyruvate ferredoxin oxidoreductase)
	O1_67855	726.414	3	2176.22	2176.21	0.007062	2	55.01	276	294	R	EGGKVVAIEFKKPIEEYLK	L		Tg0261	Pyruvate synthase subunit porB (pyruvate oxidoreductase beta chain) (pyruvate ferredoxin oxidoreductase)
	O4_54306	1081.98	2	2161.95	2161.95	0.001078	0	85.87	15	34	R	EYWAPGHAACAGCGCAIALK	L		Tg0261	Pyruvate synthase subunit porB (pyruvate oxidoreductase beta chain) (pyruvate ferredoxin oxidoreductase)
	O1_65901	707.738	3	2120.19	2120.19	0.005862	2	33.84	301	317	K	HLFKRPEAIDQLREQIK	A		Tg0261	Pyruvate synthase subunit porB (pyruvate oxidoreductase beta chain) (pyruvate ferredoxin oxidoreductase)
	O5_46247	1216.07	2	2430.12	2430.11	0.007829	0	96.95	132	151	R	HNVVYLMYDNEAYMNTGIQR	S		Tg0261	Pyruvate synthase subunit porB (pyruvate oxidoreductase beta chain) (pyruvate ferredoxin oxidoreductase)
	O5_46344	816.377	3	2446.11	2446.1	0.004334	0	74.58	132	151	R	HNVVYLMYDNEAYMNTGIQR	S	Oxidation (M)	Tg0261	Pyruvate synthase subunit porB (pyruvate oxidoreductase beta chain) (pyruvate ferredoxin oxidoreductase)
	O4_58713	821.707	3	2462.1	2462.1	-0.000285	0	84.62	132	151	R	HNVVYLMYDNEAYMNTGIQR	S	Oxidation (M), Oxidation (M)	Tg0261	Pyruvate synthase subunit porB (pyruvate oxidoreductase beta chain) (pyruvate ferredoxin oxidoreductase)
	O1_73391	1164.62	2	2327.22	2327.22	0.007963	0	143.01	107	130	K	ILAIGGDGGTADIGLQALSGMLER	R		Tg0261	Pyruvate synthase subunit porB (pyruvate oxidoreductase beta chain) (pyruvate ferredoxin oxidoreductase)
	O3_108688	1172.62	2	2343.22	2343.21	0.005045	0	152.39	107	130	K	ILAIGGDGGTADIGLQALSGMLER	R	Oxidation (M)	Tg0261	Pyruvate synthase subunit porB (pyruvate oxidoreductase beta chain) (pyruvate ferredoxin oxidoreductase)
	O4_58869	828.779	3	2483.32	2483.32	-0.001417	1	63.36	107	131	K	ILAIGGDGGTADIGLQALSGMLERR	H		Tg0261	Pyruvate synthase subunit porB (pyruvate oxidoreductase beta chain) (pyruvate ferredoxin oxidoreductase)
	O2_91061	834.109	3	2499.3	2499.31	-0.007236	1	70.85	107	131	K	ILAIGGDGGTADIGLQALSGMLERR	H	Oxidation (M)	Tg0261	Pyruvate synthase subunit porB (pyruvate oxidoreductase beta chain) (pyruvate ferredoxin oxidoreductase)
	O1_5877	510.292	2	1018.57	1018.57	0.000393	0	63	287	294	K	KPIEEYLK	L		Tg0261	Pyruvate synthase subunit porB (pyruvate oxidoreductase beta chain) (pyruvate ferredoxin oxidoreductase)
	O1_30378	491.952	3	1472.84	1472.84	0.000604	1	63.56	287	298	K	KPIEEYLKLQGR	F		Tg0261	Pyruvate synthase subunit porB (pyruvate oxidoreductase beta chain) (pyruvate ferredoxin oxidoreductase)
	O1_89059	1014.55	3	3040.63	3040.63	0.005479	1	73.54	178	205	K	KWVALIAAAHQVPYVATASIGNPFDFVR	K		Tg0261	Pyruvate synthase subunit porB (pyruvate oxidoreductase beta chain) (pyruvate ferredoxin oxidoreductase)
	O3_115904	1278.67	2	2555.32	2555.31	0.011448	0	83.07	242	263	R	LAIETGIWPLFEIENGDFHNIK	I		Tg0261	Pyruvate synthase subunit porB (pyruvate oxidoreductase beta chain) (pyruvate ferredoxin oxidoreductase)
	O2_106525	1117.92	3	3350.74	3350.73	0.014268	1	75.81	242	272	R	LAIETGIWPLFEIENGDFHNIKIQSPGGGAK	V		Tg0261	Pyruvate synthase subunit porB (pyruvate oxidoreductase beta chain) (pyruvate ferredoxin oxidoreductase)
	O5_47148	863.078	3	2586.21	2586.21	0.000848	1	114.09	131	151	R	RHNVVYLMYDNEAYMNTGIQR	S		Tg0261	Pyruvate synthase subunit porB (pyruvate oxidoreductase beta chain) (pyruvate ferredoxin oxidoreductase)
	O1_81372	868.412	3	2602.21	2602.21	0.007329	1	109.29	131	151	R	RHNVVYLMYDNEAYMNTGIQR	S	Oxidation (M)	Tg0261	Pyruvate synthase subunit porB (pyruvate oxidoreductase beta chain) (pyruvate ferredoxin oxidoreductase)
	O4_60296	655.557	4	2618.2	2618.2	-0.001666	1	38.2	131	151	R	RHNVVYLMYDNEAYMNTGIQR	S	Oxidation (M), Oxidation (M)	Tg0261	Pyruvate synthase subunit porB (pyruvate oxidoreductase beta chain) (pyruvate ferredoxin oxidoreductase)
	O1_36548	798.447	2	1594.88	1594.88	0.000989	1	51.88	305	317	K	RPEAIDQLREQIK	A		Tg0261	Pyruvate synthase subunit porB (pyruvate oxidoreductase beta chain) (pyruvate ferredoxin oxidoreductase)
	O3_26227	400.231	3	1197.67	1197.67	0.000365	1	72.93	231	241	K	SPLEKGVEIAR	L		Tg0261	Pyruvate synthase subunit porB (pyruvate oxidoreductase beta chain) (pyruvate ferredoxin oxidoreductase)
	O4_43636	862.911	2	1723.81	1723.81	0.002504	0	101.13	152	168	R	SSSTPYGAWTTTSPPGK	Y		Tg0261	Pyruvate synthase subunit porB (pyruvate oxidoreductase beta chain) (pyruvate ferredoxin oxidoreductase)
	O1_84139	914.785	3	2741.33	2741.32	0.013536	1	70.17	152	177	R	SSSTPYGAWTTTSPPGKYSIGEDKPK	K		Tg0261	Pyruvate synthase subunit porB (pyruvate oxidoreductase beta chain) (pyruvate ferredoxin oxidoreductase)
	O1_86640	957.482	3	2869.43	2869.41	0.012281	2	74.45	152	178	R	SSSTPYGAWTTTSPPGKYSIGEDKPKK	W		Tg0261	Pyruvate synthase subunit porB (pyruvate oxidoreductase beta chain) (pyruvate ferredoxin oxidoreductase)
	O1_63730	1029.98	2	2057.96	2057.95	0.010242	0	78.72	213	230	K	VDGPAFVQVHCTCPTGWK	S		Tg0261	Pyruvate synthase subunit porB (pyruvate oxidoreductase beta chain) (pyruvate ferredoxin oxidoreductase)
	O1_81568	871.76	3	2612.26	2612.25	0.00627	1	37.41	213	235	K	VDGPAFVQVHCTCPTGWKSPLEK	G		Tg0261	Pyruvate synthase subunit porB (pyruvate oxidoreductase beta chain) (pyruvate ferredoxin oxidoreductase)
	O1_91162	810.413	4	3237.62	3237.61	0.014942	2	38.11	213	241	K	VDGPAFVQVHCTCPTGWKSPLEKGVEIAR	L		Tg0261	Pyruvate synthase subunit porB (pyruvate oxidoreductase beta chain) (pyruvate ferredoxin oxidoreductase)
	O5_24178	705.398	2	1408.78	1408.78	0.000506	0	97.41	322	334	K	VLGVEVTLPKPEE	-		Tg0261	Pyruvate synthase subunit porB (pyruvate oxidoreductase beta chain) (pyruvate ferredoxin oxidoreductase)
	O2_85808	1198.12	2	2394.22	2394.21	0.011412	0	144.35	77	99	K	VPWVHVAFENAAAAASGIEAAWK	K		Tg0261	Pyruvate synthase subunit porB (pyruvate oxidoreductase beta chain) (pyruvate ferredoxin oxidoreductase)
	O2_92201	631.586	4	2522.32	2522.31	0.008304	1	58.6	77	100	K	VPWVHVAFENAAAAASGIEAAWKK	K		Tg0261	Pyruvate synthase subunit porB (pyruvate oxidoreductase beta chain) (pyruvate ferredoxin oxidoreductase)
	O1_1456	403.245	2	804.476	804.475	0.001515	0	53.59	280	286	K	VVAIEFK	K		Tg0261	Pyruvate synthase subunit porB (pyruvate oxidoreductase beta chain) (pyruvate ferredoxin oxidoreductase)
	O1_49876	602.688	3	1805.04	1805.03	0.008343	1	47.72	280	294	K	VVAIEFKKPIEEYLK	L		Tg0261	Pyruvate synthase subunit porB (pyruvate oxidoreductase beta chain) (pyruvate ferredoxin oxidoreductase)
	O2_100760	1457.28	2	2912.55	2912.53	0.011711	0	112.74	179	205	K	WVALIAAAHQVPYVATASIGNPFDFVR	K		Tg0261	Pyruvate synthase subunit porB (pyruvate oxidoreductase beta chain) (pyruvate ferredoxin oxidoreductase)
	O3_124383	761.168	4	3040.64	3040.63	0.014203	1	51.85	179	206	K	WVALIAAAHQVPYVATASIGNPFDFVRK	M		Tg0261	Pyruvate synthase subunit porB (pyruvate oxidoreductase beta chain) (pyruvate ferredoxin oxidoreductase)
	O3_125252	1582.75	2	3163.48	3163.48	0.003115	0	96.16	48	76	K	YGDPNAFAIAQATGCMEVVSAVFPYTAWK	V		Tg0261	Pyruvate synthase subunit porB (pyruvate oxidoreductase beta chain) (pyruvate ferredoxin oxidoreductase)
	O2_104350	1060.84	3	3179.49	3179.47	0.012921	0	27.93	48	76	K	YGDPNAFAIAQATGCMEVVSAVFPYTAWK	V	Oxidation (M)	Tg0261	Pyruvate synthase subunit porB (pyruvate oxidoreductase beta chain) (pyruvate ferredoxin oxidoreductase)
	O3_11027	346.182	3	1035.52	1035.52	-0.000979	0	33.55	169	177	K	YSIGEDKPK	K		Tg0261	Pyruvate synthase subunit porB (pyruvate oxidoreductase beta chain) (pyruvate ferredoxin oxidoreductase)
	O1_4695	492.826	2	983.637	983.638	-0.00043	1	31.22	313	321	K	AKVLALLEK	N		Tg0262	Pyruvate synthase subunit porA (pyruvate oxidoreductase alpha chain) (pyruvate ferredoxin oxidoreductase)
	O2_83540	771.118	3	2310.33	2310.33	0.001402	1	75.91	338	358	R	ALINEKEKPIIIDYIVGLGGR	D		Tg0262	Pyruvate synthase subunit porA (pyruvate oxidoreductase alpha chain) (pyruvate ferredoxin oxidoreductase)
	O2_110722	1356.75	3	4067.24	4067.23	0.009551	2	128.97	338	374	R	ALINEKEKPIIIDYIVGLGGRDVTFQNLDEALAIAQK	A		Tg0262	Pyruvate synthase subunit porA (pyruvate oxidoreductase alpha chain) (pyruvate ferredoxin oxidoreductase)
	O4_48426	938.467	2	1874.92	1874.92	0.002803	0	80.84	375	390	K	ALNGEEFEEVNWIGLR	K		Tg0262	Pyruvate synthase subunit porA (pyruvate oxidoreductase alpha chain) (pyruvate ferredoxin oxidoreductase)
	O2_69660	1002.51	2	2003.01	2003.01	0.002248	1	93.34	375	391	K	ALNGEEFEEVNWIGLRK	E		Tg0262	Pyruvate synthase subunit porA (pyruvate oxidoreductase alpha chain) (pyruvate ferredoxin oxidoreductase)
	O5_47678	943.476	3	2827.4	2827.41	-0.001843	0	64.98	129	152	R	DTGWLQFYAENNQEALDLILIAYK	V		Tg0262	Pyruvate synthase subunit porA (pyruvate oxidoreductase alpha chain) (pyruvate ferredoxin oxidoreductase)
	O2_108166	1176.59	3	3526.74	3526.73	0.013601	1	55.36	129	158	R	DTGWLQFYAENNQEALDLILIAYKVAEDER	V		Tg0262	Pyruvate synthase subunit porA (pyruvate oxidoreductase alpha chain) (pyruvate ferredoxin oxidoreductase)
	O2_55954	888.464	2	1774.91	1774.91	0.003538	0	136.96	359	374	R	DVTFQNLDEALAIAQK	A		Tg0262	Pyruvate synthase subunit porA (pyruvate oxidoreductase alpha chain) (pyruvate ferredoxin oxidoreductase)
	O5_33947	821.982	2	1641.95	1641.95	0.003674	0	93.13	344	358	K	EKPIIIDYIVGLGGR	D		Tg0262	Pyruvate synthase subunit porA (pyruvate oxidoreductase alpha chain) (pyruvate ferredoxin oxidoreductase)
	O2_107266	1133.96	3	3398.85	3398.84	0.007247	1	107.56	344	374	K	EKPIIIDYIVGLGGRDVTFQNLDEALAIAQK	A		Tg0262	Pyruvate synthase subunit porA (pyruvate oxidoreductase alpha chain) (pyruvate ferredoxin oxidoreductase)
	O1_86603	718.122	4	2868.46	2868.45	0.00997	1	28.55	198	222	K	HAYVDPKRPITQGTLAFPAHYMEAR	Y		Tg0262	Pyruvate synthase subunit porA (pyruvate oxidoreductase alpha chain) (pyruvate ferredoxin oxidoreductase)
	O1_27751	713.37	2	1424.73	1424.72	0.006729	1	93.21	234	245	R	KVIDEAFAEFEK	R		Tg0262	Pyruvate synthase subunit porA (pyruvate oxidoreductase alpha chain) (pyruvate ferredoxin oxidoreductase)
	O1_35611	791.418	2	1580.82	1580.82	0.002024	2	101.67	234	246	R	KVIDEAFAEFEKR	F		Tg0262	Pyruvate synthase subunit porA (pyruvate oxidoreductase alpha chain) (pyruvate ferredoxin oxidoreductase)
	O3_13832	542.321	2	1082.63	1082.63	-0.000166	0	68.94	100	109	R	LPIVMAIGNR	S		Tg0262	Pyruvate synthase subunit porA (pyruvate oxidoreductase alpha chain) (pyruvate ferredoxin oxidoreductase)
	O4_8325	550.318	2	1098.62	1098.62	0.000315	0	73.62	100	109	R	LPIVMAIGNR	S	Oxidation (M)	Tg0262	Pyruvate synthase subunit porA (pyruvate oxidoreductase alpha chain) (pyruvate ferredoxin oxidoreductase)
	O2_45194	809.952	2	1617.89	1617.89	0.002185	0	51.47	295	307	K	LTVYRPFPIEEVR	A		Tg0262	Pyruvate synthase subunit porA (pyruvate oxidoreductase alpha chain) (pyruvate ferredoxin oxidoreductase)
	O5_37633	872.938	2	1743.86	1743.86	0.004185	0	126.82	322	337	K	NVTFSVGGALFQDFSR	A		Tg0262	Pyruvate synthase subunit porA (pyruvate oxidoreductase alpha chain) (pyruvate ferredoxin oxidoreductase)
	O2_73208	687.023	3	2058.05	2058.05	-0.000318	0	88.03	205	222	K	RPITQGTLAFPAHYMEAR	Y		Tg0262	Pyruvate synthase subunit porA (pyruvate oxidoreductase alpha chain) (pyruvate ferredoxin oxidoreductase)
	O1_64394	692.355	3	2074.04	2074.04	0.001963	0	65.81	205	222	K	RPITQGTLAFPAHYMEAR	Y	Oxidation (M)	Tg0262	Pyruvate synthase subunit porA (pyruvate oxidoreductase alpha chain) (pyruvate ferredoxin oxidoreductase)
	O1_69778	1116.04	2	2230.07	2230.07	0.006018	0	112.36	110	128	R	SLSAPINIWNDWQDSISER	D		Tg0262	Pyruvate synthase subunit porA (pyruvate oxidoreductase alpha chain) (pyruvate ferredoxin oxidoreductase)
	O1_59101	984.506	2	1967	1966.99	0.004891	0	130.05	259	277	R	TDDAEIIFVTMGSLAGTVK	E		Tg0262	Pyruvate synthase subunit porA (pyruvate oxidoreductase alpha chain) (pyruvate ferredoxin oxidoreductase)
	O2_92407	1268.66	2	2535.3	2535.3	0.003673	0	123.6	76	99	R	TFTATASQGLALMHEVLFIAAGMR	L		Tg0262	Pyruvate synthase subunit porA (pyruvate oxidoreductase alpha chain) (pyruvate ferredoxin oxidoreductase)
	O2_108728	1200.98	3	3599.92	3599.91	0.009942	1	95.43	76	109	R	TFTATASQGLALMHEVLFIAAGMRLPIVMAIGNR	S		Tg0262	Pyruvate synthase subunit porA (pyruvate oxidoreductase alpha chain) (pyruvate ferredoxin oxidoreductase)
	O2_108888	1206.32	3	3615.93	3615.91	0.017023	1	76.72	76	109	R	TFTATASQGLALMHEVLFIAAGMRLPIVMAIGNR	S	Oxidation (M)	Tg0262	Pyruvate synthase subunit porA (pyruvate oxidoreductase alpha chain) (pyruvate ferredoxin oxidoreductase)
	O2_92838	851.441	3	2551.3	2551.29	0.008778	0	50.93	76	99	R	TFTATASQGLALMHEVLFIAAGMR	L	Oxidation (M)	Tg0262	Pyruvate synthase subunit porA (pyruvate oxidoreductase alpha chain) (pyruvate ferredoxin oxidoreductase)
	O1_30589	739.376	2	1476.74	1476.74	-0.001408	1	79.14	5	18	R	TVMKANEAAAWAAK	L	Oxidation (M)	Tg0262	Pyruvate synthase subunit porA (pyruvate oxidoreductase alpha chain) (pyruvate ferredoxin oxidoreductase)
	O1_82196	882.111	3	2643.31	2643.31	0.001891	1	67.01	254	277	K	VEEYRTDDAEIIFVTMGSLAGTVK	E		Tg0262	Pyruvate synthase subunit porA (pyruvate oxidoreductase alpha chain) (pyruvate ferredoxin oxidoreductase)
	O4_51002	653.318	3	1956.93	1956.93	-0.000155	0	38.12	56	75	K	VESEHSAISACVGASAAGVR	T		Tg0262	Pyruvate synthase subunit porA (pyruvate oxidoreductase alpha chain) (pyruvate ferredoxin oxidoreductase)
	O4_41543	841.992	2	1681.97	1681.97	0.004394	0	102.58	24	39	K	VIAAFPITPSTLVPEK	I		Tg0262	Pyruvate synthase subunit porA (pyruvate oxidoreductase alpha chain) (pyruvate ferredoxin oxidoreductase)
	O1_29225	727.373	2	1452.73	1452.72	0.005979	1	82.19	235	246	K	VIDEAFAEFEKR	F		Tg0262	Pyruvate synthase subunit porA (pyruvate oxidoreductase alpha chain) (pyruvate ferredoxin oxidoreductase)
	O5_840	393.261	2	784.507	784.506	0.000834	0	37.13	315	321	K	VLALLEK	N		Tg0262	Pyruvate synthase subunit porA (pyruvate oxidoreductase alpha chain) (pyruvate ferredoxin oxidoreductase)
	O2_111865	1462.75	3	4385.23	4385.21	0.021263	0	35.71	159	197	R	VLLPAMVGFDAFILTHTVEPVEIPDQEVVDEFLGEYEPK	H		Tg0262	Pyruvate synthase subunit porA (pyruvate oxidoreductase alpha chain) (pyruvate ferredoxin oxidoreductase)
	O2_111956	1468.08	3	4401.21	4401.2	0.007344	0	97.39	159	197	R	VLLPAMVGFDAFILTHTVEPVEIPDQEVVDEFLGEYEPK	H	Oxidation (M)	Tg0262	Pyruvate synthase subunit porA (pyruvate oxidoreductase alpha chain) (pyruvate ferredoxin oxidoreductase)
	O1_23985	676.816	2	1351.62	1351.62	0.001802	0	69.12	223	233	R	YTVWEANENAR	K		Tg0262	Pyruvate synthase subunit porA (pyruvate oxidoreductase alpha chain) (pyruvate ferredoxin oxidoreductase)
	O1_30788	740.863	2	1479.71	1479.71	0.000446	1	58.63	223	234	R	YTVWEANENARK	V		Tg0262	Pyruvate synthase subunit porA (pyruvate oxidoreductase alpha chain) (pyruvate ferredoxin oxidoreductase)
	O5_16915	631.823	2	1261.63	1261.63	0.000414	1	69.38	2	12	M	AESPFKADIER	V		Tg0263	Pyruvate synthase subunit porD (pyruvate oxidoreductase delta chain) (pyruvate ferredoxin oxidoreductase)
	O5_42732	1019.95	2	2037.88	2037.87	0.003194	0	74.55	85	102	K	GCGICANECPTDAIVMVR	E	Oxidation (M)	Tg0263	Pyruvate synthase subunit porD (pyruvate oxidoreductase delta chain) (pyruvate ferredoxin oxidoreductase)
	O2_52639	859.961	2	1717.91	1717.91	0.000176	0	107.39	21	37	K	MTPGAIAYIPGSSVINK	T		Tg0263	Pyruvate synthase subunit porD (pyruvate oxidoreductase delta chain) (pyruvate ferredoxin oxidoreductase)
	O5_37269	867.96	2	1733.9	1733.9	0.002657	0	132.06	21	37	K	MTPGAIAYIPGSSVINK	T	Oxidation (M)	Tg0263	Pyruvate synthase subunit porD (pyruvate oxidoreductase delta chain) (pyruvate ferredoxin oxidoreductase)
	O5_7740	544.766	2	1087.52	1087.52	0.000765	0	54.19	43	50	R	VFMPEFYR	D		Tg0263	Pyruvate synthase subunit porD (pyruvate oxidoreductase delta chain) (pyruvate ferredoxin oxidoreductase)
	O5_20702	674.324	2	1346.63	1346.63	0.000144	1	27.79	43	52	R	VFMPEFYRDK	C	Oxidation (M)	Tg0263	Pyruvate synthase subunit porD (pyruvate oxidoreductase delta chain) (pyruvate ferredoxin oxidoreductase)
	O5_8250	552.764	2	1103.51	1103.51	0.001646	0	53.42	43	50	R	VFMPEFYR	D	Oxidation (M)	Tg0263	Pyruvate synthase subunit porD (pyruvate oxidoreductase delta chain) (pyruvate ferredoxin oxidoreductase)
	O2_37818	743.389	2	1484.76	1484.76	0.001534	0	63.01	287	298	R	EDIENLQAWVLR	E		Tg0264	Ketoisovalerate oxidoreductase subunit vorB
	O2_73189	1029.52	2	2057.03	2057.02	0.005689	1	71.91	287	302	R	EDIENLQAWVLREWEK	L		Tg0264	Ketoisovalerate oxidoreductase subunit vorB
	O5_46429	821.036	3	2460.09	2460.08	0.002071	0	63.32	129	149	R	GHDAVYIMYDNEAYMNTGIQR	S		Tg0264	Ketoisovalerate oxidoreductase subunit vorB
	O5_46531	826.367	3	2476.08	2476.08	0.001952	0	73.14	129	149	R	GHDAVYIMYDNEAYMNTGIQR	S	Oxidation (M)	Tg0264	Ketoisovalerate oxidoreductase subunit vorB
	O5_46603	831.699	3	2492.08	2492.07	0.001833	0	78.79	129	149	R	GHDAVYIMYDNEAYMNTGIQR	S	Oxidation (M), Oxidation (M)	Tg0264	Ketoisovalerate oxidoreductase subunit vorB
	O2_73241	1030.53	2	2059.04	2059.03	0.004075	0	111.36	211	228	K	IPGPSFIQLFSPCPTGWR	S		Tg0264	Ketoisovalerate oxidoreductase subunit vorB
	O5_21212	679.39	2	1356.77	1356.77	-1.1e-05	1	55.62	266	276	K	KEPKPIEEFLK	L		Tg0264	Ketoisovalerate oxidoreductase subunit vorB
	O1_50298	604.686	3	1811.03	1811.03	0.0042	2	45.61	266	280	K	KEPKPIEEFLKLQGR	F		Tg0264	Ketoisovalerate oxidoreductase subunit vorB
	O2_77971	730.051	3	2187.13	2187.13	0.000343	1	66.42	210	228	R	KIPGPSFIQLFSPCPTGWR	S		Tg0264	Ketoisovalerate oxidoreductase subunit vorB
	O5_640	382.221	2	762.428	762.428	0.000466	1	47.45	305	311	K	KLAEVFG	-		Tg0264	Ketoisovalerate oxidoreductase subunit vorB
	O2_101804	991.204	3	2970.59	2970.59	0.004092	1	39.63	177	203	K	KVIDIVIAHEVPYAATASVAFPEDFIR	K		Tg0264	Ketoisovalerate oxidoreductase subunit vorB
	O2_69187	995.503	2	1988.99	1988.99	0.00389	0	49.67	240	256	R	LAVQTAYFPLFEYENGK	Y		Tg0264	Ketoisovalerate oxidoreductase subunit vorB
	O1_72016	761.058	3	2280.15	2280.15	0.004035	1	43.29	240	258	R	LAVQTAYFPLFEYENGKYK	I		Tg0264	Ketoisovalerate oxidoreductase subunit vorB
	O5_3360	481.747	2	961.479	961.479	0.000244	0	34.91	1	8	-	MEIPESIK	K	Oxidation (M)	Tg0264	Ketoisovalerate oxidoreductase subunit vorB
	O6_3974	608.83	2	1215.65	1215.65	-0.000441	1	73.58	229	239	R	SPTDKSIEIAR	L		Tg0264	Ketoisovalerate oxidoreductase subunit vorB
	O6_7276	856.399	2	1710.78	1710.78	-0.000695	0	104.84	150	166	R	SSSTPYGAWTTNTPGGK	M		Tg0264	Ketoisovalerate oxidoreductase subunit vorB
	O2_99489	1422.26	2	2842.5	2842.49	0.010924	0	100.59	178	203	K	VIDIVIAHEVPYAATASVAFPEDFIR	K		Tg0264	Ketoisovalerate oxidoreductase subunit vorB
	O3_125710	1068.87	3	3203.6	3203.59	0.008024	1	124.39	97	128	K	VKGEDGVMVVGWAGDGGTADIGLQALSGFLER	G		Tg0264	Ketoisovalerate oxidoreductase subunit vorB
	O5_48088	1074.2	3	3219.59	3219.59	0.006105	1	92.46	97	128	K	VKGEDGVMVVGWAGDGGTADIGLQALSGFLER	G	Oxidation (M)	Tg0264	Ketoisovalerate oxidoreductase subunit vorB
	O2_94140	653.079	4	2608.29	2608.27	0.011343	2	45.6	283	302	K	YMTREDIENLQAWVLREWEK	L		Tg0264	Ketoisovalerate oxidoreductase subunit vorB
	O2_92996	853.083	3	2556.23	2556.24	-0.009085	0	72.6	80	103	R	AFTATSAQGLALMHEMLHWASGAR	L		Tg0265	Ketoisovalerate oxidoreductase subunit vorA
	O3_85603	943.97	2	1885.92	1885.92	0.003443	0	103.93	208	224	R	AISVGALATPNDYYEFR	Y		Tg0265	Ketoisovalerate oxidoreductase subunit vorA
	O1_67790	1087.51	2	2173	2172.99	0.005595	0	129.43	114	132	R	AMAPPWSVWDDQTDSLAQR	D		Tg0265	Ketoisovalerate oxidoreductase subunit vorA
	O3_102447	1095.5	2	2188.99	2188.98	0.006676	0	131.65	114	132	R	AMAPPWSVWDDQTDSLAQR	D	Oxidation (M)	Tg0265	Ketoisovalerate oxidoreductase subunit vorA
	O4_2456	460.74	2	919.465	919.465	-0.00047	0	30.25	362	369	R	DFTVPDVK	A		Tg0265	Ketoisovalerate oxidoreductase subunit vorA
	O5_47723	1436.64	2	2871.26	2871.25	0.005434	0	92.17	133	156	R	DTGWMQFYAENNQEVYDGVLMSFK	V		Tg0265	Ketoisovalerate oxidoreductase subunit vorA
	O1_86892	963.424	3	2887.25	2887.25	0.003839	0	59.05	133	156	R	DTGWMQFYAENNQEVYDGVLMSFK	V	Oxidation (M)	Tg0265	Ketoisovalerate oxidoreductase subunit vorA
	O2_21479	630.341	2	1258.67	1258.67	0.001644	0	74.27	307	317	K	EELLEIAESVK	G		Tg0265	Ketoisovalerate oxidoreductase subunit vorA
	O4_18709	630.33	2	1258.65	1258.65	-0.00058	1	43.63	387	395	R	EVEWYHLKR	-		Tg0265	Ketoisovalerate oxidoreductase subunit vorA
	O1_25127	458.885	3	1373.63	1373.63	0.003747	1	27.61	249	259	R	FGRDYSEMIEK	G		Tg0265	Ketoisovalerate oxidoreductase subunit vorA
	O5_23043	464.216	3	1389.63	1389.62	0.002728	1	34.66	249	259	R	FGRDYSEMIEK	G	Oxidation (M)	Tg0265	Ketoisovalerate oxidoreductase subunit vorA
	O1_808	372.224	2	742.434	742.434	0.000317	0	31.2	318	324	K	GIAVLDR	N		Tg0265	Ketoisovalerate oxidoreductase subunit vorA
	O2_86986	1213.13	2	2424.25	2424.24	0.007704	1	80.17	318	339	K	GIAVLDRNFSFGQEGILFNEAK	G		Tg0265	Ketoisovalerate oxidoreductase subunit vorA
	O1_28892	725.398	2	1448.78	1448.78	0.001303	0	70.07	340	352	K	GVLYNTSARPIMK	N		Tg0265	Ketoisovalerate oxidoreductase subunit vorA
	O1_29861	733.395	2	1464.77	1464.78	-0.001216	0	61.52	340	352	K	GVLYNTSARPIMK	N	Oxidation (M)	Tg0265	Ketoisovalerate oxidoreductase subunit vorA
	O2_80926	1120.51	2	2239.01	2239	0.007463	0	142.16	260	280	K	GYVDDADFVFMGMGSLMGTVK	E		Tg0265	Ketoisovalerate oxidoreductase subunit vorA
	O5_44588	1128.51	2	2255	2254.99	0.006544	0	121.84	260	280	K	GYVDDADFVFMGMGSLMGTVK	E	Oxidation (M)	Tg0265	Ketoisovalerate oxidoreductase subunit vorA
	O2_108748	1201.91	3	3602.72	3602.73	-0.013892	0	97.73	44	79	K	IAEFIANGEADIQYVPVESEHSAMAASIGASAAGAR	A		Tg0265	Ketoisovalerate oxidoreductase subunit vorA
	O5_48426	1207.25	3	3618.74	3618.73	0.011189	0	117.44	44	79	K	IAEFIANGEADIQYVPVESEHSAMAASIGASAAGAR	A	Oxidation (M)	Tg0265	Ketoisovalerate oxidoreductase subunit vorA
	O2_27170	662.849	2	1323.68	1323.68	0.000367	0	68.21	197	207	R	KPLYDLADFSR	A		Tg0265	Ketoisovalerate oxidoreductase subunit vorA
	O1_28476	720.895	2	1439.78	1439.78	-0.000789	1	112.24	9	22	R	KVVSGNYAAAYAVK	H		Tg0265	Ketoisovalerate oxidoreductase subunit vorA
	O4_10634	570.831	2	1139.65	1139.65	-0.000851	0	61.89	104	113	R	LPVVMVNVNR	A		Tg0265	Ketoisovalerate oxidoreductase subunit vorA
	O1_11351	578.83	2	1155.65	1155.64	0.002631	0	70.21	104	113	R	LPVVMVNVNR	A	Oxidation (M)	Tg0265	Ketoisovalerate oxidoreductase subunit vorA
	O5_35913	850.918	2	1699.82	1699.82	0.001676	0	114.2	325	339	R	NFSFGQEGILFNEAK	G		Tg0265	Ketoisovalerate oxidoreductase subunit vorA
	O6_1039	474.767	2	947.519	947.519	-0.000212	0	59.01	353	361	K	NYIVGLGGR	D		Tg0265	Ketoisovalerate oxidoreductase subunit vorA
	O1_52118	925.499	2	1848.98	1848.97	0.009029	1	52.52	353	369	K	NYIVGLGGRDFTVPDVK	A		Tg0265	Ketoisovalerate oxidoreductase subunit vorA
	O2_30210	459.589	3	1375.75	1375.75	-0.000484	2	62.45	237	248	K	VIKDVGKEFGER	F		Tg0265	Ketoisovalerate oxidoreductase subunit vorA
	O4_50997	979.055	2	1956.1	1956.09	0.003078	0	96.13	26	43	R	VQVVAAYPITPQTSIIEK	I		Tg0265	Ketoisovalerate oxidoreductase subunit vorA
	O1_21819	656.849	2	1311.68	1311.68	0.001367	0	119.66	10	22	K	VVSGNYAAAYAVK	H		Tg0265	Ketoisovalerate oxidoreductase subunit vorA
	O2_79071	1109.6	2	2217.19	2217.18	0.010098	1	86.33	300	317	R	WFRPFPKEELLEIAESVK	G		Tg0265	Ketoisovalerate oxidoreductase subunit vorA
	O5_2696	465.204	2	928.394	928.394	0.000724	0	33.28	56	61	K	CYICWK	F		Tg0266	Ketoisovalerate oxidoreductase subunit vorD
	O5_32385	798.831	2	1595.65	1595.64	0.002659	0	78.18	72	84	R	EDGYVGIDYDYCK	G		Tg0266	Ketoisovalerate oxidoreductase subunit vorD
	O6_4519	633.32	2	1264.63	1264.63	-0.001363	0	33.48	62	71	K	FCPEPAIYIR	E		Tg0266	Ketoisovalerate oxidoreductase subunit vorD
	O5_46224	810.014	3	2427.02	2427.02	0.001531	1	85.68	85	105	K	GCGICANECPTNAITMEKEEK	-	Oxidation (M)	Tg0266	Ketoisovalerate oxidoreductase subunit vorD
	O5_42771	1021.43	2	2040.84	2040.84	0.005937	0	104.81	85	102	K	GCGICANECPTNAITMEK	E	Oxidation (M)	Tg0266	Ketoisovalerate oxidoreductase subunit vorD
	O5_2875	470.234	2	938.454	938.453	0.001108	0	46.6	1	8	-	MNTLFGEK	K		Tg0266	Ketoisovalerate oxidoreductase subunit vorD
	O6_3539	594.847	2	1187.68	1187.68	-0.000713	0	77.66	43	52	R	TFIPVIIEEK	C		Tg0266	Ketoisovalerate oxidoreductase subunit vorD
	O2_43074	793.392	2	1584.77	1584.77	0.001528	1	73.32	172	185	K	AAEEAFNKTTVYEL	-		Tg0267	Pyruvate/ketoisovalerate oxidoreductases common gamma subunit
	O4_36759	793.462	2	1584.91	1584.91	2e-06	1	86.96	144	158	K	ATGLVKLESVQEAIK	E		Tg0267	Pyruvate/ketoisovalerate oxidoreductases common gamma subunit
	O1_81417	1303.21	2	2604.41	2604.4	0.008432	2	106.78	144	168	K	ATGLVKLESVQEAIKETFSGALGEK	N		Tg0267	Pyruvate/ketoisovalerate oxidoreductases common gamma subunit
	O1_11436	579.822	2	1157.63	1157.63	0.000252	0	77.16	89	99	K	DGGIVIINTEK	S		Tg0267	Pyruvate/ketoisovalerate oxidoreductases common gamma subunit
	O2_74961	1051.07	2	2100.13	2100.13	0.00147	2	85.71	89	107	K	DGGIVIINTEKSKEEVLEK	L		Tg0267	Pyruvate/ketoisovalerate oxidoreductases common gamma subunit
	O1_47487	887.454	2	1772.89	1772.89	0.004237	1	48.27	28	42	K	EGKYVQAFPFFGVER	R		Tg0267	Pyruvate/ketoisovalerate oxidoreductases common gamma subunit
	O2_7002	519.759	2	1037.5	1037.5	-8.2e-05	0	53.59	159	168	K	ETFSGALGEK	N		Tg0267	Pyruvate/ketoisovalerate oxidoreductases common gamma subunit
	O1_3157	460.253	2	918.492	918.492	0.000123	0	68.81	44	52	R	GAPVTAFTR	I		Tg0267	Pyruvate/ketoisovalerate oxidoreductases common gamma subunit
	O2_46540	823.948	2	1645.88	1645.88	0.002094	0	122.42	10	27	R	GGQGAVTAANILASAAFK	E		Tg0267	Pyruvate/ketoisovalerate oxidoreductases common gamma subunit
	O4_51079	981.028	2	1960.04	1960.04	0.002882	1	134.93	10	30	R	GGQGAVTAANILASAAFKEGK	Y		Tg0267	Pyruvate/ketoisovalerate oxidoreductases common gamma subunit
	O2_104117	1056.93	3	3167.76	3167.76	0.00617	1	109	60	88	R	IKTQIYEPDIVVVLDPSLLETVDVTAGLK	D		Tg0267	Pyruvate/ketoisovalerate oxidoreductases common gamma subunit
	O5_47695	949.901	3	2846.68	2846.67	0.007954	0	84.59	115	143	K	LALVDATSIALEVLGLPITNTAILGAVAK	A		Tg0267	Pyruvate/ketoisovalerate oxidoreductases common gamma subunit
	O2_6462	508.784	2	1015.55	1015.55	-0.000899	0	58.2	150	158	K	LESVQEAIK	E		Tg0267	Pyruvate/ketoisovalerate oxidoreductases common gamma subunit
	O2_71576	1018.53	2	2035.05	2035.05	-7e-05	1	120.6	150	168	K	LESVQEAIKETFSGALGEK	N		Tg0267	Pyruvate/ketoisovalerate oxidoreductases common gamma subunit
	O1_56113	479.023	4	1912.06	1912.06	-0.000574	2	34.84	43	59	R	RGAPVTAFTRIDDKPIR	I		Tg0267	Pyruvate/ketoisovalerate oxidoreductases common gamma subunit
	O1_4180	481.263	2	960.512	960.513	-0.001093	1	25.36	100	107	K	SKEEVLEK	L		Tg0267	Pyruvate/ketoisovalerate oxidoreductases common gamma subunit
	O2_101003	976.534	3	2926.58	2926.58	0.001386	0	108.39	62	88	K	TQIYEPDIVVVLDPSLLETVDVTAGLK	D		Tg0267	Pyruvate/ketoisovalerate oxidoreductases common gamma subunit
	O5_48571	1356.41	3	4066.21	4066.2	0.011049	1	101.9	62	99	K	TQIYEPDIVVVLDPSLLETVDVTAGLKDGGIVIINTEK	S		Tg0267	Pyruvate/ketoisovalerate oxidoreductases common gamma subunit
	O2_35192	730.373	2	1458.73	1458.73	0.001849	0	85.93	31	42	K	YVQAFPFFGVER	R		Tg0267	Pyruvate/ketoisovalerate oxidoreductases common gamma subunit
	O2_44780	808.423	2	1614.83	1614.83	-5.6e-05	1	45.1	31	43	K	YVQAFPFFGVERR	G		Tg0267	Pyruvate/ketoisovalerate oxidoreductases common gamma subunit
	O4_37242	799.889	2	1597.76	1597.76	0.00333	0	49.67	272	284	R	GVEFFVPPYDLCR	D		Tg0271	class I apurinic AP-endonuclease (AP-lyase)
	O5_25982	725.893	2	1449.77	1449.77	-0.000667	0	97.69	23	35	K	VLANVFDTLTTEK	G		Tg0271	class I apurinic AP-endonuclease (AP-lyase)
	O1_85742	941.799	3	2822.38	2822.38	-0.000194	1	42.43	215	238	R	YRVEDLAYSFQETAFSALVEVTER	A		Tg0271	class I apurinic AP-endonuclease (AP-lyase)
	O3_26370	600.853	2	1199.69	1199.69	0.000272	1	39.39	248	257	R	ALLLREFEPL	-		Tg0272	Conserved hypothetical protein
	O2_19995	615.811	2	1229.61	1229.61	-0.001045	0	28.98	57	66	R	FVDLVGDFYR	I		Tg0272	Conserved hypothetical protein
	O4_8104	547.301	2	1092.59	1092.59	-0.001465	0	41.52	131	139	K	FVDVMELIK	S		Tg0272	Conserved hypothetical protein
	O4_3031	473.79	2	945.566	945.565	0.00129	0	43.28	143	150	K	LPTLVFTR	N		Tg0272	Conserved hypothetical protein
	O1_36655	533.623	3	1597.85	1597.85	-0.000118	2	49.6	145	159	R	AGLIDPFGNPLKKDN	-		Tg0273	Phosphopantetheine adenylyltransferase
	O1_2070	423.25	2	844.486	844.484	0.001624	0	43.98	228	234	K	ALMELIR	E		Tg0274	NIF3 (NGG1p interacting factor 3) homolog
	O2_42128	785.395	2	1568.78	1568.78	-0.000443	0	41.68	237	250	R	FGLDVFFIDEPTGL	-		Tg0274	NIF3 (NGG1p interacting factor 3) homolog
	O1_1874	414.248	2	826.482	826.48	0.001852	0	35.81	114	120	R	LLDLEPK	G		Tg0274	NIF3 (NGG1p interacting factor 3) homolog
	O5_38589	891.956	2	1781.9	1781.89	0.001857	0	84.84	170	187	K	TVGAISGAGAFALEEAYR	K		Tg0274	NIF3 (NGG1p interacting factor 3) homolog
	O1_55826	637.671	3	1909.99	1909.99	0.000826	1	42.29	170	188	K	TVGAISGAGAFALEEAYRK	G		Tg0274	NIF3 (NGG1p interacting factor 3) homolog
	O2_9203	546.806	2	1091.6	1091.6	0.000129	0	77.86	38	47	R	VAFAVDTTLR	T		Tg0274	NIF3 (NGG1p interacting factor 3) homolog
	O1_34663	778.956	2	1555.9	1555.89	0.004107	1	95.15	146	159	K	VAQIIAEKLDTTVR	T		Tg0274	NIF3 (NGG1p interacting factor 3) homolog
	O4_39486	823.457	2	1644.9	1644.9	6e-05	0	73.95	358	372	R	LSGNFLPFQPTVIGR	H		Tg0275	Prokaryotic ATPase, AAA superfamily
	O5_18294	648.381	2	1294.75	1294.75	-0.001416	0	44.82	389	400	R	DIPVQLIVDGVK	H		Tg0276	Histone acetyltransferase homolog
	O3_30950	627.84	2	1253.67	1253.67	0.000244	1	71.53	176	187	K	DVGYFLVSLGKG	-		Tg0277	Conserved hypothetical protein
	O2_39714	761.917	2	1521.82	1521.82	0.00071	0	34.81	152	164	K	FILNVTDVGEFLR	R		Tg0279	Ribosome subunit biogenesis protein, putative
	O4_35770	522.939	3	1565.79	1565.8	-0.000802	0	45.11	178	193	R	GFGGPGVEHGVDGIIR	L		Tg0280	RecA-superfamily ATPase, Rad55 homolog
	O2_101712	741.636	4	2962.52	2962.51	0.001234	2	35.16	178	205	R	GFGGPGVEHGVDGIIRLDLDEIDGELKR	S		Tg0280	RecA-superfamily ATPase, Rad55 homolog
	O2_20014	615.876	2	1229.74	1229.74	-0.00131	1	39.6	230	240	K	GIVVYPDKVLK	R		Tg0280	RecA-superfamily ATPase, Rad55 homolog
	O1_25709	462.953	3	1385.84	1385.84	-0.00109	2	29.08	230	241	K	GIVVYPDKVLKR	K		Tg0280	RecA-superfamily ATPase, Rad55 homolog
	O1_68533	550.313	4	2197.22	2197.21	0.008605	2	28.67	222	240	R	HPFEITDKGIVVYPDKVLK	R		Tg0280	RecA-superfamily ATPase, Rad55 homolog
	O2_77638	1088.54	2	2175.06	2175.06	0.002662	1	138.07	79	98	R	KYEEEGLFAMVDAFTAGIGK	S		Tg0280	RecA-superfamily ATPase, Rad55 homolog
	O2_32455	472.583	3	1414.73	1414.73	-0.002575	1	61.6	194	205	R	LDLDEIDGELKR	S		Tg0280	RecA-superfamily ATPase, Rad55 homolog
	O1_14374	599.843	2	1197.67	1197.67	-0.000505	0	64.27	24	36	R	NVVLLSGGPGTGK	T		Tg0280	RecA-superfamily ATPase, Rad55 homolog
	O2_28671	676.315	2	1350.61	1350.61	0.000941	0	47.69	68	78	R	QNMAQFGWDVR	K		Tg0280	RecA-superfamily ATPase, Rad55 homolog
	O1_24732	684.314	2	1366.61	1366.61	0.004822	0	45.93	68	78	R	QNMAQFGWDVR	K	Oxidation (M)	Tg0280	RecA-superfamily ATPase, Rad55 homolog
	O3_19536	381.536	3	1141.59	1141.59	-0.000925	1	29.63	221	229	R	RHPFEITDK	G		Tg0280	RecA-superfamily ATPase, Rad55 homolog
	O1_66847	716.406	3	2146.2	2146.19	0.00415	1	59.76	131	149	K	RVVIDSVTTLYINKPAMAR	S		Tg0280	RecA-superfamily ATPase, Rad55 homolog
	O1_818	373.234	2	744.454	744.453	0.000648	0	33.73	206	211	R	SLIVWK	M		Tg0280	RecA-superfamily ATPase, Rad55 homolog
	O5_42312	666.725	3	1997.15	1997.15	0.000772	0	56.63	158	177	R	VLAGLGVTSILVSQISVGER	G		Tg0280	RecA-superfamily ATPase, Rad55 homolog
	O5_42254	664.371	3	1990.09	1990.09	-0.000345	0	34.89	132	149	R	VVIDSVTTLYINKPAMAR	S		Tg0280	RecA-superfamily ATPase, Rad55 homolog
	O4_17881	622.835	2	1243.66	1243.66	-0.000434	0	44.21	105	114	K	YIVHDLTDIR	E		Tg0280	RecA-superfamily ATPase, Rad55 homolog
	O2_75525	530.041	4	2116.14	2116.13	0.003613	1	35.63	105	121	K	YIVHDLTDIREFIDVLR	T		Tg0280	RecA-superfamily ATPase, Rad55 homolog
	O5_9360	564.297	2	1126.58	1126.58	-0.000627	0	51.58	1	10	-	MEVPLNPVGR	E	Oxidation (M)	Tg0281	Conserved hypothetical protein, predicted transcriptional regulator
	O6_1049	475.763	2	949.512	949.512	-0.000176	0	50.77	95	102	K	AVDYILEK	F		Tg0282	S-adenosylmethionine decarboxylase proenzyme
	O6_908	460.758	2	919.501	919.501	-2e-06	0	47.92	31	38	R	EIFLEAAK	V		Tg0282	S-adenosylmethionine decarboxylase proenzyme
	O6_3551	397.236	3	1188.69	1188.69	0.000457	1	43.12	29	38	R	IREIFLEAAK	V		Tg0282	S-adenosylmethionine decarboxylase proenzyme
	O6_344	389.692	2	777.37	777.37	0.000512	0	47.41	46	51	K	SSYFFK	F		Tg0282	S-adenosylmethionine decarboxylase proenzyme
	O2_45933	816.934	2	1631.85	1631.85	0.00118	1	79.97	93	107	R	AEEFKDPITGLSGIR	I		Tg0283	Protein export membrane protein, SecD/SecF family
	O4_8454	551.299	2	1100.58	1100.58	0.001098	0	109.65	119	128	K	IADEISNAIR	L		Tg0283	Protein export membrane protein, SecD/SecF family
	O5_18820	435.91	3	1304.71	1304.71	-0.00096	2	37.43	129	139	R	LKYKDADVTPR	V		Tg0283	Protein export membrane protein, SecD/SecF family
	O4_493	367.732	2	733.45	733.449	0.001194	0	40.83	24	29	R	LSFLVR	M		Tg0283	Protein export membrane protein, SecD/SecF family
	O2_43096	793.432	2	1584.85	1584.85	0.001356	1	81.71	114	128	K	TAPSKIADEISNAIR	L		Tg0283	Protein export membrane protein, SecD/SecF family
	O4_3873	489.276	2	976.538	976.538	7.1e-05	0	42.32	299	306	R	WYIASPLK	F		Tg0283	Protein export membrane protein, SecD/SecF family
	O4_28760	722.891	2	1443.77	1443.77	-0.000295	0	74.54	58	70	K	DTLNGIITSLQNR	L		Tg0284	Protein-export membrane protein
	O5_18211	646.884	2	1291.75	1291.75	0.000265	0	40.86	296	306	R	ILNLYGPYVLK	F		Tg0284	Protein-export membrane protein
	O3_89786	643.353	3	1927.04	1927.04	-0.001127	2	40.7	317	334	R	LKLSGSAPTKEEALQEAR	K		Tg0284	Protein-export membrane protein
	O2_49456	843.938	2	1685.86	1685.86	0.002665	1	107.26	319	334	K	LSGSAPTKEEALQEAR	K		Tg0284	Protein-export membrane protein
	O2_59452	605.658	3	1813.95	1813.95	-0.001167	2	35.37	319	335	K	LSGSAPTKEEALQEARK	I		Tg0284	Protein-export membrane protein
	O3_120047	924.428	3	2770.26	2770.26	0.005544	0	89.35	196	220	R	VYQEMNSGDFMGAPSEGTPKPLVER	L	Oxidation (M), Oxidation (M)	Tg0284	Protein-export membrane protein
	O5_15833	617.856	2	1233.7	1233.7	-2.1e-05	1	62.33	177	187	K	DALIVAVYDKK	G		Tg0285	Trk system potassium uptake protein trkA homolog
	O5_19400	658.849	2	1315.68	1315.68	0.002091	0	61.73	76	87	K	DDANILACILAK	N		Tg0285	Trk system potassium uptake protein trkA homolog
	O1_18861	426.247	3	1275.72	1275.72	-0.000686	2	27.91	107	116	R	IFERVEDLKK	Y		Tg0285	Trk system potassium uptake protein trkA homolog
	O5_18685	651.87	2	1301.72	1301.72	0.001365	0	73.42	199	210	K	LPEEGSLIVFAK	T		Tg0285	Trk system potassium uptake protein trkA homolog
	O1_62646	681.666	3	2041.97	2041.97	0.00111	1	31.35	18	34	K	MLEEDGHDVTVIELDRR	R	Oxidation (M)	Tg0285	Trk system potassium uptake protein trkA homolog
	O2_6027	503.75	2	1005.49	1005.49	-0.001513	0	30.84	135	143	R	NISTPGFDR	V		Tg0285	Trk system potassium uptake protein trkA homolog
	O2_22187	637.846	2	1273.68	1273.68	-8e-06	0	61.41	88	98	K	NLNPNVYTALR	I		Tg0285	Trk system potassium uptake protein trkA homolog
	O2_86559	804.762	3	2411.26	2411.26	0.001395	1	57.18	65	87	K	QAHAFAALTGKDDANILACILAK	N		Tg0285	Trk system potassium uptake protein trkA homolog
	O5_28901	502.932	3	1505.77	1505.77	0.00132	1	56.08	211	223	K	TGALDEVKELFER	V		Tg0285	Trk system potassium uptake protein trkA homolog
	O2_985	372.236	2	742.458	742.459	-0.001214	0	30.4	315	321	R	LGLEIAK	L		Tg0286	Acetyl-CoA synthetase (ADP forming), alpha chain
	O2_17133	596.295	2	1190.58	1190.58	-2e-06	0	50.94	2	10	M	SLDFFFYPR	G		Tg0286	Acetyl-CoA synthetase (ADP forming), alpha chain
	O5_40151	928.975	2	1855.94	1855.93	0.003468	0	103.6	282	298	R	AEIELPEEFPQVVGGSR	G		Tg0287	Conserved hypothetical protein
	O5_38586	891.923	2	1781.83	1781.83	0.001595	0	89.62	135	151	R	GLECPYSGPLDFVSGGK	V		Tg0287	Conserved hypothetical protein
	O5_20426	670.884	2	1339.75	1339.75	-0.000165	0	61.8	121	131	R	VNFYIVPFLTK	G		Tg0287	Conserved hypothetical protein
	O1_95110	1309.4	3	3925.18	3925.16	0.017369	0	80.41	193	228	R	LELFVIAPINPIALSSRPMVVPSSSEIEIVPLPPER	G	Oxidation (M)	Tg0288	Inorganic polyphosphate/ATP-NAD kinase (poly(P)/ATP NAD kinase)
	O5_9143	561.793	2	1121.57	1121.57	0.000747	0	84.26	27	36	K	VSGYDVLVDR	E		Tg0288	Inorganic polyphosphate/ATP-NAD kinase (poly(P)/ATP NAD kinase)
	O2_28876	678.826	2	1355.64	1355.64	0.000906	0	81.79	154	165	K	YYVDGGLADEVR	S		Tg0288	Inorganic polyphosphate/ATP-NAD kinase (poly(P)/ATP NAD kinase)
	O5_24731	709.363	2	1416.71	1416.71	0.001253	1	62.67	128	139	R	EVLERIEGSEEK	V		Tg0291	Conserved hypothetical protein
	O1_37330	802.921	2	1603.83	1603.82	0.003248	1	43.77	160	172	R	LIDVGREWEIFDL	-		Tg0291	Conserved hypothetical protein
	O2_45269	811.41	2	1620.8	1620.8	0.00132	0	109.34	13	25	R	LWDDIFTLNDELK	A		Tg0291	Conserved hypothetical protein
	O1_65104	1048.99	2	2095.97	2095.96	0.007505	0	88.45	103	119	R	SFIYGSENFLSDVYNWR	R		Tg0291	Conserved hypothetical protein
	O5_18718	652.323	2	1302.63	1302.63	0.000953	0	62.11	131	141	K	EVEVSQEINEK	V		Tg0292	Conserved hypothetical protein
	O5_14134	600.308	2	1198.6	1198.6	0.001342	0	55.27	68	77	R	FLFMGMQIGR	L		Tg0292	Conserved hypothetical protein
	O4_10175	567.801	2	1133.59	1133.59	0.000303	0	26.71	181	190	K	ALEFGQGWVK	V		Tg0293	Oxidoreductase
	O6_5112	678.386	2	1354.76	1354.76	1.2e-05	0	107.19	446	459	R	DIVNAAATGLLAAR	G		Tg0293	Oxidoreductase
	O4_24977	458.218	3	1371.63	1371.63	-0.000132	0	46.51	212	223	R	GGADWFHEVAQR	I		Tg0293	Oxidoreductase
	O1_52226	463.498	4	1849.96	1849.96	-0.000119	2	37.9	151	166	R	HIGSDRTPEVIDDIKR	H		Tg0293	Oxidoreductase
	O4_40437	833.415	2	1664.82	1664.81	0.000564	0	90.26	312	326	R	IELTEPVEDTTAYGK	S		Tg0293	Oxidoreductase
	O2_59879	608.695	3	1823.06	1823.06	0.000906	0	72.25	327	344	K	SIAQLATTIGGGKPLIQR	L		Tg0293	Oxidoreductase
	O4_19215	635.812	2	1269.61	1269.61	0.000264	0	54.36	301	311	K	SNNTNFAFLSR	I		Tg0293	Oxidoreductase
	O4_49725	641.691	3	1922.05	1922.05	0.000472	0	43.61	398	415	R	VLPGVASDHTLLYAPEIK	Y		Tg0293	Oxidoreductase
	O4_1695	433.237	2	864.459	864.459	0.000204	0	42.9	40	46	K	ALEEYIK	E		Tg0300	Conserved hypothetical protein
	O1_15645	405.895	3	1214.66	1214.66	0.000376	1	34.1	366	377	R	AGVKADVELTGR	K		Tg0306	Histidyl-tRNA synthetase
	O1_23428	448.594	3	1342.76	1342.76	0.001821	2	46.64	366	378	R	AGVKADVELTGRK	L		Tg0306	Histidyl-tRNA synthetase
	O1_34250	774.398	2	1546.78	1546.78	0.00332	0	61.68	72	85	R	DISLRPDMTSSVAR	L		Tg0306	Histidyl-tRNA synthetase
	O1_34835	782.395	2	1562.77	1562.77	0.002601	0	52.02	72	85	R	DISLRPDMTSSVAR	L	Oxidation (M)	Tg0306	Histidyl-tRNA synthetase
	O1_16683	618.827	2	1235.64	1235.64	-0.000307	1	58.53	188	197	K	DKLTQEEFVK	A		Tg0306	Histidyl-tRNA synthetase
	O1_914	379.232	2	756.45	756.449	0.000877	0	41.54	263	269	R	IDLGIAR	G		Tg0306	Histidyl-tRNA synthetase
	O5_20011	443.605	3	1327.79	1327.79	0.000808	2	38.28	354	365	R	KTAVEVVSALRR	A		Tg0306	Histidyl-tRNA synthetase
	O2_6266	506.314	2	1010.61	1010.62	-0.002777	0	40.66	322	329	R	LIPILEWK	G		Tg0306	Histidyl-tRNA synthetase
	O2_18906	607.88	2	1213.75	1213.74	0.001609	0	54	389	399	R	LNVPYVVLIGK	R		Tg0306	Histidyl-tRNA synthetase
	O6_5447	457.622	3	1369.84	1369.84	0.000229	1	40.05	389	400	R	LNVPYVVLIGKR	D		Tg0306	Histidyl-tRNA synthetase
	O1_24814	685.415	2	1368.82	1368.81	0.002336	0	79.14	337	348	R	LRPDVYVIPIGK	D		Tg0306	Histidyl-tRNA synthetase
	O1_59714	661.387	3	1981.14	1981.14	0.00314	1	59.96	337	353	R	LRPDVYVIPIGKDVELR	K		Tg0306	Histidyl-tRNA synthetase
	O4_42084	849.455	2	1696.9	1696.89	0.003514	0	117.62	245	259	R	LYELVDLLDAYGVSK	W		Tg0306	Histidyl-tRNA synthetase
	O1_34826	781.954	2	1561.89	1561.89	0.006453	0	70.7	86	99	R	LYVSAFQTAPKPIK	W		Tg0306	Histidyl-tRNA synthetase
	O1_18378	423.232	3	1266.67	1266.67	0.000914	1	35.54	61	71	K	QLYAFLDKGGR	D		Tg0306	Histidyl-tRNA synthetase
	O1_24952	457.929	3	1370.76	1370.76	0.001872	2	97.97	365	377	R	RAGVKADVELTGR	K		Tg0306	Histidyl-tRNA synthetase
	O4_48002	927.506	2	1853	1852.99	0.004409	1	62.15	244	259	R	RLYELVDLLDAYGVSK	W		Tg0306	Histidyl-tRNA synthetase
	O2_83498	770.43	3	2308.27	2308.26	0.010553	2	78.14	244	262	R	RLYELVDLLDAYGVSKWIR	I		Tg0306	Histidyl-tRNA synthetase
	O2_69426	666.024	3	1995.05	1995.04	0.009146	2	67.67	54	71	R	SGEEVVKQLYAFLDKGGR	D		Tg0306	Histidyl-tRNA synthetase
	O1_14568	600.856	2	1199.7	1199.7	-0.00096	1	33.69	355	365	K	TAVEVVSALRR	A		Tg0306	Histidyl-tRNA synthetase
	O5_2819	467.766	2	933.517	933.517	0.000128	0	54.3	163	170	R	VLLDEFAK	M		Tg0306	Histidyl-tRNA synthetase
	O5_40315	622.36	3	1864.06	1864.06	0.002162	1	43.44	212	228	K	VLSLVEIKGEPDEVLPK	A		Tg0306	Histidyl-tRNA synthetase
	O5_16950	632.304	2	1262.59	1262.59	0.002026	0	37.07	100	108	K	WYYIANMFR	Y		Tg0306	Histidyl-tRNA synthetase
	O2_93215	1283.17	2	2564.32	2564.33	-0.004036	0	77.7	298	321	R	YDNLIEVFGGKPTPATGFAIGIER	L		Tg0306	Histidyl-tRNA synthetase
	O2_82045	760.04	3	2277.1	2277.1	-0.002408	0	70.01	34	51	R	YNFHEVLTPTFEYTELFK	L		Tg0306	Histidyl-tRNA synthetase
	O4_1733	435.229	2	868.444	868.444	-5.7e-05	0	36.5	52	58	R	FTLFEGR	K		Tg0308	Sodium/alanine symporter
	O4_16267	606.324	2	1210.63	1210.63	-0.000765	0	80.56	115	125	R	YSEGLLGVAFR	D		Tg0308	Sodium/alanine symporter
	O5_34975	838.46	2	1674.91	1674.9	0.003574	0	81.48	344	359	K	ALTFMLADGVIPSNVK	A		Tg0310	Alanyl-tRNA synthetase
	O5_35611	846.456	2	1690.9	1690.9	0.001455	0	90.53	344	359	K	ALTFMLADGVIPSNVK	A	Oxidation (M)	Tg0310	Alanyl-tRNA synthetase
	O2_38444	748.885	2	1495.76	1495.75	0.003632	0	63.6	219	232	K	APENADPSQVVEIK	G		Tg0310	Alanyl-tRNA synthetase
	O1_52527	620.673	3	1859	1858.99	0.003677	0	53.92	328	343	K	AVRPYELIYAIADHTK	A		Tg0310	Alanyl-tRNA synthetase
	O2_66469	968.528	2	1935.04	1935.04	0.005739	1	80.51	472	488	K	EGIKVEIPDNFYTLVAK	Q		Tg0310	Alanyl-tRNA synthetase
	O2_61752	931.528	2	1861.04	1861.04	0.003579	0	78.22	377	393	R	ELGLEVPLAEIVAMHIK	E		Tg0310	Alanyl-tRNA synthetase
	O3_85124	626.685	3	1877.03	1877.03	0.000884	0	25.93	377	393	R	ELGLEVPLAEIVAMHIK	E	Oxidation (M)	Tg0310	Alanyl-tRNA synthetase
	O4_14922	597.806	2	1193.6	1193.6	0.000816	0	36.61	394	403	K	ELSPTFPEFK	E		Tg0310	Alanyl-tRNA synthetase
	O2_101938	994.165	3	2979.47	2979.47	0.006934	1	45.48	394	418	K	ELSPTFPEFKEMEDVILDIINVEEK	R	Oxidation (M)	Tg0310	Alanyl-tRNA synthetase
	O3_78105	894.952	2	1787.89	1787.89	0.003802	0	115.03	404	418	K	EMEDVILDIINVEEK	R		Tg0310	Alanyl-tRNA synthetase
	O3_90462	649.004	3	1943.99	1943.99	0.003422	1	41.8	404	419	K	EMEDVILDIINVEEKR	Y		Tg0310	Alanyl-tRNA synthetase
	O2_69702	1002.98	2	2003.95	2003.95	0.004489	0	140.32	186	204	K	ENPWAGGGNAGPAFEVLYR	G		Tg0310	Alanyl-tRNA synthetase
	O1_15927	409.537	3	1225.59	1225.59	-1e-05	1	37.06	784	792	R	FFNEWKEAR	K		Tg0310	Alanyl-tRNA synthetase
	O5_2524	459.243	2	916.47	916.469	0.000996	0	47.29	66	72	K	FLSFFEK	H		Tg0310	Alanyl-tRNA synthetase
	O5_18975	654.333	2	1306.65	1306.65	0.000699	0	90.73	126	137	R	FTDIDNVGITGR	H		Tg0310	Alanyl-tRNA synthetase
	O2_6331	506.787	2	1011.56	1011.56	-0.00118	0	33.59	442	450	K	GINELPLEK	L		Tg0310	Alanyl-tRNA synthetase
	O5_28622	749.903	2	1497.79	1497.79	0.002117	0	78.77	205	217	R	GLEVATLVFMQYK	K		Tg0310	Alanyl-tRNA synthetase
	O5_29194	757.902	2	1513.79	1513.79	0.003399	0	61.91	205	217	R	GLEVATLVFMQYK	K	Oxidation (M)	Tg0310	Alanyl-tRNA synthetase
	O3_58928	515.609	3	1543.8	1543.8	0.000688	0	45.78	610	623	R	HHTGTHVLMGALVR	V	Oxidation (M)	Tg0310	Alanyl-tRNA synthetase
	O3_78288	597.959	3	1790.86	1790.86	-0.004635	0	69.38	628	642	K	HVWQAGSQLHTDWAR	L		Tg0310	Alanyl-tRNA synthetase
	O1_63330	684.336	3	2049.99	2049.98	0.002631	0	84.91	744	761	R	IIFAAGEAAIDWMQETER	L		Tg0310	Alanyl-tRNA synthetase
	O2_45482	812.932	2	1623.85	1623.85	0.002477	1	71.19	218	232	K	KAPENADPSQVVEIK	G		Tg0310	Alanyl-tRNA synthetase
	O3_28057	607.838	2	1213.66	1213.66	0.001481	1	70.11	672	680	R	KVTWEWLPR	T		Tg0310	Alanyl-tRNA synthetase
	O2_42668	791.866	2	1581.72	1581.72	0.000343	0	122.5	295	308	R	LAGMFDIEDMGDLR	Y		Tg0310	Alanyl-tRNA synthetase
	O3_62875	799.864	2	1597.71	1597.71	0.001824	0	89.33	295	308	R	LAGMFDIEDMGDLR	Y	Oxidation (M)	Tg0310	Alanyl-tRNA synthetase
	O2_84954	786.433	3	2356.28	2356.27	0.00785	0	60.16	451	471	K	LILFYESHGLTPEIVAEVAQK	E		Tg0310	Alanyl-tRNA synthetase
	O3_120389	930.166	3	2787.48	2787.47	0.008923	1	81.87	253	277	R	LVWMSHGTPTAYDAVLGYVIEPLKK	M		Tg0310	Alanyl-tRNA synthetase
	O4_6025	523.293	2	1044.57	1044.57	-0.000992	0	75.68	691	700	R	LYQGGVVPGR	T		Tg0310	Alanyl-tRNA synthetase
	O6_3684	399.863	3	1196.57	1196.56	0.001153	1	33.14	9	17	R	MFKEEGWVR	K	Oxidation (M)	Tg0310	Alanyl-tRNA synthetase
	O3_15786	370.195	3	1107.56	1107.56	-0.000544	0	43.51	177	185	K	MKPEDITFK	E		Tg0310	Alanyl-tRNA synthetase
	O3_32681	636.861	2	1271.71	1271.71	-0.001648	1	48.82	317	327	K	RVGITVEELEK	A		Tg0310	Alanyl-tRNA synthetase
	O6_803	450.774	2	899.534	899.534	0.000145	1	30.61	80	86	K	RYPVLPR	W		Tg0310	Alanyl-tRNA synthetase
	O1_64126	690.372	3	2068.1	2068.1	9.6e-05	2	47.64	766	783	K	TAEIFRVPPEKVPETAER	F		Tg0310	Alanyl-tRNA synthetase
	O3_103405	741.724	3	2222.15	2222.15	0.002508	1	37.74	497	515	K	TVAEYVVDFELVKDLPETR	T		Tg0310	Alanyl-tRNA synthetase
	O4_32565	754.905	2	1507.79	1507.79	0.002612	0	59.56	476	488	K	VEIPDNFYTLVAK	Q		Tg0310	Alanyl-tRNA synthetase
	O2_71492	1018.01	2	2034.01	2034.01	0.004047	0	123.23	817	835	K	VGDIEFIGAVVEGTMNDLR	E		Tg0310	Alanyl-tRNA synthetase
	O3_16183	558.811	2	1115.61	1115.61	0.000657	0	63.41	318	327	R	VGITVEELEK	A		Tg0310	Alanyl-tRNA synthetase
	O4_7891	543.79	2	1085.57	1085.57	-0.000163	0	62.91	673	680	K	VTWEWLPR	T		Tg0310	Alanyl-tRNA synthetase
	O4_8836	554.785	2	1107.56	1107.56	2e-06	0	88.06	243	252	K	VVDTGYGLER	L		Tg0310	Alanyl-tRNA synthetase
	O7_3098	606.787	2	1211.56	1211.56	-0.001079	0	31.69	26	34	K	YFWTLDPDR	E		Tg0310	Alanyl-tRNA synthetase
	O2_108177	883.408	4	3529.6	3529.6	0.007395	1	31.49	26	55	K	YFWTLDPDRETCGDPPCDEYGFIGKPGIPK	K		Tg0310	Alanyl-tRNA synthetase
	O5_14981	608.783	2	1215.55	1215.55	0.002276	0	66.67	64	73	K	DFELSMSFPK	G	Oxidation (M)	Tg0312	Conserved hypothetical protein
	O2_39466	759.405	2	1516.79	1516.79	0.002076	0	54.95	49	61	K	DGWGLFEIDLKPK	V		Tg0312	Conserved hypothetical protein
	O1_78376	829.141	3	2484.4	2484.4	0.00543	2	68.82	30	52	K	AAEKVYKETGITIVVAPQLADLR	M		Tg0313	Triosephosphate isomerase
	O1_8802	556.856	2	1111.7	1111.7	0.001976	1	45.62	217	226	K	AIRDLVSLII	-		Tg0313	Triosephosphate isomerase
	O1_33901	771.446	2	1540.88	1540.87	0.006032	0	83.71	158	171	K	AKPEVITDTVELVK	K		Tg0313	Triosephosphate isomerase
	O1_41317	557.328	3	1668.96	1668.97	-0.002799	1	52.91	158	172	K	AKPEVITDTVELVKK	V		Tg0313	Triosephosphate isomerase
	O4_37802	807.477	2	1612.94	1612.94	0.000276	0	129.53	194	210	K	ALELGSVGVLLASGVTK	A		Tg0313	Triosephosphate isomerase
	O4_691	386.744	2	771.473	771.474	-0.001149	0	26.5	220	226	R	DLVSLII	-		Tg0313	Triosephosphate isomerase
	O2_42004	784.394	2	1566.77	1566.78	-0.001561	0	88.54	86	100	K	EAGAVGTLLNHSENR	M		Tg0313	Triosephosphate isomerase
	O2_49856	848.486	2	1694.96	1694.96	0.001568	0	87.88	37	52	K	ETGITIVVAPQLADLR	M		Tg0313	Triosephosphate isomerase
	O2_23521	643.397	2	1284.78	1284.78	-0.00067	1	54.14	4	14	K	LKEPIIAINFK	T		Tg0313	Triosephosphate isomerase
	O2_20062	616.34	2	1230.66	1230.66	0.000679	0	88.65	101	111	R	MILADLEASIR	R		Tg0313	Triosephosphate isomerase
	O1_17255	624.338	2	1246.66	1246.66	0.00156	0	69.78	101	111	R	MILADLEASIR	R	Oxidation (M)	Tg0313	Triosephosphate isomerase
	O1_93864	1178.29	3	3531.86	3531.85	0.005359	0	93.61	53	85	R	MVAESVEIPVFAQHIDPIKPGSHTGHVLPEAVK	E		Tg0313	Triosephosphate isomerase
	O1_93983	887.971	4	3547.86	3547.85	0.005565	0	39.76	53	85	R	MVAESVEIPVFAQHIDPIKPGSHTGHVLPEAVK	E	Oxidation (M)	Tg0313	Triosephosphate isomerase
	O1_32670	505.649	3	1513.93	1513.92	0.003515	2	42.81	2	14	M	TKLKEPIIAINFK	T		Tg0313	Triosephosphate isomerase
	O4_23394	673.862	2	1345.71	1345.71	0.000525	0	105.85	179	192	K	VLTGAGISTGEDVK	K		Tg0313	Triosephosphate isomerase
	O2_36389	737.908	2	1473.8	1473.8	-0.001631	1	95.84	179	193	K	VLTGAGISTGEDVKK	A		Tg0313	Triosephosphate isomerase
	O1_64842	1043.6	2	2085.19	2085.18	0.008068	1	98.14	34	52	K	VYKETGITIVVAPQLADLR	M		Tg0313	Triosephosphate isomerase
	O5_47500	912.825	3	2735.45	2735.45	-0.000528	0	25.2	104	129	K	AGVESYVIHAPSIYSAVAVTGLQIYK	F		Tg0314	Diphthine synthase (Diphtamide biosynthesis methyltransferase)
	O5_43242	700.719	3	2099.13	2099.13	0.004008	1	41.31	2	19	M	ALYFIGLGLYDERDITLK	G		Tg0314	Diphthine synthase (Diphtamide biosynthesis methyltransferase)
	O1_65764	706.35	3	2116.03	2116.03	0.001647	0	31.99	79	98	K	DVAFLTAGDPMVATTHSDLR	I		Tg0314	Diphthine synthase (Diphtamide biosynthesis methyltransferase)
	O2_46418	822.474	2	1642.93	1642.93	0.003835	0	70.76	194	208	K	EGIFTPETLVVVLAR	A		Tg0314	Diphthine synthase (Diphtamide biosynthesis methyltransferase)
	O1_74361	792.063	3	2373.17	2373.16	0.002505	1	57.89	77	98	K	EKDVAFLTAGDPMVATTHSDLR	I		Tg0314	Diphthine synthase (Diphtamide biosynthesis methyltransferase)
	O1_15056	604.89	2	1207.77	1207.77	0.000235	0	43.13	47	57	R	IEGLIGKPIIR	L		Tg0314	Diphthine synthase (Diphtamide biosynthesis methyltransferase)
	O2_74928	1050.49	2	2098.97	2098.97	0.006499	0	84.63	160	176	K	AFEMNVLLYDPYPNEER	A		Tg0320	D-3-phosphoglycerate dehydrogenase, putative
	O4_53927	1058.49	2	2114.96	2114.96	0.00298	0	102.73	160	176	K	AFEMNVLLYDPYPNEER	A	Oxidation (M)	Tg0320	D-3-phosphoglycerate dehydrogenase, putative
	O4_48078	930.422	2	1858.83	1858.83	0.002568	0	90.44	20	34	K	AGFEILYEEYPDEER	L		Tg0320	D-3-phosphoglycerate dehydrogenase, putative
	O2_93351	857.101	3	2568.28	2568.27	0.006438	1	58.2	20	40	K	AGFEILYEEYPDEERLVELVR	D		Tg0320	D-3-phosphoglycerate dehydrogenase, putative
	O5_22868	693.366	2	1384.72	1384.72	-0.00214	0	105.8	70	83	R	AGVGLDNIDLEAAK	E		Tg0320	D-3-phosphoglycerate dehydrogenase, putative
	O5_34846	835.94	2	1669.87	1669.86	0.001568	1	130.94	70	85	R	AGVGLDNIDLEAAKER	G		Tg0320	D-3-phosphoglycerate dehydrogenase, putative
	O3_59876	777.451	2	1552.89	1552.88	0.004002	1	88.03	290	304	R	AGVQVAEQIVEILKG	-		Tg0320	D-3-phosphoglycerate dehydrogenase, putative
	O2_88863	1226.11	2	2450.21	2450.2	0.010917	0	133.72	242	263	K	ALQEGWIYGAGLDVFEEEPLSK	D		Tg0320	D-3-phosphoglycerate dehydrogenase, putative
	O2_103861	1048.2	3	3141.58	3141.57	0.012315	1	62.13	242	269	K	ALQEGWIYGAGLDVFEEEPLSKDHPLTK	L		Tg0320	D-3-phosphoglycerate dehydrogenase, putative
	O1_86667	718.873	4	2871.46	2871.45	0.009616	1	56.18	264	289	K	DHPLTKLDNVVLTPHIGASTEEAQMR	A		Tg0320	D-3-phosphoglycerate dehydrogenase, putative
	O7_641	450.761	2	899.507	899.508	-0.000581	0	54.49	41	48	R	DVDAIIVR	S		Tg0320	D-3-phosphoglycerate dehydrogenase, putative
	O2_95566	888.463	3	2662.37	2662.36	0.006043	0	68.43	193	215	R	ESDVVTLHVPLIDATYHLINEER	L		Tg0320	D-3-phosphoglycerate dehydrogenase, putative
	O2_100664	968.857	3	2903.55	2903.54	0.009626	1	69.62	193	217	R	ESDVVTLHVPLIDATYHLINEERLK	L		Tg0320	D-3-phosphoglycerate dehydrogenase, putative
	O5_8404	554.306	2	1106.6	1106.6	0.000895	0	66.63	184	192	R	FTSLEELLR	E		Tg0320	D-3-phosphoglycerate dehydrogenase, putative
	O1_94745	938.744	4	3750.95	3750.95	0.001273	1	47.89	184	215	R	FTSLEELLRESDVVTLHVPLIDATYHLINEER	L		Tg0320	D-3-phosphoglycerate dehydrogenase, putative
	O4_8476	551.311	2	1100.61	1100.61	-0.000494	0	69.91	231	241	R	GAVVDTEALVK	A		Tg0320	D-3-phosphoglycerate dehydrogenase, putative
	O1_20102	646.82	2	1291.63	1291.63	-0.001371	1	68.63	130	140	K	KQCMGIELEGK	T		Tg0320	D-3-phosphoglycerate dehydrogenase, putative
	O5_43923	727.704	3	2180.09	2180.09	1.8e-05	0	62.35	270	289	K	LDNVVLTPHIGASTEEAQMR	A		Tg0320	D-3-phosphoglycerate dehydrogenase, putative
	O1_68439	1099.06	2	2196.1	2196.08	0.010975	0	69.29	270	289	K	LDNVVLTPHIGASTEEAQMR	A	Oxidation (M)	Tg0320	D-3-phosphoglycerate dehydrogenase, putative
	O1_530	364.736	2	727.458	727.459	-0.000765	0	49.23	35	40	R	LVELVR	D		Tg0320	D-3-phosphoglycerate dehydrogenase, putative
	O1_23150	445.932	3	1334.77	1334.77	-0.000527	1	38.89	1	12	-	MKVLVAAPLHEK	A		Tg0320	D-3-phosphoglycerate dehydrogenase, putative
	O1_23955	451.264	3	1350.77	1350.77	0.001154	1	34.06	1	12	-	MKVLVAAPLHEK	A	Oxidation (M)	Tg0320	D-3-phosphoglycerate dehydrogenase, putative
	O1_11613	582.774	2	1163.53	1163.53	0.001784	0	59.89	131	140	K	QCMGIELEGK	T		Tg0320	D-3-phosphoglycerate dehydrogenase, putative
	O2_43369	796.465	2	1590.92	1590.91	0.002687	0	67.11	99	113	R	SVAELVFGLLFAVAR	K		Tg0320	D-3-phosphoglycerate dehydrogenase, putative
	O2_52742	574.011	3	1719.01	1719.01	0.002556	1	39.68	99	114	R	SVAELVFGLLFAVARK	V		Tg0320	D-3-phosphoglycerate dehydrogenase, putative
	O1_3891	471.79	2	941.565	941.566	-0.000933	0	69.46	222	230	K	TAILINAAR	G		Tg0320	D-3-phosphoglycerate dehydrogenase, putative
	O1_3376	467.281	2	932.548	932.544	0.003691	0	67.27	141	149	K	TIGIIGFGR	I		Tg0320	D-3-phosphoglycerate dehydrogenase, putative
	O3_13060	538.827	2	1075.64	1075.64	0.000286	0	45.72	3	12	K	VLVAAPLHEK	A		Tg0320	D-3-phosphoglycerate dehydrogenase, putative
	O4_32298	753.38	2	1504.75	1504.74	0.001755	0	91.54	199	212	R	AEDASDQVLLMSVK	R		Tg0321	Phosphate transport regulator, putative
	O2_44898	809.432	2	1616.85	1616.85	-0.001955	0	69.2	14	27	K	ALNDHLEVVHETLK	A		Tg0321	Phosphate transport regulator, putative
	O1_34310	774.889	2	1547.76	1547.76	0.001111	1	33.86	138	151	K	ALNTDVDRAMDLAK	Q	Oxidation (M)	Tg0321	Phosphate transport regulator, putative
	O5_7396	539.799	2	1077.58	1077.58	0.000815	0	85.19	31	40	R	ALVESYLAGR	I		Tg0321	Phosphate transport regulator, putative
	O1_34502	777.379	2	1552.74	1552.74	0.002127	0	67.7	170	182	K	HVFESEEITTYAK	I		Tg0321	Phosphate transport regulator, putative
	O2_80982	1123.57	2	2245.13	2245.13	5.6e-05	1	65.11	192	212	K	IGDIADRAEDASDQVLLMSVK	R		Tg0321	Phosphate transport regulator, putative
	O5_9407	564.843	2	1127.67	1127.67	0.00119	0	56.59	183	191	K	IIWNQIITK	I		Tg0321	Phosphate transport regulator, putative
	O2_49050	841.426	2	1680.84	1680.84	0.001172	1	89.34	169	182	K	KHVFESEEITTYAK	I		Tg0321	Phosphate transport regulator, putative
	O2_94563	873.479	3	2617.41	2617.41	0.006486	0	111.32	85	109	R	LSELVDQVADAAESAAHTIILAKPR	V		Tg0321	Phosphate transport regulator, putative
	O2_70939	1011.98	2	2021.94	2021.94	-0.001638	1	91.66	152	168	K	QVEDAEEKADEIEYNLK	K		Tg0321	Phosphate transport regulator, putative
	O1_67049	717.689	3	2150.05	2150.04	0.00763	2	46.31	152	169	K	QVEDAEEKADEIEYNLKK	H		Tg0321	Phosphate transport regulator, putative
	O2_60814	921.451	2	1840.89	1840.89	0.002316	0	67.09	64	79	R	SIEMMLYEGAFLPANR	G		Tg0321	Phosphate transport regulator, putative
	O2_87169	811.396	3	2431.17	2431.17	7.5e-05	1	58.88	64	84	R	SIEMMLYEGAFLPANRGDYVR	L		Tg0321	Phosphate transport regulator, putative
	O1_73660	1170.09	2	2338.17	2338.16	0.007428	0	135.85	110	131	R	VPGELSGEFLALVDSGIDTYEK	L		Tg0321	Phosphate transport regulator, putative
	O2_96464	904.467	3	2710.38	2710.38	0.002254	1	117.98	110	134	R	VPGELSGEFLALVDSGIDTYEKLMK	A		Tg0321	Phosphate transport regulator, putative
	O2_96942	909.799	3	2726.37	2726.37	0.001535	1	113.7	110	134	R	VPGELSGEFLALVDSGIDTYEKLMK	A	Oxidation (M)	Tg0321	Phosphate transport regulator, putative
	O4_40615	556.973	3	1667.9	1667.9	0.00141	1	40.04	22	36	K	AGNDVLLIGREEQVR	A		Tg0322	2-dehydropantoate reductase
	O3_81588	908.554	2	1815.09	1815.09	0.005703	0	108.14	3	21	R	IYVLGAGSIGSLLGALLAK	A		Tg0322	2-dehydropantoate reductase
	O2_9549	550.329	2	1098.64	1098.64	-0.000844	0	68.06	284	292	R	NELLWALIK	A		Tg0322	2-dehydropantoate reductase
	O4_54261	720.063	3	2157.17	2157.17	-0.001834	0	55.34	55	74	K	VNASLHAPDEPPELLLLTTK	S		Tg0322	2-dehydropantoate reductase
	O2_42162	786.993	2	1571.97	1571.97	0.002393	0	40.11	31	44	K	YLVPYALLLIPGIK	R		Tg0323	Conserved hypothetical protein
	O1_39516	551.308	3	1650.9	1650.91	-0.004017	0	39.32	165	179	K	TRPEPSVEALKPATR	D		Tg0324	RNA methyltransferase
	O4_41884	846.437	2	1690.86	1690.86	0.00342	0	82.77	80	94	K	ALPELSFEGVTPFER	R		Tg0325	Methylated-DNA--protein-cysteine methyltransferase
	O1_8738	555.314	2	1108.61	1108.61	-0.000175	0	63.1	107	117	R	GTVITYGSLAK	A		Tg0325	Methylated-DNA--protein-cysteine methyltransferase
	O5_9798	570.315	2	1138.62	1138.61	0.002153	0	57.93	24	33	R	IQGISFAFTR	G		Tg0325	Methylated-DNA--protein-cysteine methyltransferase
	O1_2393	431.743	2	861.471	861.471	-0.000177	0	32.74	42	48	R	NLAEFLR	G		Tg0325	Methylated-DNA--protein-cysteine methyltransferase
	O5_10034	572.316	2	1142.62	1142.62	-2.3e-05	0	63.17	70	79	R	VLIGELENEK	A		Tg0325	Methylated-DNA--protein-cysteine methyltransferase
	O1_53334	941.984	2	1881.95	1881.95	0.006013	0	82.99	54	69	R	VSLDVQPSNYTELVYR	V		Tg0325	Methylated-DNA--protein-cysteine methyltransferase
	O4_40435	555.942	3	1664.8	1664.8	-0.001278	1	35.08	298	311	K	HVAEAYEYLGEKEK	A		Tg0326	TRP-repeat-containing protein
	O2_45201	810.4	2	1618.79	1618.78	0.001419	1	93.53	326	339	R	ILKANEETSQFPEN	-		Tg0326	TRP-repeat-containing protein
	O5_29579	762.382	2	1522.75	1522.75	0.003658	0	72.22	153	165	K	LGWLESAAWAYEK	A		Tg0326	TRP-repeat-containing protein
	O4_16739	612.294	2	1222.57	1222.57	0.001947	0	54.99	226	235	K	LYEELGNEEK	A		Tg0326	TRP-repeat-containing protein
	O4_28999	484.243	3	1449.71	1449.71	-0.001243	1	39.1	226	237	K	LYEELGNEEKAR	E		Tg0326	TRP-repeat-containing protein
	O5_43157	696.38	3	2086.12	2086.12	0.003949	2	31.07	93	112	K	ALKETKGDIAEAILQLTEGS	-		Tg0327	Nascent polypeptide-associated complex protein
	O5_38419	887.959	2	1773.9	1773.9	0.003851	1	74.11	96	112	K	ETKGDIAEAILQLTEGS	-		Tg0327	Nascent polypeptide-associated complex protein
	O2_32466	708.865	2	1415.71	1415.71	7.7e-05	0	48.33	99	112	K	GDIAEAILQLTEGS	-		Tg0327	Nascent polypeptide-associated complex protein
	O5_41547	649.357	3	1945.05	1945.04	0.003828	2	41.11	20	36	K	MEELEGVKEVVLKLEGK	E	Oxidation (M)	Tg0327	Nascent polypeptide-associated complex protein
	O5_22476	689.355	2	1376.7	1376.69	0.00146	0	46.81	55	66	K	TYQIVPGSEEVR	E		Tg0327	Nascent polypeptide-associated complex protein
	O5_731	386.24	2	770.465	770.465	0.000436	0	31.75	211	217	R	ALLALDR	M		Tg0328	Conserved hypothetical protein
	O5_28190	746.389	2	1490.76	1490.76	0.002206	0	93.45	126	140	R	GAPLLSEYASEGLGK	A		Tg0328	Conserved hypothetical protein
	O5_16256	624.322	2	1246.63	1246.63	-0.000179	0	61.99	260	270	K	ISGEEEEILTK	Q		Tg0328	Conserved hypothetical protein
	O5_6651	531.787	2	1061.56	1061.56	0.00171	0	64.85	326	334	R	MDALWVLSK	V		Tg0328	Conserved hypothetical protein
	O4_38770	815.933	2	1629.85	1629.85	0.001248	0	126	167	182	R	QVQSAAIAALTEMAAR	T		Tg0328	Conserved hypothetical protein
	O1_74678	1196.66	2	2391.3	2391.29	0.007716	0	95.18	335	356	K	VTSQLTPTDAYSVLPVLAEFLK	S		Tg0328	Conserved hypothetical protein
	O1_25402	691.303	2	1380.59	1380.59	-0.002801	0	61.03	199	211	K	CGIGVCGSCNLGK	Y		Tg0329	Dihydroorotate dehydrogenase electron transfer subunit
	O4_46357	898.048	2	1794.08	1794.08	0.004512	0	83.05	89	106	R	VALVSGGIGIPPLYALVR	A		Tg0329	Dihydroorotate dehydrogenase electron transfer subunit
	O3_76175	880.439	2	1758.86	1758.86	0.002123	0	81.59	652	666	K	ADGYWYFDGKPVTIK	F		Tg0331	Solute binding protein, putative
	O2_34171	726.359	2	1450.7	1450.71	-0.005581	0	107.79	704	717	K	AGAVVFAEDPANYK	W		Tg0331	Solute binding protein, putative
	O3_65492	543.961	3	1628.86	1628.86	-0.001947	2	40.98	637	650	K	AKEQVAKYGHTLER	K		Tg0331	Solute binding protein, putative
	O3_59696	776.891	2	1551.77	1551.76	0.003264	0	63.2	593	606	K	AMLGCIRPSHPADK	Y		Tg0331	Solute binding protein, putative
	O2_4523	476.216	2	950.416	950.417	-0.000315	0	43.18	222	228	R	CTWEIDK	T		Tg0331	Solute binding protein, putative
	O2_27872	667.824	2	1333.63	1333.63	1.2e-05	1	85.63	222	232	R	CTWEIDKTPGK	V		Tg0331	Solute binding protein, putative
	O2_74657	1047.54	2	2093.07	2093.06	0.009236	0	137.61	549	567	K	DAPIVTVGDNVYFNPFAVR	E		Tg0331	Solute binding protein, putative
	O2_104762	1069.58	3	3205.72	3205.71	0.008953	0	102.01	471	500	K	DSGLPIDPVPDVIEYIGVQGQETVILQIAK	G		Tg0331	Solute binding protein, putative
	O4_30940	742.873	2	1483.73	1483.73	0.00115	0	121.83	580	592	R	DYIVQNIYQGSGK	A		Tg0331	Solute binding protein, putative
	O3_5870	470.759	2	939.502	939.507	-0.004129	0	47.35	768	775	R	EFLTFVGK	L		Tg0331	Solute binding protein, putative
	O3_4976	454.758	2	907.502	907.501	0.000183	0	48.19	677	684	K	EIGLYVSK	L		Tg0331	Solute binding protein, putative
	O3_42305	678.859	2	1355.7	1355.7	-0.00045	0	114.56	145	157	K	EIVSDPNVGLGTR	W		Tg0331	Solute binding protein, putative
	O4_6339	527.783	2	1053.55	1053.55	0.002164	0	59.28	58	66	K	FALQAFETK	Y		Tg0331	Solute binding protein, putative
	O2_2343	427.742	2	853.47	853.47	0.00026	1	45.11	690	696	K	FGFKVEK	L		Tg0331	Solute binding protein, putative
	O3_25353	397.555	3	1189.64	1189.65	-0.001121	1	44.46	667	675	K	FIIRIEDER	K		Tg0331	Solute binding protein, putative
	O4_21897	440.255	3	1317.74	1317.74	0.001824	2	43.52	667	676	K	FIIRIEDERK	E		Tg0331	Solute binding protein, putative
	O2_93876	1299.63	2	2597.25	2597.23	0.011546	1	95.01	424	445	R	FNADKQFFNNYGNLFISNGPYK	L		Tg0331	Solute binding protein, putative
	O2_94977	1319.63	2	2637.24	2637.23	0.010567	0	110.51	501	525	K	GEYDIGMFAFPSGVYSGLGEDVISK	L		Tg0331	Solute binding protein, putative
	O1_86788	960.479	3	2878.41	2878.41	0.004075	1	70.51	501	527	K	GEYDIGMFAFPSGVYSGLGEDVISKLK	L		Tg0331	Solute binding protein, putative
	O2_100202	965.811	3	2894.41	2894.4	0.005456	1	73.8	501	527	K	GEYDIGMFAFPSGVYSGLGEDVISKLK	L	Oxidation (M)	Tg0331	Solute binding protein, putative
	O3_117955	1327.63	2	2653.24	2653.23	0.011648	0	100.62	501	525	K	GEYDIGMFAFPSGVYSGLGEDVISK	L	Oxidation (M)	Tg0331	Solute binding protein, putative
	O1_87992	1475.72	2	2949.43	2949.42	0.014104	0	106.89	172	199	K	IAQFASTGAMFMSAFNPVGGLNDVYSVR	V		Tg0331	Solute binding protein, putative
	O2_101743	1483.72	2	2965.42	2965.41	0.013185	0	61.03	172	199	K	IAQFASTGAMFMSAFNPVGGLNDVYSVR	V	Oxidation (M)	Tg0331	Solute binding protein, putative
	O1_88415	994.807	3	2981.4	2981.41	-0.00751	0	58.11	172	199	K	IAQFASTGAMFMSAFNPVGGLNDVYSVR	V	Oxidation (M), Oxidation (M)	Tg0331	Solute binding protein, putative
	O2_48914	839.955	2	1677.9	1677.89	0.002341	2	64.34	671	684	R	IEDERKEIGLYVSK	L		Tg0331	Solute binding protein, putative
	O4_18379	627.797	2	1253.58	1253.58	0.001433	0	91.71	399	409	K	IMDAIMNGDFK	G		Tg0331	Solute binding protein, putative
	O3_34460	643.793	2	1285.57	1285.57	0.002595	0	73.99	399	409	K	IMDAIMNGDFK	G	Oxidation (M), Oxidation (M)	Tg0331	Solute binding protein, putative
	O2_27776	667.351	2	1332.69	1332.69	0.000659	0	105.44	115	126	K	INMGLGIFESPR	V		Tg0331	Solute binding protein, putative
	O4_23537	675.348	2	1348.68	1348.68	0.00154	0	100.47	115	126	K	INMGLGIFESPR	V	Oxidation (M)	Tg0331	Solute binding protein, putative
	O4_48721	944.488	2	1886.96	1886.96	0.003968	1	91.37	651	666	R	KADGYWYFDGKPVTIK	F		Tg0331	Solute binding protein, putative
	O3_61364	790.41	2	1578.81	1578.8	0.000864	1	103.03	703	717	K	KAGAVVFAEDPANYK	W		Tg0331	Solute binding protein, putative
	O2_6966	518.805	2	1035.6	1035.6	-0.000572	1	55.56	676	684	R	KEIGLYVSK	L		Tg0331	Solute binding protein, putative
	O2_51699	569.974	3	1706.9	1706.9	0.000433	2	49.1	702	717	R	KKAGAVVFAEDPANYK	W		Tg0331	Solute binding protein, putative
	O2_98837	941.163	3	2820.47	2820.46	0.00713	2	89.38	366	390	K	KYGIDKTYSFSSSGEGILWLDLLTK	E		Tg0331	Solute binding protein, putative
	O3_14665	548.805	2	1095.6	1095.6	-0.000388	1	57.55	685	693	K	LLEDKFGFK	V		Tg0331	Solute binding protein, putative
	O1_29181	726.909	2	1451.8	1451.8	0.001249	2	79.64	685	696	K	LLEDKFGFKVEK	L		Tg0331	Solute binding protein, putative
	O3_614	351.7	2	701.385	701.386	-0.000999	0	36.47	697	701	K	LLWDR	K		Tg0331	Solute binding protein, putative
	O2_33580	479.611	3	1435.81	1435.81	0.002507	1	78.5	446	457	K	LVKYDPNALYLK	L		Tg0331	Solute binding protein, putative
	O2_59011	603.018	3	1806.03	1806.03	0.001604	2	69.17	446	460	K	LVKYDPNALYLKLEK	F		Tg0331	Solute binding protein, putative
	O2_109483	1240.02	3	3717.04	3717.02	0.014124	1	84.31	466	500	R	NVLGKDSGLPIDPVPDVIEYIGVQGQETVILQIAK	G		Tg0331	Solute binding protein, putative
	O3_95014	1011.99	2	2021.97	2021.96	0.005901	0	110.54	429	445	K	QFFNNYGNLFISNGPYK	L		Tg0331	Solute binding protein, putative
	O3_98354	1039.46	2	2076.91	2076.9	0.002982	0	107.69	531	548	K	SASSYNELTVNDWHDPDK	D		Tg0331	Solute binding protein, putative
	O3_130157	1384.99	3	4151.94	4151.95	-0.007947	1	114.32	531	567	K	SASSYNELTVNDWHDPDKDAPIVTVGDNVYFNPFAVR	E		Tg0331	Solute binding protein, putative
	O4_46392	898.928	2	1795.84	1795.84	0.000112	0	119.31	100	114	K	TFDVTNPDQFWDLAK	I		Tg0331	Solute binding protein, putative
	O1_89820	1043.18	3	3126.52	3126.51	0.006087	1	62.36	100	126	K	TFDVTNPDQFWDLAKINMGLGIFESPR	V	Oxidation (M)	Tg0331	Solute binding protein, putative
	O2_75483	1059.05	2	2116.08	2116.07	0.006618	0	132.55	372	390	K	TYSFSSSGEGILWLDLLTK	E		Tg0331	Solute binding protein, putative
	O3_124807	1032.53	3	3094.56	3094.55	0.012291	1	105.34	372	398	K	TYSFSSSGEGILWLDLLTKEHDQDIIK	I		Tg0331	Solute binding protein, putative
	O1_43013	849.949	2	1697.88	1697.88	0.002704	0	121.31	127	140	R	VFLVETWTFFPANK	E		Tg0331	Solute binding protein, putative
	O1_59921	992.523	2	1983.03	1983.03	0.005012	1	109.74	127	142	R	VFLVETWTFFPANKER	V		Tg0331	Solute binding protein, putative
	O2_43005	792.442	2	1582.87	1582.87	0.002374	1	110.02	143	157	R	VKEIVSDPNVGLGTR	W		Tg0331	Solute binding protein, putative
	O3_93008	664.66	3	1990.96	1990.96	0.000449	1	48.95	257	273	K	VKVTYTCDVGEWHNGVK	G		Tg0331	Solute binding protein, putative
	O1_75161	1198.58	2	2395.14	2395.13	0.008224	0	175.56	200	221	R	VSTLVTDYGGATNFDGIYSPYR	C		Tg0331	Solute binding protein, putative
	O3_76442	882.905	2	1763.79	1763.79	0.000901	0	113.77	259	273	K	VTYTCDVGEWHNGVK	G		Tg0331	Solute binding protein, putative
	O3_113546	831.73	3	2492.17	2492.16	0.004557	1	43.35	259	280	K	VTYTCDVGEWHNGVKGSIDDIK	N		Tg0331	Solute binding protein, putative
	O2_12011	561.31	2	1120.6	1120.6	0.001743	0	75.29	571	579	R	YALNWLVSR	D		Tg0331	Solute binding protein, putative
	O2_93646	1294.17	2	2586.33	2586.32	0.008404	1	62.81	571	592	R	YALNWLVSRDYIVQNIYQGSGK	A		Tg0331	Solute binding protein, putative
	O2_9364	548.785	2	1095.56	1095.56	-0.00478	0	66.37	449	457	K	YDPNALYLK	L		Tg0331	Solute binding protein, putative
	O4_29899	733.899	2	1465.78	1465.78	0.002217	1	81.23	449	460	K	YDPNALYLKLEK	F		Tg0331	Solute binding protein, putative
	O2_73152	686.361	3	2056.06	2056.06	-0.000525	2	53.63	449	465	K	YDPNALYLKLEKFTGER	N		Tg0331	Solute binding protein, putative
	O2_107562	1139.86	3	3416.56	3416.55	0.011358	0	80.62	607	636	K	YFEPVYQALGMSTAGDEDYALYLLNEGMEK	A		Tg0331	Solute binding protein, putative
	O2_111158	1047.75	4	4186.98	4186.98	0.007447	2	53.13	607	643	K	YFEPVYQALGMSTAGDEDYALYLLNEGMEKAKEQVAK	Y	Oxidation (M)	Tg0331	Solute binding protein, putative
	O2_107718	1145.19	3	3432.55	3432.54	0.012439	0	106.75	607	636	K	YFEPVYQALGMSTAGDEDYALYLLNEGMEK	A	Oxidation (M)	Tg0331	Solute binding protein, putative
	O2_107790	1150.52	3	3448.54	3448.54	0.00752	0	109.32	607	636	K	YFEPVYQALGMSTAGDEDYALYLLNEGMEK	A	Oxidation (M), Oxidation (M)	Tg0331	Solute binding protein, putative
	O3_4100	438.222	2	874.429	874.43	-0.000455	0	41.62	644	650	K	YGHTLER	K		Tg0331	Solute binding protein, putative
	O3_118798	898.464	3	2692.37	2692.36	0.006286	1	88.78	367	390	K	YGIDKTYSFSSSGEGILWLDLLTK	E		Tg0331	Solute binding protein, putative
	O3_128891	918.719	4	3670.85	3670.84	0.007859	2	97.06	367	398	K	YGIDKTYSFSSSGEGILWLDLLTKEHDQDIIK	I		Tg0331	Solute binding protein, putative
	O3_130690	1418.02	3	4251.04	4251.02	0.019028	0	81.82	330	365	K	YVHPLADDQIAAYYMFYPSLPWELYWAMGELVANSK	K		Tg0331	Solute binding protein, putative
	O5_11515	581.287	2	1160.56	1160.56	0.001029	0	74.42	148	158	R	AANNPGSLFDR	S		Tg0332	Dipeptide transport system permease protein dppB or oligopeptide transport system permease protein oppB
	O4_25115	688.353	2	1374.69	1374.69	0.001885	1	66.4	43	54	R	EALRAWDQTTGK	Q		Tg0332	Dipeptide transport system permease protein dppB or oligopeptide transport system permease protein oppB
	O3_91746	985.489	2	1968.96	1968.96	0.004533	1	96.79	78	93	R	EQYNLDKGYWGQVLEK	T		Tg0332	Dipeptide transport system permease protein dppB or oligopeptide transport system permease protein oppB
	O2_86583	805.071	3	2412.19	2412.19	0.004054	2	72.04	78	96	R	EQYNLDKGYWGQVLEKTWR	S		Tg0332	Dipeptide transport system permease protein dppB or oligopeptide transport system permease protein oppB
	O4_7582	540.279	2	1078.54	1078.54	-0.000291	0	32.52	85	93	K	GYWGQVLEK	T		Tg0332	Dipeptide transport system permease protein dppB or oligopeptide transport system permease protein oppB
	O4_5144	509.81	2	1017.6	1017.6	-2.9e-05	0	64.56	118	125	K	IILMYLPR	S		Tg0332	Dipeptide transport system permease protein dppB or oligopeptide transport system permease protein oppB
	O4_5639	517.808	2	1033.6	1033.6	0.001052	0	59.49	118	125	K	IILMYLPR	S	Oxidation (M)	Tg0332	Dipeptide transport system permease protein dppB or oligopeptide transport system permease protein oppB
	O2_13096	573.857	2	1145.7	1145.7	-0.000584	1	64.56	117	125	R	KIILMYLPR	S		Tg0332	Dipeptide transport system permease protein dppB or oligopeptide transport system permease protein oppB
	O4_12576	388.239	3	1161.69	1161.69	-7.9e-05	1	26.68	117	125	R	KIILMYLPR	S	Oxidation (M)	Tg0332	Dipeptide transport system permease protein dppB or oligopeptide transport system permease protein oppB
	O3_12046	352.882	3	1055.62	1055.62	0.000794	1	37.37	253	261	R	KVIYGHALR	A		Tg0332	Dipeptide transport system permease protein dppB or oligopeptide transport system permease protein oppB
	O2_80895	747.056	3	2238.14	2238.14	0.001692	2	66.34	76	93	K	LREQYNLDKGYWGQVLEK	T		Tg0332	Dipeptide transport system permease protein dppB or oligopeptide transport system permease protein oppB
	O5_39552	911.965	2	1821.92	1821.91	0.004351	0	82.07	230	245	R	NIMIGTLQEDFIMAAR	A		Tg0332	Dipeptide transport system permease protein dppB or oligopeptide transport system permease protein oppB
	O2_60715	919.962	2	1837.91	1837.91	0.002232	0	84.09	230	245	R	NIMIGTLQEDFIMAAR	A	Oxidation (M)	Tg0332	Dipeptide transport system permease protein dppB or oligopeptide transport system permease protein oppB
	O3_83866	927.96	2	1853.9	1853.9	0.002913	0	113.16	230	245	R	NIMIGTLQEDFIMAAR	A	Oxidation (M), Oxidation (M)	Tg0332	Dipeptide transport system permease protein dppB or oligopeptide transport system permease protein oppB
	O4_6251	526.767	2	1051.52	1051.52	0.000463	0	42.74	58	66	R	QTLGDEVYK	E		Tg0332	Dipeptide transport system permease protein dppB or oligopeptide transport system permease protein oppB
	O4_21378	655.335	2	1308.66	1308.66	-0.00068	1	58.1	58	68	R	QTLGDEVYKEK	R		Tg0332	Dipeptide transport system permease protein dppB or oligopeptide transport system permease protein oppB
	O2_35490	367.196	4	1464.76	1464.76	-0.001137	2	49.66	58	69	R	QTLGDEVYKEKR	K		Tg0332	Dipeptide transport system permease protein dppB or oligopeptide transport system permease protein oppB
	O2_5252	490.763	2	979.511	979.513	-0.001263	1	40.01	97	104	R	SLKWDFGK	S		Tg0332	Dipeptide transport system permease protein dppB or oligopeptide transport system permease protein oppB
	O4_18756	630.832	2	1259.65	1259.65	0.00146	0	90.39	105	116	K	SQLTIGGTNDVR	K		Tg0332	Dipeptide transport system permease protein dppB or oligopeptide transport system permease protein oppB
	O2_30724	694.879	2	1387.74	1387.74	0.000905	1	65.87	105	117	K	SQLTIGGTNDVRK	I		Tg0332	Dipeptide transport system permease protein dppB or oligopeptide transport system permease protein oppB
	O4_20183	645.809	2	1289.6	1289.6	7e-05	0	78.53	32	42	K	VTIDQNEANMR	E		Tg0332	Dipeptide transport system permease protein dppB or oligopeptide transport system permease protein oppB
	O2_25115	653.807	2	1305.6	1305.6	0.000351	0	92.05	32	42	K	VTIDQNEANMR	E	Oxidation (M)	Tg0332	Dipeptide transport system permease protein dppB or oligopeptide transport system permease protein oppB
	O4_36084	787.874	2	1573.73	1573.73	0.002822	0	75.35	102	115	K	ATYTLPEGYYDGPK	G		Tg0333	Dipeptide transport system permease protein dppC or oligopeptide transport system permease protein oppC
	O4_18712	630.33	2	1258.65	1258.65	-1.1e-05	0	70.13	277	287	R	DLWGAIVWGSR	I		Tg0333	Dipeptide transport system permease protein dppC or oligopeptide transport system permease protein oppC
	O2_39064	756.379	2	1510.74	1510.74	0.001056	1	56.22	8	19	K	ESLQDFVNEFKR	E		Tg0333	Dipeptide transport system permease protein dppC or oligopeptide transport system permease protein oppC
	O4_14451	594.833	2	1187.65	1187.65	-0.000353	0	73.48	155	166	K	EVSSGITVAIGR	D		Tg0333	Dipeptide transport system permease protein dppC or oligopeptide transport system permease protein oppC
	O1_44186	856.921	2	1711.83	1711.82	0.004273	0	91.86	73	87	K	FTSHDLMGQVVYTSK	D		Tg0333	Dipeptide transport system permease protein dppC or oligopeptide transport system permease protein oppC
	O2_53214	864.919	2	1727.82	1727.82	0.004355	0	103.53	73	87	K	FTSHDLMGQVVYTSK	D	Oxidation (M)	Tg0333	Dipeptide transport system permease protein dppC or oligopeptide transport system permease protein oppC
	O2_109610	1259.72	3	3776.15	3776.13	0.016749	1	25.28	455	488	K	GYWWWVLPPGLGIALVGLTFVLIGTALDRILNPR	L		Tg0333	Dipeptide transport system permease protein dppC or oligopeptide transport system permease protein oppC
	O2_96025	896.534	3	2686.58	2686.58	0.00225	0	43.14	325	349	R	INELFSSIPSLPILILIGATLGHIR	L		Tg0333	Dipeptide transport system permease protein dppC or oligopeptide transport system permease protein oppC
	O4_15781	602.838	2	1203.66	1203.66	0.0001	1	38.57	242	251	R	ITIRDYPQAK	V		Tg0333	Dipeptide transport system permease protein dppC or oligopeptide transport system permease protein oppC
	O1_22431	661.333	2	1320.65	1320.65	0.002451	0	71.87	136	146	K	MNIYLDRPDGK	S		Tg0333	Dipeptide transport system permease protein dppC or oligopeptide transport system permease protein oppC
	O3_40944	669.328	2	1336.64	1336.64	-0.002268	0	54.02	136	146	K	MNIYLDRPDGK	S	Oxidation (M)	Tg0333	Dipeptide transport system permease protein dppC or oligopeptide transport system permease protein oppC
	O4_37632	803.385	2	1604.76	1604.75	0.001777	0	73.64	173	185	K	NVYMWLYETTTGK	T		Tg0333	Dipeptide transport system permease protein dppC or oligopeptide transport system permease protein oppC
	O4_38364	811.383	2	1620.75	1620.75	0.001258	0	83.79	173	185	K	NVYMWLYETTTGK	T	Oxidation (M)	Tg0333	Dipeptide transport system permease protein dppC or oligopeptide transport system permease protein oppC
	O2_1349	395.728	2	789.442	789.442	-0.000185	0	45.78	371	377	R	SMALQIK	E		Tg0333	Dipeptide transport system permease protein dppC or oligopeptide transport system permease protein oppC
	O2_107506	1138.29	3	3411.85	3411.84	0.011807	0	61.56	186	216	K	TISPDEVPLSVILIQDMVRPLFAVVDPSAYK	T		Tg0333	Dipeptide transport system permease protein dppC or oligopeptide transport system permease protein oppC
	O2_107686	1143.62	3	3427.84	3427.83	0.012888	0	91.41	186	216	K	TISPDEVPLSVILIQDMVRPLFAVVDPSAYK	T	Oxidation (M)	Tg0333	Dipeptide transport system permease protein dppC or oligopeptide transport system permease protein oppC
	O2_32727	710.894	2	1419.77	1419.77	0.001646	0	91.92	252	264	K	VDVSNITVTFLGR	V		Tg0333	Dipeptide transport system permease protein dppC or oligopeptide transport system permease protein oppC
	O4_23328	673.314	2	1344.61	1344.61	0.000213	0	108.81	265	276	R	VYGNMGTDYLGR	D		Tg0333	Dipeptide transport system permease protein dppC or oligopeptide transport system permease protein oppC
	O5_21345	681.311	2	1360.61	1360.61	-0.000306	0	91.54	265	276	R	VYGNMGTDYLGR	D	Oxidation (M)	Tg0333	Dipeptide transport system permease protein dppC or oligopeptide transport system permease protein oppC
	O2_77834	729.702	3	2186.08	2186.08	0.004821	2	57.54	3	19	R	WVDFKESLQDFVNEFKR	E		Tg0333	Dipeptide transport system permease protein dppC or oligopeptide transport system permease protein oppC
	O5_9135	561.788	2	1121.56	1121.56	-7e-06	0	89.79	24	33	R	AVDDISFDLK	K		Tg0334	ABC-type dipeptide/oligopeptide transport system, ATPase component
	O1_80771	855.771	3	2564.29	2564.28	0.012251	2	77.55	24	48	R	AVDDISFDLKKGEVLGLAGESGCGK	S		Tg0334	ABC-type dipeptide/oligopeptide transport system, ATPase component
	O1_60358	666.3	3	1995.88	1995.87	0.005079	1	50.56	291	306	R	CPYAMDVCKEQEPELK	E		Tg0334	ABC-type dipeptide/oligopeptide transport system, ATPase component
	O3_94581	671.63	3	2011.87	2011.87	0.00046	1	47.25	291	306	R	CPYAMDVCKEQEPELK	E	Oxidation (M)	Tg0334	ABC-type dipeptide/oligopeptide transport system, ATPase component
	O1_38780	817.391	2	1632.77	1632.76	0.007243	1	37.55	307	319	K	EIDKDHYAACWLL	-		Tg0334	ABC-type dipeptide/oligopeptide transport system, ATPase component
	O2_20418	620.351	2	1238.69	1238.69	0.001006	0	65.8	76	86	R	EIVGLPEDVLR	K		Tg0334	ABC-type dipeptide/oligopeptide transport system, ATPase component
	O1_24755	684.4	2	1366.78	1366.78	0.00285	1	56.14	76	87	R	EIVGLPEDVLRK	E		Tg0334	ABC-type dipeptide/oligopeptide transport system, ATPase component
	O1_5392	502.268	2	1002.52	1002.52	-0.001267	0	44.05	233	241	K	IIEIGDSEK	I		Tg0334	ABC-type dipeptide/oligopeptide transport system, ATPase component
	O1_78694	832.091	3	2493.25	2493.24	0.006966	1	64.41	233	253	K	IIEIGDSEKIYYEPAHPYTQK	L		Tg0334	ABC-type dipeptide/oligopeptide transport system, ATPase component
	O2_106983	1126.59	3	3376.74	3376.74	0.003616	0	110.18	94	123	K	ISMIFQGAMNALNPVYTVGYQMIEPLVLHK	G		Tg0334	ABC-type dipeptide/oligopeptide transport system, ATPase component
	O2_107104	1131.92	3	3392.75	3392.73	0.013697	0	116.56	94	123	K	ISMIFQGAMNALNPVYTVGYQMIEPLVLHK	G	Oxidation (M)	Tg0334	ABC-type dipeptide/oligopeptide transport system, ATPase component
	O2_107457	1137.25	3	3408.73	3408.73	0.005778	0	119.49	94	123	K	ISMIFQGAMNALNPVYTVGYQMIEPLVLHK	G	Oxidation (M), Oxidation (M)	Tg0334	ABC-type dipeptide/oligopeptide transport system, ATPase component
	O1_11993	586.834	2	1171.65	1171.66	-0.001834	1	61.92	65	75	K	IVDGSIKIDGR	E		Tg0334	ABC-type dipeptide/oligopeptide transport system, ATPase component
	O1_32532	755.372	2	1508.73	1508.73	9.8e-05	0	68.97	242	253	K	IYYEPAHPYTQK	L		Tg0334	ABC-type dipeptide/oligopeptide transport system, ATPase component
	O3_51641	731.371	2	1460.73	1460.73	-0.001476	1	118.19	34	48	K	KGEVLGLAGESGCGK	S		Tg0334	ABC-type dipeptide/oligopeptide transport system, ATPase component
	O1_81850	875.479	3	2623.41	2623.4	0.012717	1	73.67	261	283	R	LHEDVEKLEFIPGQPPNLINPPK	G		Tg0334	ABC-type dipeptide/oligopeptide transport system, ATPase component
	O1_88549	999.863	3	2996.57	2996.55	0.012688	2	79.22	261	286	R	LHEDVEKLEFIPGQPPNLINPPKGCR	F		Tg0334	ABC-type dipeptide/oligopeptide transport system, ATPase component
	O1_968	385.25	2	768.485	768.486	-0.0003	0	44.77	254	260	K	LLASIPR	L		Tg0334	ABC-type dipeptide/oligopeptide transport system, ATPase component
	O5_4430	497.726	2	993.438	993.438	2.8e-05	0	32.53	13	19	K	MYYFTNR	G		Tg0334	ABC-type dipeptide/oligopeptide transport system, ATPase component
	O2_45227	810.909	2	1619.8	1619.81	-0.000697	0	108.34	49	64	K	SSLGFTLMGMPTPPGK	I		Tg0334	ABC-type dipeptide/oligopeptide transport system, ATPase component
	O1_38852	818.911	2	1635.81	1635.8	0.007984	0	74.1	49	64	K	SSLGFTLMGMPTPPGK	I	Oxidation (M)	Tg0334	ABC-type dipeptide/oligopeptide transport system, ATPase component
	O5_34262	826.906	2	1651.8	1651.79	0.002665	0	69.5	49	64	K	SSLGFTLMGMPTPPGK	I	Oxidation (M), Oxidation (M)	Tg0334	ABC-type dipeptide/oligopeptide transport system, ATPase component
	O3_3746	426.737	2	851.459	851.457	0.001559	0	41.45	225	232	K	VAIMYAGK	I		Tg0334	ABC-type dipeptide/oligopeptide transport system, ATPase component
	O2_48917	839.956	2	1677.9	1677.9	-0.000703	0	99.16	137	150	K	YLELVGLDPEIVYR	Y		Tg0334	ABC-type dipeptide/oligopeptide transport system, ATPase component
	O1_84659	926.808	3	2777.4	2777.41	-0.007033	1	42.01	137	160	K	YLELVGLDPEIVYRYPHELSGGMK	Q		Tg0334	ABC-type dipeptide/oligopeptide transport system, ATPase component
	O3_16256	373.515	3	1117.52	1117.52	-4.2e-05	0	29.46	151	160	R	YPHELSGGMK	Q		Tg0334	ABC-type dipeptide/oligopeptide transport system, ATPase component
	O1_3924	473.769	2	945.524	945.52	0.003386	0	61.34	200	207	R	AEILELMK	E		Tg0335	ABC-type dipeptide/oligopeptide transport system, ATPase component
	O1_16962	620.369	2	1238.72	1238.72	-0.000556	1	56.42	2	12	M	AEPVLKVENLK	K		Tg0335	ABC-type dipeptide/oligopeptide transport system, ATPase component
	O1_24784	684.417	2	1366.82	1366.82	0.001289	2	47.69	2	13	M	AEPVLKVENLKK	Y		Tg0335	ABC-type dipeptide/oligopeptide transport system, ATPase component
	O1_50744	608	3	1820.98	1820.97	0.007321	2	44.43	135	149	R	AEREELIYKALEMVK	I		Tg0335	ABC-type dipeptide/oligopeptide transport system, ATPase component
	O2_91959	1257.19	2	2512.37	2512.36	0.004364	0	130.86	177	199	R	ALILNPTFIVADEPVSMLDVSIR	A		Tg0335	ABC-type dipeptide/oligopeptide transport system, ATPase component
	O6_5586	695.906	2	1389.8	1389.8	-0.00031	0	48	262	274	R	ALLAAVPEPKPER	R		Tg0335	ABC-type dipeptide/oligopeptide transport system, ATPase component
	O1_34216	516.307	3	1545.9	1545.9	-0.000191	1	43.62	262	275	R	ALLAAVPEPKPERR	K		Tg0335	ABC-type dipeptide/oligopeptide transport system, ATPase component
	O1_10406	568.305	2	1134.6	1134.59	0.003961	0	71.97	35	45	K	AVDGISFEIGK	Q		Tg0335	ABC-type dipeptide/oligopeptide transport system, ATPase component
	O2_93844	1298.66	2	2595.31	2595.3	0.00914	1	108.37	35	59	K	AVDGISFEIGKQQVFALVGESGCGK	S		Tg0335	ABC-type dipeptide/oligopeptide transport system, ATPase component
	O1_60176	996.026	2	1990.04	1990.03	0.007669	1	104.61	280	298	K	ELPIKGEVPSAANVPPGCR	F		Tg0335	ABC-type dipeptide/oligopeptide transport system, ATPase component
	O3_18728	377.191	3	1128.55	1128.55	0.000422	0	45.31	160	169	R	FPHMLSGGQR	Q		Tg0335	ABC-type dipeptide/oligopeptide transport system, ATPase component
	O2_85146	790.107	3	2367.3	2367.3	0.004128	1	64.93	115	134	R	FRIFDILEEPLLIHGIGETR	A		Tg0335	ABC-type dipeptide/oligopeptide transport system, ATPase component
	O6_1783	523.253	2	1044.49	1044.49	-0.000349	0	59.73	309	317	K	GLCDVEQPK	L		Tg0335	ABC-type dipeptide/oligopeptide transport system, ATPase component
	O1_91650	827.899	4	3307.57	3307.55	0.01422	2	32.5	309	335	K	GLCDVEQPKLIEYEHNHWAECHLVGKF	-		Tg0335	ABC-type dipeptide/oligopeptide transport system, ATPase component
	O4_53325	1033.07	2	2064.13	2064.13	0.001529	0	114.14	117	134	R	IFDILEEPLLIHGIGETR	A		Tg0335	ABC-type dipeptide/oligopeptide transport system, ATPase component
	O3_105924	758.379	3	2272.12	2272.11	0.009876	1	32.07	150	169	K	ITPPEDYVGRFPHMLSGGQR	Q	Oxidation (M)	Tg0335	ABC-type dipeptide/oligopeptide transport system, ATPase component
	O1_36438	797.426	2	1592.84	1592.83	0.00709	0	118.2	77	90	R	IYLEGQDVTDIVTK	E		Tg0335	ABC-type dipeptide/oligopeptide transport system, ATPase component
	O2_89094	1227.64	2	2453.26	2453.27	-0.011503	1	121.13	77	97	R	IYLEGQDVTDIVTKEEVLAYR	R		Tg0335	ABC-type dipeptide/oligopeptide transport system, ATPase component
	O2_94200	870.798	3	2609.37	2609.37	0.000616	2	63.41	77	98	R	IYLEGQDVTDIVTKEEVLAYRR	K		Tg0335	ABC-type dipeptide/oligopeptide transport system, ATPase component
	O1_55737	954	2	1905.99	1905.98	0.009351	1	112.73	99	114	R	KVQIIFQDPFSSMNPR	F		Tg0335	ABC-type dipeptide/oligopeptide transport system, ATPase component
	O2_65907	641.664	3	1921.97	1921.97	-0.001543	1	57.43	99	114	R	KVQIIFQDPFSSMNPR	F	Oxidation (M)	Tg0335	ABC-type dipeptide/oligopeptide transport system, ATPase component
	O1_72032	761.368	3	2281.08	2281.07	0.007135	1	60.32	318	335	K	LIEYEHNHWAECHLVGKF	-		Tg0335	ABC-type dipeptide/oligopeptide transport system, ATPase component
	O1_52482	929.947	2	1857.88	1857.88	0.003312	0	88.75	213	228	K	MGVTYLYITHDMSTAR	Y		Tg0335	ABC-type dipeptide/oligopeptide transport system, ATPase component
	O1_53193	625.633	3	1873.88	1873.87	0.005717	0	51.2	213	228	K	MGVTYLYITHDMSTAR	Y	Oxidation (M)	Tg0335	ABC-type dipeptide/oligopeptide transport system, ATPase component
	O1_54107	630.964	3	1889.87	1889.87	0.006199	0	57.74	213	228	K	MGVTYLYITHDMSTAR	Y	Oxidation (M), Oxidation (M)	Tg0335	ABC-type dipeptide/oligopeptide transport system, ATPase component
	O1_30703	740.368	2	1478.72	1478.72	0.002267	0	104.49	46	59	K	QQVFALVGESGCGK	S		Tg0335	ABC-type dipeptide/oligopeptide transport system, ATPase component
	O3_53764	494.273	3	1479.8	1479.79	0.00374	1	45.6	250	261	K	RVIDNPLHPYTR	A		Tg0335	ABC-type dipeptide/oligopeptide transport system, ATPase component
	O6_505	412.232	2	822.449	822.449	0.000333	0	36.36	20	26	R	SFIDTLK	G		Tg0335	ABC-type dipeptide/oligopeptide transport system, ATPase component
	O1_23028	666.869	2	1331.72	1331.72	0.003506	1	76.56	20	31	R	SFIDTLKGAPQR	Y		Tg0335	ABC-type dipeptide/oligopeptide transport system, ATPase component
	O3_39775	662.857	2	1323.7	1323.69	0.006121	0	68.27	251	261	R	VIDNPLHPYTR	A		Tg0335	ABC-type dipeptide/oligopeptide transport system, ATPase component
	O1_73473	777.769	3	2330.28	2330.28	0.006257	2	50.65	277	298	K	VIKELPIKGEVPSAANVPPGCR	F		Tg0335	ABC-type dipeptide/oligopeptide transport system, ATPase component
	O2_56084	889.944	2	1777.87	1777.88	-0.007693	0	99.2	100	114	K	VQIIFQDPFSSMNPR	F		Tg0335	ABC-type dipeptide/oligopeptide transport system, ATPase component
	O2_45333	811.875	2	1621.74	1621.74	-0.006478	0	86.66	229	241	R	YFADWMAVMYLGR	I		Tg0335	ABC-type dipeptide/oligopeptide transport system, ATPase component
	O5_33711	819.877	2	1637.74	1637.74	0.002003	0	66.26	229	241	R	YFADWMAVMYLGR	I	Oxidation (M)	Tg0335	ABC-type dipeptide/oligopeptide transport system, ATPase component
	O4_45301	881.428	2	1760.84	1760.84	0.003503	0	90.94	75	90	K	ADPSTYAEVPWEGIAR	V		Tg0338	Glutamine synthetase
	O5_28235	746.905	2	1491.8	1491.79	0.001759	0	37.1	276	289	K	ALTALTNPTVNSYK	R		Tg0338	Glutamine synthetase
	O2_93832	865.807	3	2594.4	2594.39	0.009564	1	101.25	328	352	R	CPDPSANPYLAIAAVLIAGLDGIKR	K		Tg0338	Glutamine synthetase
	O2_95556	1332.16	2	2662.31	2662.29	0.012587	0	62.54	248	272	K	DGENVFIGEDGLSETALHFMAGILK	H		Tg0338	Glutamine synthetase
	O4_7230	537.788	2	1073.56	1073.56	-7e-06	0	41.36	269	278	R	DSVLLGDDLK	A		Tg0341	Conserved hypothetical protein
	O5_22589	690.807	2	1379.6	1379.6	0.000913	0	44.79	504	514	R	EEEGYVSPWER	A		Tg0341	Conserved hypothetical protein
	O1_81530	870.807	3	2609.4	2609.4	0.002927	0	60.03	153	175	R	LYILQRPNAPSPDPFNGETLVLR	A		Tg0341	Conserved hypothetical protein
	O5_43883	723.432	3	2167.27	2167.27	0.001884	1	49.79	308	328	K	VIPLSLHPGAQVVGVDLPTKK	T		Tg0341	Conserved hypothetical protein
	O5_16938	631.867	2	1261.72	1261.72	0.001556	0	81.07	354	365	R	VLGYPFIAGLGR	E		Tg0341	Conserved hypothetical protein
	O1_40904	555.273	3	1662.8	1662.8	-0.001025	1	27.3	355	368	R	ANAPALCKPDKYCR	G		Tg0344	DNA primase large subunit
	O5_20362	669.394	2	1336.77	1336.77	0.00124	0	36.46	295	306	R	EILPLIIEAGNR	C		Tg0344	DNA primase large subunit
	O5_20788	674.83	2	1347.65	1347.65	0.000632	0	40.4	1	10	-	MMLILEEYFK	N	Oxidation (M), Oxidation (M)	Tg0345	Conserved hypothetical protein
	O5_16074	620.849	2	1239.68	1239.68	0.001982	0	49.71	38	48	R	NVEIPISELAR	V		Tg0345	Conserved hypothetical protein
	O6_1412	500.308	2	998.602	998.603	-0.000476	1	56.86	29	37	R	KLGLAGWVR	N		Tg0346	Acylphosphatase
	O7_560	436.261	2	870.508	870.508	0.00028	0	69.96	30	37	K	LGLAGWVR	N		Tg0346	Acylphosphatase
	O5_39360	907.922	2	1813.83	1813.83	-0.003145	0	104.26	38	54	R	NLPDGSVEAVVEGDEER	V		Tg0346	Acylphosphatase
	O5_19635	660.81	2	1319.61	1319.6	0.002085	0	34.25	78	88	K	WEEPEGLEGFK	V		Tg0346	Acylphosphatase
	O5_27627	742.884	2	1483.75	1483.75	0.00315	0	34.65	73	84	R	ELHPYEIPMIAR	I	Oxidation (M)	Tg0347	Divalent cation tolerance protein CutA
	O7_1016	493.785	2	985.555	985.556	-0.00017	1	64.38	85	92	R	IDLDKLNR	E		Tg0347	Divalent cation tolerance protein CutA
	O5_17422	636.856	2	1271.7	1271.7	-2e-06	0	107.18	47	58	K	IEEGTEIGAILK	T		Tg0347	Divalent cation tolerance protein CutA
	O5_7713	362.887	3	1085.64	1085.64	0.001563	1	40.65	27	35	R	KLIVCANLR	E		Tg0347	Divalent cation tolerance protein CutA
	O5_3261	479.779	2	957.543	957.543	0.000295	0	55.51	28	35	K	LIVCANLR	E		Tg0347	Divalent cation tolerance protein CutA
	O3_42191	678.365	2	1354.72	1354.72	-0.000196	1	46.72	270	281	R	DSKIPVLLVPCD	-		Tg0349	Universal stress protein
	O2_39079	756.404	2	1510.79	1510.79	0.000547	0	49.76	5	17	R	ILYPTDFSEVSLK	A		Tg0349	Universal stress protein
	O1_84916	559.313	5	2791.53	2791.51	0.013845	2	39	224	248	K	ALHVWERILEEGEKYGIKPAGLGAR	D		Tg0350	Glycine cleavage system T protein (aminomethyltransferase)
	O4_22000	660.846	2	1319.68	1319.68	0.000885	0	53.28	379	390	R	AVTVSPPFYDPK	K		Tg0350	Glycine cleavage system T protein (aminomethyltransferase)
	O2_86480	1204.62	2	2407.22	2407.22	0.000226	1	90.78	160	179	R	DLAKDLFGIDINDLWWFQAK	E		Tg0350	Glycine cleavage system T protein (aminomethyltransferase)
	O3_92368	990.999	2	1979.98	1979.98	0.004299	0	63.75	164	179	K	DLFGIDINDLWWFQAK	E		Tg0350	Glycine cleavage system T protein (aminomethyltransferase)
	O2_109455	1236.98	3	3707.91	3707.9	0.014742	1	93.61	266	297	K	ELQLLSTDIDEVTPLQANLDFAIFWDKEFIGK	E		Tg0350	Glycine cleavage system T protein (aminomethyltransferase)
	O1_2878	451.746	2	901.478	901.476	0.002201	0	33.1	180	187	K	EVELDGIK	M		Tg0350	Glycine cleavage system T protein (aminomethyltransferase)
	O5_17007	632.823	2	1263.63	1263.63	-0.002411	0	80.76	134	144	K	FGSIDLEIENK	T		Tg0350	Glycine cleavage system T protein (aminomethyltransferase)
	O1_94379	914.234	4	3652.91	3652.9	0.009677	1	30.63	59	91	R	GKDALEFLQYVTTNDISKPPAISGTYTLVLNER	G		Tg0350	Glycine cleavage system T protein (aminomethyltransferase)
	O1_55045	951.031	2	1900.05	1900.04	0.004885	1	91.07	231	248	R	ILEEGEKYGIKPAGLGAR	D		Tg0350	Glycine cleavage system T protein (aminomethyltransferase)
	O2_102694	1012.17	3	3033.5	3033.51	-0.005642	2	108.89	17	41	K	KVEEFAGWEMPIWYSSIKEEHLAVR	N		Tg0350	Glycine cleavage system T protein (aminomethyltransferase)
	O4_29487	729.859	2	1457.7	1457.7	-0.001148	0	70.42	253	265	R	LEAGYTLYGNETK	E		Tg0350	Glycine cleavage system T protein (aminomethyltransferase)
	O1_56870	642.318	3	1923.93	1923.93	0.003496	0	72.19	42	58	R	NGVGIFDVSHMGEFIFR	G		Tg0350	Glycine cleavage system T protein (aminomethyltransferase)
	O1_30573	738.897	2	1475.78	1475.78	0.001581	1	32.56	378	390	K	RAVTVSPPFYDPK	K		Tg0350	Glycine cleavage system T protein (aminomethyltransferase)
	O3_72242	426.479	4	1701.89	1701.89	0.002518	2	32.84	4	16	K	RVHIFDWHKEHAK	K		Tg0350	Glycine cleavage system T protein (aminomethyltransferase)
	O1_30386	737.841	2	1473.67	1473.66	0.005025	0	81.98	145	157	K	TYDMAMFSVQGPK	A		Tg0350	Glycine cleavage system T protein (aminomethyltransferase)
	O1_32298	753.835	2	1505.66	1505.65	0.002387	0	73.87	145	157	K	TYDMAMFSVQGPK	A	Oxidation (M), Oxidation (M)	Tg0350	Glycine cleavage system T protein (aminomethyltransferase)
	O1_8177	368.217	3	1101.63	1101.63	-0.001184	0	52.14	238	248	K	YGIKPAGLGAR	D		Tg0350	Glycine cleavage system T protein (aminomethyltransferase)
	O1_30445	738.346	2	1474.68	1474.68	-0.000448	0	82.71	89	101	K	ELEDENVAQETAK	S		Tg0353	Transcription regulator, putative, ExsB family
	O2_80767	746.321	3	2235.94	2235.95	-0.005112	0	35.36	199	217	K	GFTEDGKPIHCGQCESCVR	R		Tg0353	Transcription regulator, putative, ExsB family
	O1_74690	798.357	3	2392.05	2392.05	0.002383	1	37.35	199	218	K	GFTEDGKPIHCGQCESCVRR	H		Tg0353	Transcription regulator, putative, ExsB family
	O4_6444	529.777	2	1057.54	1057.54	-0.001127	0	45.42	221	230	R	GLIEGIGEDR	T		Tg0353	Transcription regulator, putative, ExsB family
	O4_9935	564.285	2	1126.56	1126.55	0.001822	0	51.17	63	71	R	LDFLEEFSK	L		Tg0353	Transcription regulator, putative, ExsB family
	O1_16921	619.878	2	1237.74	1237.74	0.001438	1	47.42	165	175	K	VVAPLIDLDKR	G		Tg0353	Transcription regulator, putative, ExsB family
	O5_26520	731.329	2	1460.64	1460.64	0.003854	0	35.2	53	65	K	MGVPPNNAEDMVR	Q	Oxidation (M), Oxidation (M)	Tg0354	Nucleotide binding protein, putative, containing PIN domain
	O4_17232	615.838	2	1229.66	1229.66	0.000103	0	73.52	179	191	K	AGADAVSAINTLK	A		Tg0356	Dihydroorotase dehydrogenase
	O1_5444	503.29	2	1004.57	1004.57	0.000603	0	36.75	192	200	K	AIAIDIYAR	R		Tg0356	Dihydroorotase dehydrogenase
	O3_111347	813.774	3	2438.3	2438.3	0.004711	1	47.3	13	33	R	FENPLILASGINDKVPEQWIR	A		Tg0356	Dihydroorotase dehydrogenase
	O1_61859	1013.49	2	2024.96	2024.95	0.006124	0	59.31	131	148	K	GYGMEIGQNPENVYEVVK	A		Tg0356	Dihydroorotase dehydrogenase
	O4_29437	486.28	3	1455.82	1455.82	-0.000437	0	40.71	208	222	R	VGGYSGPGVKPVALR	A		Tg0356	Dihydroorotase dehydrogenase
	O2_75211	1055.08	2	2108.14	2108.13	0.006848	0	78.8	96	114	K	EIVPILNTEPFLAGAWNPK	D		Tg0360	Proline dehydrogenase, beta subunit
	O3_60774	785.376	2	1568.74	1568.74	0.001993	0	74.24	250	262	K	SLDDVEPTYDFLR	G		Tg0360	Proline dehydrogenase, beta subunit
	O5_8730	558.306	2	1114.6	1114.6	-0.000588	0	99.1	178	190	K	AGGSGVVDALAAK	F		Tg0361	Uridylate kinase
	O2_26592	657.876	2	1313.74	1313.74	0.000392	0	108.34	75	87	R	ANAMLLIAALGEK	A		Tg0361	Uridylate kinase
	O5_20115	665.874	2	1329.73	1329.73	0.001074	0	108.69	75	87	R	ANAMLLIAALGEK	A	Oxidation (M)	Tg0361	Uridylate kinase
	O5_4165	493.787	2	985.56	985.56	0.000601	0	31.35	99	106	K	AWEVIQLK	K		Tg0361	Uridylate kinase
	O2_21071	628.328	2	1254.64	1254.64	0.001139	0	57.3	88	97	K	AYPFVIQDFR	K		Tg0361	Uridylate kinase
	O6_4142	617.814	2	1233.61	1233.61	2.1e-05	0	61.41	206	215	K	DAYHLFDVVR	G		Tg0361	Uridylate kinase
	O5_28503	499.264	3	1494.77	1494.77	0.001734	0	44.98	32	46	K	ISEDHEVAVVVGGGK	V		Tg0361	Uridylate kinase
	O4_46084	894.457	2	1786.9	1786.9	-0.002974	0	108.06	162	177	R	ITPEQLVEIAMEAESK	A		Tg0361	Uridylate kinase
	O4_46653	902.458	2	1802.9	1802.9	0.004307	0	99.55	162	177	R	ITPEQLVEIAMEAESK	A	Oxidation (M)	Tg0361	Uridylate kinase
	O5_32753	804.931	2	1607.85	1607.84	0.007226	0	57.23	36	49	K	VVSYTSEAILEELR	F		Tg0363	Nucleotide binding protein, putative, containing PIN domain
	O4_7761	542.303	2	1082.59	1082.59	0.00097	0	55.02	65	72	R	VYALWIYR	V		Tg0363	Nucleotide binding protein, putative, containing PIN domain
	O2_67368	653.704	3	1958.09	1958.09	0.00248	1	25.58	109	126	K	AFIPPIKGVENEGVFTLK	S		Tg0364	NADH oxidase (NOXase)
	O2_43772	800.919	2	1599.82	1599.82	0.001839	1	108.95	239	253	R	ANTDLAKEAGLEVNR	G		Tg0364	NADH oxidase (NOXase)
	O3_23832	588.835	2	1175.66	1175.66	3.4e-05	1	29.35	341	351	K	EGIEVAVGKFK	G		Tg0364	NADH oxidase (NOXase)
	O4_43132	858.471	2	1714.93	1714.93	0.001648	0	119.82	204	220	R	FGVGVSEIIGSPVEAVR	I		Tg0364	NADH oxidase (NOXase)
	O2_74903	525.04	4	2096.13	2096.13	-0.000119	1	43.28	350	368	K	FKGSTKPEYYPGGKPITVK	L		Tg0364	NADH oxidase (NOXase)
	O3_81961	607.997	3	1820.97	1820.97	0.001633	0	48.82	352	368	K	GSTKPEYYPGGKPITVK	L		Tg0364	NADH oxidase (NOXase)
	O3_25507	596.814	2	1191.61	1191.61	-0.000708	0	54.4	116	126	K	GVENEGVFTLK	S		Tg0364	NADH oxidase (NOXase)
	O4_48284	934.014	2	1866.01	1866.01	0.003006	0	146.62	221	238	R	IGDEEVPAELVLVATGVR	A		Tg0364	NADH oxidase (NOXase)
	O2_8260	538.313	2	1074.61	1074.61	0.000561	0	55.35	393	402	R	IMTLSALAQK	G		Tg0364	NADH oxidase (NOXase)
	O3_14168	546.31	2	1090.6	1090.61	-0.000758	0	38.93	393	402	R	IMTLSALAQK	G	Oxidation (M)	Tg0364	NADH oxidase (NOXase)
	O3_28441	409.577	3	1225.71	1225.71	-0.003592	1	28.95	377	388	R	KLVGAQIVGGER	V		Tg0364	NADH oxidase (NOXase)
	O4_8297	549.816	2	1097.62	1097.62	-0.00126	0	80.76	378	388	K	LVGAQIVGGER	V		Tg0364	NADH oxidase (NOXase)
	O1_10325	566.819	2	1131.62	1131.62	-0.000338	0	78.15	286	296	R	TLSQLGTSAVR	M		Tg0364	NADH oxidase (NOXase)
	O4_1009	408.253	2	814.492	814.491	0.000622	0	52.91	514	520	R	AIEILTR	D		Tg0365	Metal-dependent hydrolase
	O3_106826	1143.56	2	2285.1	2285.09	0.003071	0	134.89	492	513	K	FAEASPVAQVIAGDTNAEPNER	A		Tg0365	Metal-dependent hydrolase
	O4_44529	872.42	2	1742.83	1742.83	-0.000737	0	109.59	426	443	R	ESPEGGWGYAPGAPAGIK	S		Tg0369	Squalene cyclase, putative
	O3_27017	603.36	2	1204.71	1204.7	0.005268	0	37.25	87	97	K	FTGLALMALIR	G		Tg0369	Squalene cyclase, putative
	O3_73569	573.637	3	1717.89	1717.89	0.001431	0	32.8	225	240	K	GPLETALLLYATGDER	Y		Tg0369	Squalene cyclase, putative
	O2_85718	798.745	3	2393.21	2393.2	0.011319	0	42.91	444	464	K	STSTVLWGLEEAGLFNTYLHR	K		Tg0369	Squalene cyclase, putative
	O4_25462	691.36	2	1380.71	1380.7	0.002297	0	109.7	178	190	K	TDAEFAFGAIALR	N		Tg0369	Squalene cyclase, putative
	O2_78048	1096.03	2	2190.04	2190.03	0.005159	0	147.86	259	277	R	YNPVELLEASYVSGFSEMR	E		Tg0369	Squalene cyclase, putative
	O1_68730	1104.02	2	2206.03	2206.03	0.00624	0	139.31	259	277	R	YNPVELLEASYVSGFSEMR	E	Oxidation (M)	Tg0369	Squalene cyclase, putative
	O5_47017	852.755	3	2555.24	2555.24	0.001793	0	79.9	117	138	K	DRPEPVHQFDQAYVTPETTVAR	I		Tg0371	Predicted methyltransferase
	O2_83747	1160.12	2	2318.22	2318.21	0.009486	0	132.25	152	173	K	EVFVLGDDDLTSVALMLSGLPK	R		Tg0371	Predicted methyltransferase
	O5_40025	925.964	2	1849.91	1849.91	0.004243	0	72.72	219	234	K	FDTFITDPPETVEAIR	A		Tg0371	Predicted methyltransferase
	O5_47283	878.787	3	2633.34	2633.33	0.01271	1	45.42	187	208	R	FIEKVADEIGYESIEIFTFDLR	K		Tg0371	Predicted methyltransferase
	O2_101890	992.519	3	2974.53	2974.52	0.013967	1	41.37	146	173	R	GDLENKEVFVLGDDDLTSVALMLSGLPK	R		Tg0371	Predicted methyltransferase
	O1_51558	613.66	3	1837.96	1837.95	0.006375	1	58.85	240	257	R	GIATLKGPGCAGYFGITR	R		Tg0371	Predicted methyltransferase
	O5_16572	628.297	2	1254.58	1254.58	-0.00151	0	71.98	246	257	K	GPGCAGYFGITR	R		Tg0371	Predicted methyltransferase
	O4_5910	522.29	2	1042.57	1042.57	-9e-06	0	57.29	175	183	R	IAVLDIDER	L		Tg0371	Predicted methyltransferase
	O2_102296	754.149	4	3012.57	3012.56	0.006834	1	26.21	209	234	R	KPLPDYALHKFDTFITDPPETVEAIR	A		Tg0371	Predicted methyltransferase
	O2_52243	858.008	2	1714	1714	-0.002251	0	102.38	271	285	R	LLLNEFGVVITDIIR	N		Tg0371	Predicted methyltransferase
	O4_48072	620.328	3	1857.96	1857.96	0.003406	0	89.11	20	36	R	TIENVLSAIQASGDVWR	V		Tg0371	Predicted methyltransferase
	O5_34739	834.432	2	1666.85	1666.85	0.00465	0	42.83	98	112	R	TVELDAFGDLLAEFK	E		Tg0371	Predicted methyltransferase
	O2_76688	1078.06	2	2154.1	2154.09	0.007605	1	105.81	98	116	R	TVELDAFGDLLAEFKEMVK	D		Tg0371	Predicted methyltransferase
	O1_13308	395.542	3	1183.6	1183.6	0.001002	0	29.12	309	317	K	VKPSYNWYK	S		Tg0371	Predicted methyltransferase
	O2_2512	434.779	2	867.544	867.543	0.00071	0	49.9	141	148	K	ILEIPGVK	D		Tg0373	Component of ring hydroxylating complex, putative
	O2_9647	553.293	2	1104.57	1104.57	-0.001176	0	29.27	78	86	K	ITEEMILEK	L		Tg0373	Component of ring hydroxylating complex, putative
	O2_66594	970.96	2	1939.91	1939.9	0.002216	0	27.5	120	135	K	MTMTTPGCPLTMWILR	A	Oxidation (M), Oxidation (M)	Tg0373	Component of ring hydroxylating complex, putative
	O1_10413	568.32	2	1134.63	1134.63	-0.0022	1	38.36	376	384	R	EYVLEQVKK	F		Tg0378	Nicotinate-nucleotide pyrophosphorylase
[truncated: 9,061 more rows]

## Sheet: Protein list
	Table S7. List of all the proteins identified in T. gammatolerans (a).
	accession	description	score	mass	coverage	#peptides	#MS/MS
	Tg1043	Phosphoenolpyruvate synthase (pyruvate,water dikinase) (PEP synthase)	5205.05	87718	77	99	5766
	Tg0422	Ribonucleoside-diphosphate reductase alpha subunit	4204.94	104413	60	92	2901
	Tg1771	Phosphoenolpyruvate carboxykinase [GTP]	3459.82	72505	66	71	1649
	Tg1397	Translation elongation factor EF-2	3434.91	82155	67	70	3059
	Tg0331	Solute binding protein, putative	4542.44	95252	61	67	11612
	Tg0588	Isoleucyl-tRNA synthetase	3181.16	125326	48	67	820
	Tg2012	Aminotransferase, class V, putative serine-glyoxylate aminotransferase	2284.19	42902	81	63	1275
	Tg0159	Thermosome alpha subunit (Thermosome subunit 1) (Chaperonin alpha subunit)	3304.54	59185	86	61	1753
	Tg0179	Pyridoxal phosphate-dependent aminotransferase, class III family	3265.12	49664	86	60	4579
	Tg1300	Conserved hypothetical protein, lectin related sugar-binding protein	2886.52	134571	40	60	746
	Tg1816	Radical SAM protein, MoaA/nifB/pqqE family	3139.21	69710	70	59	1077
	Tg1926	DNA-directed RNA polymerase subunit B	2951.91	127203	45	59	1252
	Tg1054	Elongation factor 1-alpha (EF-1-alpha) (Elongation factor Tu) (EF-Tu)	2995.18	47485	83	58	5094
	Tg1679	Reverse gyrase	2656.66	142037	39	55	473
	Tg0427	Indolepyruvate ferredoxin oxidoreductase alpha subunit	2843.44	71753	66	54	1776
	Tg0123	Fructose-1,6-bisphosphatase (FBPase V)	2577.13	41755	88	52	1645
	Tg0682	Valyl-tRNA synthetase	2231.75	104097	51	52	633
	Tg0876	Oligopeptide/dipeptide ABC transporter, periplasmic protein	2874.14	80685	56	51	1743
	Tg1737	Glycyl-tRNA synthetase	2755.19	66819	62	50	948
	Tg2082	Conserved hypothetical protein	1989	51054	61	50	1121
	Tg1943	Seryl-tRNA synthetase	2899.34	53239	70	49	853
	Tg1511	Methionyl-tRNA synthetase	1421.05	86374	47	46	566
	Tg0401	Glutamate synthase (NADPH), homotetrameric	2393.92	52215	69	45	1889
	Tg1732	Tungsten-containing aldehyde ferredoxin oxidoreductase	1953.61	69983	50	44	791
	Tg1012	Thermosome alpha subunit (Thermosome subunit 1) (Chaperonin alpha subunit)	2535.6	58887	65	43	1379
	Tg1152	Ornithine carbamoyltransferase	2180.5	35238	83	43	3069
	Tg0146	Archaeal/vacuolar-type H+-ATPase subunit A	1698.25	65513	44	42	466
	Tg0230	Acetyl-coenzyme A synthetase	2112.36	73002	52	42	1382
	Tg0629	Pyridoxine biosynthesis protein	1732.1	37116	62	42	833
	Tg0698	Arginyl-tRNA synthetase	2225.29	73715	53	42	363
	Tg0962	Sarcosine oxidase, subunit alpha	2064.66	54856	79	42	357
	Tg1901	Membrane permease, stomatin homolog	2137.77	29610	84	42	782
	Tg0310	Alanyl-tRNA synthetase	1655.51	104669	42	41	713
	Tg1775	Glutamyl-tRNA synthetase	1878.49	66740	57	41	257
	Tg1322	Serine hydroxymethyltransferase	2185.5	47816	85	40	821
	Tg0460	Acetyl coA C-acetyltransferase	1455.8	41298	69	38	992
	Tg0483	Cell division GTPase, ftsZ homolog	1964.15	40217	85	38	689
	Tg1627	Conserved hypothetical protein	1805.37	100703	40	38	399
	Tg1772	Alpha-glucan phosphorylase	1638.42	96847	43	38	685
	Tg1832	Leucyl-tRNA synthetase	2043.9	113936	38	38	366
	Tg0261	Pyruvate synthase subunit porB (pyruvate oxidoreductase beta chain) (pyruvate ferredoxin oxidoreductase)	1764.95	36741	83	37	598
	Tg0402	Cytochrome-c3 hydrogenase, gamma subunit	2051.29	32343	86	37	772
	Tg0896	Glutamate synthase (NADPH), homotetrameric	2024.31	53672	65	37	899
	Tg1786	AMP phosphorylase	2019.97	53847	73	37	671
	Tg1822	Glutamate dehydrogenase N-terminal domain, containing dimerization domain	1414.94	26507	58	37	7464
	Tg1751	Ribulose 1,5-bisphosphate carboxylase large subunit (RuBisCO)	2079.37	49882	68	36	685
	Tg2030	Conserved hypothetical protein	1268.93	31843	65	36	471
	Tg0147	Archaeal/vacuolar-type H+-ATPase, subunit B	1807.59	52320	67	35	858
	Tg0186	Thermostable carboxypeptidase 1	1321.82	59085	43	35	396
	Tg0229	PP-loop ATPase, mrp homolog	1622.52	32479	62	35	720
	Tg0262	Pyruvate synthase subunit porA (pyruvate oxidoreductase alpha chain) (pyruvate ferredoxin oxidoreductase)	1732.98	43869	67	35	1331
	Tg1637	Predicted AP endonuclease, family 2	1836.3	29643	84	35	405
	Tg1678	Transcriptional regulator, TrmB homolog	1824.56	30665	82	35	2071
	Tg0335	ABC-type dipeptide/oligopeptide transport system, ATPase component	1775.36	38395	79	34	397
	Tg0800	M42 family glutamyl aminopeptidase, de-blocking aminopeptidase.	1745.7	38295	86	34	1292
	Tg1056	Multiple substrate aminotransferase	1718.45	47635	57	34	1017
	Tg1150	Phenylalanyl-tRNA synthetase, beta subunit	1742.14	65600	53	34	273
	Tg2026	Methylmalonyl-CoA decarboxylase, alpha subunit	2018.01	57051	54	34	327
	Tg1538	Flagella accessory protein D or E	1317.3	52234	46	33	536
	Tg1700	Glycine dehydrogenase [decarboxylating] subunit 2 (glycine cleavage system P- protein)	1647.64	56122	67	33	318
	Tg0077	Enolase (2-phosphoglycerate dehydratase) (2-phospho-D-glycerate hydro-lyase)	1720.26	46797	66	32	487
	Tg0577	S-adenosylmethionine synthetase	1610.22	44558	66	32	530
	Tg1008	Threonyl-tRNA synthetase	1132.94	73272	34	32	314
	Tg1129	Indolepyruvate ferredoxin oxidoreductase alpha subunit	918.82	72938	24	32	213
	Tg1848	Myo-inositol-1-phosphate synthase	1621.71	42105	71	32	948
	Tg0468	ATP-dependent protease, archaeal Lon homolog	1520.5	70419	42	31	229
	Tg0469	Conserved hypothetical protein	1550.54	29453	79	31	395
	Tg0861	M42 family glutamyl aminopeptidase, de-blocking aminopeptidase.	1110.3	38032	80	31	642
	Tg1044	Pyrolysin	1738.98	146798	22	31	836
	Tg1352	Peptidase U62, modulator of DNA gyrase. PmbA/TldD protein homolog	1480.22	53550	59	31	189
	Tg1722	AAA family ATPase, CDC48 subfamily	1430.65	93283	35	31	309
	Tg0265	Ketoisovalerate oxidoreductase subunit vorA	1412.14	44126	63	30	767
	Tg0742	Acetyl-CoA synthetase (ADP forming), beta chain	1223.38	28550	75	30	355
	Tg1172	Chromosome segregation protein SMC	1321.35	137127	20	30	287
	Tg2131	Conserved hypothetical protein	1446.49	24318	89	30	525
	Tg0218	Acetyl-CoA synthetase (ADP forming), alpha chain	1314.75	50845	53	29	665
	Tg1088	ABC-type transport system, periplasmic component	1697.77	57310	44	29	786
	Tg1505	Conserved hypothetical protein	1401.22	53364	62	29	377
	Tg1791	Anaerobic glycerol-3-phosphate dehydrogenase subunit A, putative	1671.89	55007	67	29	320
	Tg1981	LSU ribosomal protein L30P	1263.64	17836	75	29	389
	Tg0320	D-3-phosphoglycerate dehydrogenase, putative	1267.45	33608	69	28	618
	Tg0444	S-layer protein	1344.46	68738	39	28	394
	Tg0920	Archaeal Glu-tRNAGln amidotransferase subunit E	1129.71	71385	35	28	157
	Tg2042	Indolepyruvate ferredoxin oxidoreductase beta subunit	1438.2	21578	88	28	466
	Tg0234	PP-loop ATPase, mrp homolog	1299.56	27018	74	27	388
	Tg0461	3-hydroxy-3-methylglutaryl coA synthase	1161.12	38042	53	27	662
	Tg0480	Periplasmic binding protein	1301.44	68663	37	27	629
	Tg0690	Amylopullulanase, putative	1394.24	105528	24	27	789
	Tg1201	Acetyl-CoA synthetase (ADP forming), alpha chain	1728.3	50055	58	27	493
	Tg1953	Methylthioadenosine phosphorylase	1029.18	30194	76	27	297
	Tg2150	Pleiotropic regulatory protein, pyridoxal-phosphate-dependent aminotransferase	1245.81	41127	71	27	240
	Tg0334	ABC-type dipeptide/oligopeptide transport system, ATPase component	1195.8	36043	64	26	411
	Tg0421	Phosphoribosyltransferase	1218.33	17739	80	26	263
	Tg0712	membrane bound oxidoreductase, MbxJ subunit	997.33	23004	74	26	264
	Tg1435	ABC-type transport system protein, periplasmic component	1131.33	38315	59	26	917
	Tg1640	Membrane lipoprotein	1030.55	46611	37	26	179
	Tg1685	Methylmalonyl-coA mutase, N-terminal domain/subunit	1479.27	64685	43	26	190
	Tg1823	Glutamate dehydrogenase C-terminal domain	1461.32	20690	70	26	3686
	Tg1849	Extracellular solute binding protein, substrate unknown	1106.77	61731	27	26	103
	Tg0306	Histidyl-tRNA synthetase	1045.1	49395	39	25	249
	Tg0510	Prohibitin/Stomatin-like protein	1085.96	35901	61	25	397
	Tg0714	membrane bound oxidoreductase, MbxL subunit	994.45	45662	51	25	331
	Tg0895	Cytochrome-c3 hydrogenase, gamma subunit	1236.88	32828	77	25	557
	Tg0927	Peptidase U62, modulator of DNA gyrase. PmbA/TldD protein homolog	1385.33	51337	59	25	212
	Tg1051	Prolyl-tRNA synthetase	1066.7	56374	43	25	191
	Tg1549	Cysteinyl-tRNA synthetase	866.59	56197	31	25	204
	Tg1891	3-hexulose-6-phosphate synthase-6-phospho 3-hexuloisomerase fused bifuntional enzyme	1105.49	44238	45	25	392
	Tg1982	SSU ribosomal protein S5P	1184.44	26304	65	25	528
	Tg2015	Asparaginyl-tRNA synthetase related protein	814.72	34390	48	25	393
	Tg2060	2-amino-3-oxobutanoate synthase (glycine C-acetyltransferase)	1247.91	44024	57	25	432
	Tg0065	formate hydrogenlyase II subunit A	1334.11	80371	38	24	304
	Tg0447	Conserved hypothetical protein	1008.89	64354	34	24	207
	Tg0617	RecA family AAA ATPase	1547.34	28028	76	24	480
	Tg0728	Asparaginyl-tRNA synthetase	1120.31	49672	44	24	565
	Tg1286	Translation initiation factor eIF-2, subunit gamma (eIF2G)	1151.98	45225	60	24	485
	Tg1390	Amylopullulanase related protein	1325.85	82990	20	24	626
	Tg1907	parB-like nuclease, putative	1144.37	27745	73	24	290
	Tg1925	DNA-directed RNA polymerase subunit A'	841.3	103422	18	24	202
	Tg0085	Metallopeptidase M20, ArgE/dapE family	610.75	43207	33	23	167
	Tg0120	Carbamate kinase (Carbamate kinase-like carbamoylphosphate synthetase)	1349.15	34523	55	23	267
	Tg1305	Geranylgeranyl hydrogenase	1004.33	44112	46	23	185
	Tg1718	ATP-dependent DNA ligase	1127.02	63467	37	23	156
	Tg2062	Replication factor C, small subunit	828.09	37613	43	23	194
	Tg0102	lplA-like lipoate-protein ligase A related	1052.58	27947	75	22	153
	Tg0332	Dipeptide transport system permease protein dppB or oligopeptide transport system permease protein oppB	991.48	39318	31	22	521
	Tg0448	Conserved hypothetical protein	1011.28	31654	73	22	239
	Tg0487	LSU ribosomal protein L1P	1105.95	24133	61	22	172
	Tg0730	Conserved hypothetical protein, Inosine-5'P dehydrogenase related protein	724.4	44267	43	22	220
	Tg0741	Acetyl-CoA synthetase (ADP forming), alpha chain	1087	51703	42	22	216
	Tg0862	SSU ribosomal protein S3AE	1108.71	23134	63	22	284
	Tg0929	Peptidase, prolyl oligopeptidase family	1221.23	71880	30	22	54
	Tg1038	Prolyl oligopeptidase	933.18	70016	30	22	361
	Tg1077	Alanine aminotransferase	924.79	45648	39	22	227
	Tg1148	L-threonine 3-dehydrogenase	1257.58	38306	63	22	777
	Tg1331	Aspartate aminotransferase	875.06	43832	37	22	266
	Tg1809	Threonine synthase	1052.51	42705	52	22	145
	Tg1873	Nucleoside diphosphate kinase	1009.64	20337	82	22	273
	Tg2070	RNA-binding protein FAU-1, ribonuclease E homolog	926.78	54591	40	22	94
	Tg0018	UDP-glucose 4-epimerase	1075.43	35690	60	21	181
	Tg0578	RecJ-like phosphoesterase family protein	864.53	54160	32	21	192
	Tg0603	Amylopullulanase	859.73	155001	9	21	93
	Tg0923	Histidine triad (HIT) protein	943.46	19353	80	21	301
	Tg1046	DNA polymerase sliding clamp (Proliferating cell nuclear antigen homolog) (PCNA)	849.46	28108	60	21	260
	Tg1069	Peptidase C56, intracellular protease PfpI family	1057.89	18876	81	21	255
	Tg1179	Thermostable carboxypeptidase	995.47	44235	55	21	256
	Tg1199	Flap structure-specific endonuclease	957.87	38731	45	21	194
	Tg1662	Metallophosphoesterase	1036.16	80134	26	21	590
	Tg1880	Aspartyl-tRNA synthetase	847.89	50892	36	21	96
	Tg1892	TRAP-type transporter, periplasmic component	752.64	35182	43	21	106
	Tg0114	Peptidase, prolyl oligopeptidase family	962.29	72222	30	20	330
	Tg0116	Transcriptional regulatory protein, putative, AsnC/Lrp family	734.86	8610.46	87.1795	20	304
	Tg0133	Conserved hypothetical protein	991.8	26847	73	20	115
	Tg0182	AAA family ATPase, possibly ruvB related	1081.71	45870	40	20	234
	Tg0264	Ketoisovalerate oxidoreductase subunit vorB	818.53	34818	53	20	179
	Tg0267	Pyruvate/ketoisovalerate oxidoreductases common gamma subunit	1369.84	19741	90	20	520
	Tg0333	Dipeptide transport system permease protein dppC or oligopeptide transport system permease protein oppC	983.22	54428	46	20	503
	Tg0488	LSU ribosomal protein L10E	1152.63	36994	49	20	346
	Tg0926	Peptidase U62, modulator of DNA gyrase. PmbA/TldD protein homolog	707.05	49379	44	20	226
	Tg0980	Serine/threonine protein phosphatase 2C	852.14	96654	19	20	165
	Tg1050	NAD(P)H sulfur oxidoreductase	818.45	48353	36	20	264
	Tg1288	Acetyl-CoA synthetase (ADP forming), beta chain	1162.85	25852	70	20	355
	Tg1414	L-asparaginase	1219.47	32713	48	20	181
	Tg1556	Translation initiation factor eIF-2B subunit 1	1057.26	39968	53	20	116
	Tg1646	Phosphoribosyltransferase	1468.2	24735	77	20	318
	Tg1693	Glycerophosphoryl diester phosphodiesterase	660.37	28518	67	20	102
	Tg1909	Conserved hypothetical protein	801.18	32631	55	20	75
	Tg1969	SSU ribosomal protein S13P	789.43	17081	79	20	303
	Tg0180	Thioredoxin reductase	1059.01	36538	40	19	425
	Tg0691	GTPase, MMR-HSR1 family	846.51	44412	43	19	92
	Tg1070	Tyrosyl-tRNA synthetase	844.47	43343	42	19	186
	Tg1084	Conserved hypothetical protein	591.12	38615	24	19	151
	Tg1351	Peptidase U62, modulator of DNA gyrase. PmbA/TldD protein homolog	1156.41	49665	51	19	264
	Tg1631	nuclease-related protein,containing Toprim domain	621.38	32459	38	19	471
	Tg1633	ribose-1,5-bisphosphate isomerase, e2b2 family	1067.35	36343	53	19	157
	Tg1754	Fructose 1,6-bisphosphate aldolase class 1	995.7	31191	75	19	89
	Tg1760	Replication factor A complex, RPA41 subunit	682.15	41132	34	19	124
	Tg1776	Primase-related protein	861.03	50762	45	19	165
	Tg1826	Isopentenyl-diphosphate delta-isomerase	641.6	41749	32	19	99
	Tg1841	Cell division GTPase, ftsZ homolog	921.66	44803	41	19	256
	Tg1955	Metallophosphoesterase, MJ0912 type	992.69	28820	72	19	71
	Tg1983	LSU ribosomal protein L18P	990.15	22945	69	19	282
	Tg0121	Oxidoreductase	884.99	46420	32	18	67
	Tg0428	Indolepyruvate ferredoxin oxidoreductase beta subunit	824.8	21818	67	18	247
	Tg0811	Conserved hypothetical protein	859.06	29799	57	18	139
	Tg0936	Glucosamine--fructose-6-phosphate aminotransferase (isomerizing)	993.42	66945	31	18	236
	Tg0937	Oligosaccharyl transferase, STT3 subunit	745.16	112328	14	18	218
	Tg0961	Sarcosine oxidase, subunit beta	404.77	43169	20	18	92
	Tg1086	ABC-type transport system, ATPase component, putative Fe3 transporter	864.19	40288	39	18	299
	Tg1107	Sugar-phosphate nucleotydyltransferase	1049.94	47317	35	18	304
	Tg1439	Molybdenum cofactor molybdenum incorporation protein	737.09	43817	43	18	156
	Tg1440	Molybdenum cofactor biosynthesis protein B	908.26	18398	84	18	313
	Tg1701	Glycine dehydrogenase [decarboxylating] subunit 1 (glycine cleavage system P- protein)	804.47	49914	39	18	149
	Tg1790	Glycerol kinase	956.14	55220	40	18	121
	Tg0135	Methylthioadenosine phosphorylase	876.63	29405	70	17	172
	Tg0141	Archaeal/vacuolar-type H+ -ATPase subunit I	693.39	75054	20	17	265
	Tg0280	RecA-superfamily ATPase, Rad55 homolog	475.95	27510	54	17	79
	Tg0313	Triosephosphate isomerase	1107.37	23765	67	17	191
	Tg0350	Glycine cleavage system T protein (aminomethyltransferase)	620.29	45435	35	17	129
	Tg0426	Acetyl-CoA synthetase (ADP forming), alpha chain	772.64	49705	43	17	148
	Tg0630	Glutamine amidotransferase subunit pdxT	972.48	21750	84	17	169
	Tg1149	Phenylalanyl-tRNA synthetase, alpha subunit	704.03	57619	24	17	157
	Tg1195	SSU ribosomal protein S19E	804.15	17346	70	17	189
	Tg1689	AAA family ATPase, CDC48 subfamily	828.95	89288	22	17	188
	Tg1736	RecA family AAA ATPase	775.85	26376	61	17	217
	Tg1913	Tungsten-containing aldehyde ferredoxin oxidoreductase	1000	67084	35	17	63
	Tg1920	SSU ribosomal protein S7P	594.38	24636	50	17	155
	Tg1997	SSU ribosomal protein S3P	698.44	23310	53	17	290
	Tg2014	AAA family ATPase, type II secretion system protein	877.79	22402	67	17	157
	Tg2037	Exosome complex RNA-binding protein 1, Rrp4p homolog	957.35	28437	68	17	130
	Tg2039	Peptidase T1A, 20S proteasome alpha-subunit	754.9	29185	48	17	183
	Tg0032	Geranylgeranyl reductase	1053.73	40941	35	16	116
	Tg0321	Phosphate transport regulator, putative	1061.24	24408	71	16	195
	Tg0404	HTH-type transcriptional regulator, putative	565.38	26857	54	16	85
	Tg0718	Carbonic anhydrase/acetyltransferase, containing bacterial transferase hexapeptide repeat	1112.72	19079	95	16	276
	Tg0856	Methionine aminopeptidase	511.03	32997	36	16	67
	Tg1531	SAM-dependent methyltransferase	650.69	37450	37	16	161
	Tg1742	DNA double-strand break repair rad50 ATPase	705.85	103788	15	16	87
	Tg1838	Aspartate aminotransferase	735.8	45236	30	16	485
	Tg1966	DNA-directed RNA polymerase subunit D	443.97	29745	37	16	91
	Tg1978	Archaeal adenylate kinase (ATP-AMP transphosphorylase)	694.97	22446	73	16	128
	Tg2022	Metal-dependent phosphoesterase, putative	671.87	18821	75	16	114
	Tg2025	Translation initiation factor 2 beta subunit	744.29	16543	66	16	111
	Tg2044	Lysyl-tRNA synthetase	836.14	61973	37	16	99
	Tg2099	btpA family protein	932.27	28414	69	16	135
	Tg2124	Metallophosphoesterase, calcineurin superfamily	773.09	67439	22	16	228
	Tg0096	Cob(I)yrinic acid a,c-diamide adenosyltransferase	754.44	19516	58	15	277
	Tg0130	DNA repair and recombination protein RadA	734.4	38886	48	15	108
	Tg0463	Fibrillarin pre-rRNA splicing protein	900.12	25327	71	15	152
	Tg0534	Nicotinate-nucleotide-dimethylbenzimidazole (NaMN:DMB)phosphoribosyltransferase	620.49	35975	47	15	113
	Tg0713	membrane bound oxidoreductase, MbxK subunit	683.82	21687	71	15	194
	Tg0774	Terpenoid cyclase/protein prenyltransferase putative	533.47	83716	12	15	116
	Tg0917	L-asparaginase/archaeal Glu-tRNAGln amidotransferase subunit D	653.23	48912	36	15	68
	Tg1253	Peroxiredoxin, bacterioferritin comigratory protein homolog	904.53	24955	77	15	149
	Tg1346	Hydrolase, HAD superfamily	697.03	28200	55	15	101
	Tg1430	Conserved hypothetical protein	513.15	30549	40	15	43
	Tg1520	Adenosylhomocysteinase	588.1	47510	34	15	176
	Tg1554	Conserved hypothetical protein, containing CBS domains	658.72	20108	51	15	207
	Tg1577	Acetyl ornithine deacetylase related protein	610.07	40178	36	15	48
	Tg1661	CTP synthase	737.39	60151	35	15	96
	Tg1667	Glyceraldehyde 3-phosphate dehydrogenase (GAPDH)	460.89	37332	24	15	138
	Tg1726	Dioxygenase, putative	698.18	32368	43	15	75
	Tg1871	Translation initiation factor IF-2	683.74	66570	28	15	175
	Tg1924	DNA-directed RNA polymerase, subunit A"	715.66	43846	33	15	114
	Tg2035	3'-5' exoribonuclease, exosome complex exonuclease 2, Rrp42p homolog	576.32	29955	48	15	71
	Tg2068	Molybdenum cofactor biosynthesis protein A	378.78	36062	25	15	54
	Tg0091	Amino acid ABC transporter, periplasmic amino acid-binding protein	827.98	27967	39	14	44
	Tg0371	Predicted methyltransferase	382.69	40112	30	14	75
	Tg0431	Agmatinase, putative , arginase family protein	445.02	31919	32	14	61
	Tg0640	TBP-interacting protein	770.37	26198	57	14	207
	Tg0748	Conserved hypothetical protein	479.45	28846	30	14	58
	Tg0905	Conserved hypothetical protein	680.12	24484	54	14	95
	Tg0994	M28 family peptidase, Zn-dependent.	458.52	64182	14	14	59
	Tg1141	Archaeosine tRNA-guanine transglycosylase	661.4	66722	24	14	53
	Tg1460	recJ-like phosphoesterase, containing RNA binding S1 and OB-fold nucleic acid binding domain	524.11	83694	15	14	105
	Tg1534	Flagellin B3 precursor	992.68	23223	68	14	1639
	Tg1769	Thymidylate kinase (dTMP kinase)	489.26	23868	62	14	53
	Tg1787	Conserved hypothetical protein	394.36	31502	35	14	67
	Tg1810	Aspartate-semialdehyde dehydrogenase	677.5	37121	39	14	53
	Tg1959	SSU ribosomal protein S2P	711.41	23088	56	14	246
	Tg1964	LSU ribosomal protein L13P	421.77	16240	44	14	119
	Tg2146	GDP-mannose 6-dehydrogenase	492.76	48313	33	14	40
	Tg0144	Archaeal/vacuolar-type H+ ATPase, subunit C	679.54	41994	35	13	79
	Tg0169	Conserved hypothetical protein	645.35	17734	75	13	242
	Tg0199	Conserved hypothetical protein	359.32	54392	16	13	80
	Tg0364	NADH oxidase (NOXase)	702.59	47549	30	13	289
	Tg0555	Fe-S cluster containing protein, SufBD related	580.38	50185	36	13	69
	Tg0608	Acetylornithine deacetylase or succinyl-diaminopimelate desuccinylase	448.1	49127	20	13	161
	Tg0749	Conserved hypothetical protein	565.07	24384	44	13	58
	Tg0933	Conserved hypothetical protein	584.25	17707	47	13	93
	Tg1095	Xaa-Pro dipeptidase	493.99	40559	29	13	76
	Tg1139	Predicted ATPase, RNase L inhibitor homolog	788.22	67093	24	13	56
	Tg1175	Geranylgeranylglyceryl phosphate synthase	524.91	26898	59	13	52
	Tg1218	Short chain dehydrogenase of unknown substrate	615.53	28624	45	13	114
	Tg1552	DNA-binding protein Alba	670.71	10099	89	13	460
	Tg1656	ABC-type transport system, ATPase component, putative multidrug transporter	417.87	35326	25	13	98
	Tg1834	Xaa-Pro dipeptidase	509.44	40495	20	13	110
	Tg1930	Lysine/arginine/ornithine (LAO/AO) transport system ATPase	658.7	35615	42	13	81
	Tg1952	Conserved hypothetical protein	607.79	49157	30	13	40
	Tg2052	Peptidase T1A, 20S proteasome beta-subunit	539.39	22006	52	13	126
	Tg2151	Oxidoreductase, substrate unknown	665.7	34630	50	13	77
	Tg0025	Conserved hypothetical protein	626.56	29299	36	12	153
	Tg0168	Nucleoside triphosphate phosphohydrolase	644.82	20872	78	12	71
	Tg0176	Deoxyribose-phosphate aldolase (Phosphodeoxyriboaldolase) (Deoxyriboaldolase) (DERA)	573.9	24633	65	12	127
	Tg0233	[NiFe] hydrogenase maturation protein	537.61	15956	46	12	141
	Tg0236	[NiFe]-hydrogenase maturation protease	718.41	17300	61	12	62
	Tg0403	Conserved hypothetical protein	587.85	30771	40	12	55
	Tg0424	Haloacid dehalogenase-like hydrolase	616.74	29787	65	12	70
	Tg0530	RecA family AAA ATPase	374.96	50574	15	12	69
	Tg0583	Spermidine synthase	499.27	33975	25	12	117
	Tg0594	N-acetylglucosaminylphosphatidylinositol deacetylase, putative. LmbE-like protein	485.88	30596	44	12	49
	Tg0600	Maltose-binding periplasmic protein precursor (maltodextrin-binding protein)	492.93	51577	28	12	99
	Tg0715	membrane bound oxidoreductase, MbxN subunit	491.43	27563	36	12	78
	Tg0734	Tungsten-containing aldehyde ferredoxin oxidoreductase, N-terminal fragment	569.14	51737	29	12	33
	Tg0992	Transcriptional regulatory protein, Lrp-AsnC family	446.75	17882	35	12	60
	Tg1356	Aspartate racemase	553.61	25591	43	12	80
	Tg1418	Conserved hypothetical protein	581.24	44286	27	12	32
	Tg1598	Phospho-2-dehydro-3-deoxyheptonate aldolase	604.51	29183	44	12	51
	Tg1781	Ribose-5-phosphate isomerase	755.15	24734	70	12	119
	Tg1792	FAD-dependent pyridine nucleotide-disulphide oxidoreductase	625.57	45945	27	12	186
	Tg1876	LSU ribosomal protein L7AE	590.98	13472	62	12	78
	Tg1885	Hypothetical protein	415.13	18233	44	12	104
	Tg1947	adenine phosphoribosyltransferase, fused to N-terminal DNA binding domain	750.67	26528	52	12	120
	Tg1979	Preprotein translocase secY subunit	452.03	51509	18	12	154
	Tg1990	SSU ribosomal protein S4E	489.45	27965	52	12	103
	Tg2002	LSU ribosomal protein L4P	534.28	28617.9	40	12	87
	Tg2003	LSU ribosomal protein L3P	469.12	39155.2	33.2394	12	67
	Tg2049	Ribose-phosphate pyrophosphokinase	466.96	30960	42	12	63
	Tg2105	Conserved hypothetical protein	606.8	24387	45	12	105
	Tg2143	Asparagine synthetase related protein	369.57	62114	17	12	81
	Tg0070	Glutamate synthase [NADPH] small chain	680.66	39626	29	11	70
	Tg0073	NH(3)-dependent NAD synthetase	437.03	28574	33	11	64
	Tg0225	Conserved hypothetical protein, Appr-1-p processing enzyme family	489.73	20354	54	11	45
	Tg0467	Transcriptional regulator protein, Lrp-Asn family	498.36	17468	39	11	140
	Tg0517	SAM-dependent methyltransferase, putative	569.47	29403	48	11	30
	Tg0570	ATPase, ParA type/MinD superfamily, containing an inserted ferredoxin domain	571.42	32591	45	11	46
	Tg0579	Conserved hypothetical protein	495.13	61936	18	11	141
	Tg1092	Dolichyl-phosphate-mannose-protein mannosyltransferase, putative	587.06	66455	12	11	154
	Tg1110	Transcriptional regulatory protein, Lrp-AsnC family	475.14	18225	64	11	69
	Tg1146	3-hydroxy-3-methylglutaryl-coenzyme A reductase	355.45	44107	18	11	38
	Tg1164	Conserved hypothetical protein	390.71	20293	60	11	36
	Tg1211	tatD related deoxyribonuclease	491.31	29063	53	11	30
	Tg1223	Flavoprotein, nitric oxide reductase, putative	350.25	46399	24	11	28
	Tg1302	Glutaredoxin-like protein	609.14	25834	71	11	109
	Tg1337	Predicted P-loop ATPase fused to an acetyltransferase (GNAT) family	372.01	93623	13	11	20
	Tg1367	Glutamyl aminopeptidase, M42 family	433.77	37412	34	11	73
	Tg1401	Conserved hypothetical protein	480.85	16245	45	11	49
	Tg1406	Uracil phosphoribosyltransferase	460.51	25128	37	11	47
	Tg1455	DNA-directed DNA polymerase, B family	399.58	90202	15	11	70
	Tg1498	Brix-domain ribosomal biogenesis protein	485.57	24666	47	11	38
	Tg1624	Site-specific DNA-methyltransferase (adenine-specific). Type III restriction system mod subunit.	386.29	106541	8	11	139
	Tg1638	GTP-binding signal recognition particle receptor (SRP alpha, SRP54)	555.13	36415	31	11	90
	Tg1725	Uridine phosphorylase	536.55	31433	45	11	112
	Tg1735	Conserved hypothetical protein	546.73	19914	51	11	119
	Tg1762	Replication factor A complex, RPA32 subunit	560.61	31119	34	11	45
	Tg1783	Cell division ATPase MinD	612.78	27603	40	11	153
	Tg1828	Bifunctional short chain isoprenyl diphosphate synthase	325.63	38454	21	11	63
	Tg1847	Conserved hypothetical protein	575.5	22337	37	11	44
	Tg1963	SSU ribosomal protein S9P	477.47	15304	45	11	130
	Tg1986	LSU ribosomal protein L6P	679.23	20880	49	11	109
	Tg2036	3’-5’ exoribonuclease, exosome complex exonuclease 1, Rrp41p homolog	575.15	27644	46	11	193
	Tg2041	hit histidine triad protein (hit)	531.18	17777	42	11	25
	Tg2157	Conserved hypothetical protein containing PHP domain N-terminal region	749.39	24690	48	11	46
	Tg0017	Sugar-phosphate nucleotydyltransferase	385.32	37668	26	10	54
	Tg0031	Pyrrolidone-carboxylate peptidase	500.15	21720	55	10	39
	Tg0132	Conserved hypothetical protein	528.87	14542	44	10	42
	Tg0148	Archaeal/vacuolar-type H+-ATPase, subunit D	366.32	24744	26	10	74
	Tg0193	Conserved hypothetical protein	601.59	19012	45	10	157
	Tg0254	[NiFe] hydrogenase maturation protein	333.64	42446	31	10	32
	Tg0416	Stress reponse protein, putative. OsmC-like protein	442.25	15798	69	10	91
	Tg0418	Glycoside hydrolase/deacetylase, putative	437.11	66610	15	10	36
	Tg0459	Conserved hypothetical protein	558.22	15882	40	10	127
	Tg0482	Conserved hypothetical protein	540.94	30329	36	10	75
	Tg0498	Inorganic pyrophosphatase	419.99	20679	45	10	102
	Tg0556	Fe-S cluster assembly ATPase	702.27	27561	51	10	53
	Tg0621	Quinolinate synthetase A	360.07	34474	24	10	53
	Tg0665	Conserved hypothetical protein	321.65	37039	21	10	28
	Tg0790	Conserved hypothetical protein	556.93	16296	47	10	92
	Tg0953	UDP-glucose 4-epimerase, putative	362.92	34236	20	10	52
	Tg1016	ABC-type Fe3 transport system, periplasmic component	453.67	39072	25	10	17
	Tg1078	Glucose-6-phosphate isomerase, archaeal	460.67	21420	57	10	57
	Tg1479	Maleate cis-trans isomerase	410.75	26892	30	10	75
	Tg1533	Flagellin B1 precursor	789.98	23294	55	10	664
	Tg1716	GHMP kinase, archaeal type, putative	389.64	32766	28	10	46
	Tg1944	Molybdenum cofactor molybdenum incorporation protein	456.91	42930	27	10	79
	Tg1967	SSU ribosomal protein S11P	315.56	14803	40	10	134
	Tg1974	LSU ribosomal protein L14E	526.71	9078	83	10	80
	Tg1975	Cytidylate kinase, putative	450.11	22391	46	10	66
	Tg0122	glyceraldehyde-3-phosphate (GAP):ferredoxin oxidoreductase	260.88	74184	8	9	27
	Tg0137	Metal-dependent chlorohydrolase family protein	417.51	49688	16	9	67
	Tg0174	Molybdopterin or thiamine synthase protein	488.48	25531	46	9	35
	Tg0224	Carbohydrate kinase, putative	455.31	52467	21	9	20
	Tg0285	Trk system potassium uptake protein trkA homolog	332.67	25400	30	9	38
	Tg0361	Uridylate kinase	457.72	24654	38	9	201
	Tg0410	Hypothetical protein	409.78	259036	4	9	160
	Tg0413	Conserved hypothetical protein	363.3	30998	27	9	29
	Tg0490	Deoxycytidine triphosphate deaminase (dCTP deaminase)	437.74	17929	42	9	89
	Tg0569	ATPase, ParA type/MinD superfamily, containing an inserted ferredoxin domain	322.63	31881	23	9	26
	Tg0585	Creatinine amidohydrolase (creatininase)	341.85	27057	27	9	36
	Tg0731	2,3-bisphosphoglycerate-independent phosphoglycerate mutase	370.29	45669	25	9	56
	Tg0736	Potassium transport regulation protein, PhoU/TrkA-C related	429.13	21592	49	9	79
	Tg0737	Potassium transport regulation protein, PhoU/TrkA-C related	422.21	22691	39	9	40
	Tg0903	Glycine cleavage system protein H	538.69	15109	55	9	45
	Tg0996	RecA family AAA ATPase	529.09	26787	38	9	38
	Tg1074	Deoxycytidylate deaminase (dCMP deaminase)	271.26	20211	38	9	21
	Tg1087	Two-domain ABC-type transport system permease protein, putative sulfate/molybdate/tungstate transporter	304.43	80856	8	9	98
	Tg1109	3-octaprenyl-4-hydroxybenzoate decarboxylase	470.93	19620	57	9	35
	Tg1162	Nicotinamide-nucleotide adenylyltransferase	399.83	21747	44	9	53
	Tg1357	Cobalamin adenosyltransferase	530.23	19302	57	9	50
	Tg1377	2-ketoglutarate ferredoxin oxidoreductase, subunit alpha	384.24	42304	21	9	89
	Tg1437	ABC-type transport system, ATPase component, putative molybdate/sulfate transporter	378.12	38430	19	9	75
	Tg1682	Translation initiation factor 6	619.34	24948	47	9	39
	Tg1697	Hydrolase, alpha/beta superfamily	310.46	33323	32	9	34
	Tg1711	Glycosyl hydrolase family 57, possibly alpha-amylase	313.63	79523	7	9	96
	Tg1753	Pyruvate carboxylase subunit B	237.82	66614	6	9	30
	Tg1895	Conserved hypothetical protein, L-fucose isomerase-related	546.78	45282	15	9	29
	Tg1929	Methylmalonyl-coA epimerase	530.02	14864	44	9	67
	Tg1936	Cell division ATPase MinD	405.31	26298	33	9	41
	Tg1950	Signal recognition particle, subunit SRP54	319.04	50227	17	9	32
	Tg2110	Conserved hypothetical protein	433.86	21500	42	9	40
	Tg0034	membrane bound hydrogenase, MbhN subunit	347.14	16866	55	8	23
	Tg0036	membrane bound hydrogenase, MbhL subunit	261.94	48354	14	8	17
	Tg0107	Conserved hypothetical protein	397.92	43033	29	8	35
	Tg0113	Nucleic acid binding protein, containing 3 OB-fold domains	559.64	49059	18	8	66
	Tg0139	Sugar kinase, putative ribokinase	214.51	32181	26	8	31
	Tg0143	Archaeal/vacuolar-type H+-ATPase, subunit E	552.43	22402	39	8	67
	Tg0165	Translation elongation factor aEF-1, subunit beta	438.58	10283	73	8	21
	Tg0212	Tryptophanyl-tRNA synthetase	201.72	45379	13	8	26
	Tg0293	Oxidoreductase	421.56	54254	20	8	22
	Tg0378	Nicotinate-nucleotide pyrophosphorylase	306.82	43678	19	8	24
	Tg0425	Zn-dependent hydrolase of the beta-lactamase fold	319.56	24074	29	8	95
	Tg0446	TATA box-binding protein, transcription initiation factor TFIID	448.08	21701	35	8	96
	Tg0486	LSU ribosomal protein L11P	481.91	18108	55	8	38
	Tg0722	Conserved hypothetical protein, containing 2 CBS-domains	241.73	15002	35	8	19
	Tg0733	Oxidoreductase, aldo/keto reductase family	328.12	32034	27	8	39
	Tg0868	Adenylate/cytidine kinase related protein	311.23	21313	38	8	29
	Tg0952	Adenylosuccinate synthetase	200.35	37289	16	8	66
	Tg1035	Translation initiation factor eIF-5A (hypusine containing)	584.42	15114	40	8	235
	Tg1303	Transcription regulator, arsR family, putative	355.43	26627	30	8	46
	Tg1363	Conserved hypothetical protein	444.81	92259	10	8	113
	Tg1375	2-ketoglutarate ferredoxin oxidoreductase, subunit gamma	635.93	19940	64	8	47
	Tg1380	2-ketoglutarate ferredoxin oxidoreductase, subunit beta	213.77	31367	41	8	37
	Tg1381	2-ketoglutarate ferredoxin oxidoreductase, subunit alpha	374.02	44335	20	8	60
	Tg1404	Inositol-1-monophosphatase	412.71	28247	32	8	54
	Tg1416	tRNA-binding protein, putative	433.69	25315	35	8	35
	Tg1542	Flagella-related protein I, type II/IV secretion system protein E	310.77	62551	13	8	97
	Tg1547	Conserved hypothetical protein	398.71	35661	21	8	48
	Tg1550	Pyruvate kinase	440.36	52518	20	8	86
	Tg1634	SSU ribosomal protein S6E	266.78	13786.6	42.4	8	28
	Tg1765	GTP hydrolase, putative	237.17	40186	19	8	29
	Tg1768	Conserved hypothetical protein	406.16	25422	32	8	45
	Tg1879	Conserved hypothetical protein	299.98	78391	6	8	66
	Tg1897	Transcriptional regulatory protein, Lrp-AsnC family	377.91	15827	46	8	32
	Tg1934	Hypothetical protein	384.44	14666.2	46.6165	8	22
	Tg1960	Enolase-related protein	208.14	37435	14	8	20
	Tg1965	LSU ribosomal protein L18E	470.45	13858	46	8	64
	Tg2000	LSU ribosomal protein L2P	507.44	26122	38	8	78
	Tg2001	LSU ribosomal protein L23P	388.38	9935	63	8	50
	Tg2034	Conserved hypothetical protein	458.03	15817	52	8	95
	Tg2114	Conserved hypothetical protein	328.04	24334	37	8	45
	Tg0068	Coenzyme F420 hydrogenase subunit alpha	176.27	44467	15	7	16
	Tg0104	Conserved archaeal hypothetical protein	322.3	20430	40	7	30
	Tg0108	RecA family AAA ATPase	262.29	26814	26	7	44
	Tg0187	Carbohydrate kinase, pfkB/Ribokinase family	255.92	30139	16	7	20
	Tg0190	moxR-type AAA ATPase, putative chaperone protein	273.2	35701	20	7	23
	Tg0255	[NiFe] hydrogenase maturation protein	305.33	87338	8	7	86
	Tg0263	Pyruvate synthase subunit porD (pyruvate oxidoreductase delta chain) (pyruvate ferredoxin oxidoreductase)	357.97	12564	49	7	55
	Tg0266	Ketoisovalerate oxidoreductase subunit vorD	457.21	12418	61	7	42
	Tg0274	NIF3 (NGG1p interacting factor 3) homolog	285.77	27721	23	7	29
	Tg0369	Squalene cyclase, putative	148.06	65754	8	7	24
	Tg0442	Radical SAM family protein, lectins/glucanases related	276.81	41234	17	7	31
	Tg0465	RNA-binding protein, putative	388.61	40471	19	7	21
	Tg0485	Ribosomal protein L26E	357.71	16754	26	7	62
	Tg0505	Conserved hypothetical protein	371.05	26402	34	7	19
	Tg0595	Radical-activating enzyme, pyruvate formate-lyase related	312.41	42043	16	7	41
	Tg0606	Phosphopentomutase	258.37	49768	14	7	19
	Tg0613	Conserved hypothetical protein	397.61	12115	45	7	33
	Tg0642	Sugar-phosphate nucleotydyltransferase	307.96	46574	21	7	20
	Tg0721	N-terminal aminohydrolase (Ntn hydrolase), putative	214.62	29781	16	7	29
	Tg0759	Inosine-5'-monophosphate dehydrogenase (IMP dehydrogenase) (IMPDH) (IMPD)	285.19	52526	17	7	15
	Tg0773	Cell division GTPase, ftsZ homolog	223.51	39897	15	7	42
	Tg0849	Transcriptional regulator, arsR family, putative	332.44	18760	31	7	41
	Tg1003	DNA-directed RNA polymerase, subunit L	294.47	10980	43	7	33
	Tg1011	Serine/threonine protein kinase, RIO1 family	383.56	25883	37	7	18
	Tg1055	SSU ribosomal protein S10P	296.31	11702	32	7	61
	Tg1135	Pyrazinamidase/nicotinamidase	513.03	20524	64	7	27
	Tg1163	Conserved hypothetical protein	275.5	28408	29	7	26
	Tg1313	ATP-NAD/AcoX kinase	196.48	42170	18	7	31
	Tg1318	Phosphoglycerate kinase	368.72	46015	16	7	39
	Tg1343	Hypothetical protein	245.44	55267	13	7	20
	Tg1379	2-ketoglutarate ferredoxin oxidoreductase, subunit gamma	282.13	18272	35	7	21
	Tg1410	Serine/threonine protein kinase, RIO-like	304.02	35600	19	7	44
	Tg1535	Flagellin B4 precursor	484.84	23104	36	7	123
	Tg1548	FKBP-type peptidyl-prolyl cis-trans isomerase	367.62	34894	24	7	60
	Tg1553	Transcription regulator, ArsR family	263.45	27088	22	7	23
	Tg1641	ABC-type transport system, ATPase component	207.86	57893	9	7	34
	Tg1650	Conserved hypothetical protein	386.53	18586	57	7	21
	Tg1652	GHMP kinase	188.15	35035	10	7	27
	Tg1668	Translation initiation factor eIF-2B subunit 2-like	330.21	30878	24	7	21
	Tg1744	Bipolar helicase	250.793	65189.8	9.45946	7	29
	Tg1780	Archaeal histone A (Archaeal histone A1)	382.32	7487.1	66.1765	7	66
	Tg1805	Conserved hypothetical protein	420.39	18026	37	7	36
	Tg1825	Conserved hypothetical protein	286.43	45709	17	7	27
	Tg1864	Conserved hypothetical protein	246.59	21426	17	7	36
	Tg1875	SSU ribosomal protein S28E	426.51	7963	63	7	49
	Tg1884	Conserved hypothetical protein, Roadblock/LC7 family	452.93	12505	54	7	49
	Tg1935	ATPase, AAA superfamily, containing PIN and KH nucleic acid-binding domains	204.89	69302	9	7	39
	Tg1968	SSU ribosomal protein S4P	201.85	21227	20	7	33
	Tg1989	LSU ribosomal protein L5P	232.68	21172.4	20.3125	7	43
	Tg1993	SSU ribosomal protein S17P	337.41	13448	33	7	139
	Tg2024	DNA replication licensing factor, Mcm2/Cdc19 ATPase, containing 2 inteins	204.03	133883	4	7	26
	Tg2031	Homoserine dehydrogenase	276.35	36372	23	7	31
	Tg2069	Conserved hypothetical protein	277.56	29239	16	7	27
	Tg2122	RNA-binding protein, containing PUA domain	174.48	65448	6	7	12
	Tg2147	UTP-glucose-1-phosphate uridylyltransferase	309.15	32760	26	7	39
	Tg0038	membrane bound hydrogenase, MbhJ subunit	402.48	19028	30	6	49
	Tg0066	coenzyme F420-reducing hydrogenase, beta subunit	325.78	31271	29	6	27
	Tg0106	Membrane dipeptidase	171.91	34871	12	6	24
	Tg0112	Nucleic acid binding protein, containing 3 OB-fold domains	263.66	69495	8	6	64
	Tg0149	Alanyl-tRNA synthetase-related protein (C-terminus)	255.51	46478	17	6	23
	Tg0155	Conserved hypothetical protein	326.26	22947	33	6	22
	Tg0167	Transcriptional regulatory protein, Lrp-AsnC family	247.21	17037	27	6	53
	Tg0198	Conserved hypothetical protein	406.45	40626	20	6	43
	Tg0249	formate dehydrogenase I subunit A	254.34	82260	7	6	58
	Tg0283	Protein export membrane protein, SecD/SecF family	332.07	34740	17	6	146
	Tg0284	Protein-export membrane protein	326.22	57426	11	6	124
	Tg0314	Diphthine synthase (Diphtamide biosynthesis methyltransferase)	196.65	29796	18	6	37
	Tg0325	Methylated-DNA--protein-cysteine methyltransferase	290.26	19863	38	6	30
	Tg0328	Conserved hypothetical protein	348.94	57380	11	6	33
	Tg0353	Transcription regulator, putative, ExsB family	167.48	26881	18	6	21
	Tg0420	2'-5' RNA ligase	246.98	20979	37	6	28
	Tg0430	Conserved hypothetical protein	144.14	23234	20	6	16
	Tg0437	Transcriptional regulator, arsR family	214.73	15393	33	6	16
	Tg0477	Archaeal histone B (Archaeal histone A2)	269.04	7258.1	66.6667	6	100
	Tg0565	D-isomer specific 2-hydroxyacid dehydrogenase	198.56	37493	19	6	20
	Tg0566	HAD superfamily (subfamily IA) hydrolase	387.7	26775	43	6	34
	Tg0666	Conserved hypothetical protein	329.7	29652	25	6	63
	Tg0703	membrane bound oxidoreductase, MbxA subunit	237.53	20142	20	6	83
	Tg0710	membrane bound oxidoreductase, MbxH' subunit	262.89	67826	6	6	104
	Tg0818	ADP-dependent glucokinase	290.32	51237	10	6	27
	Tg0853	Conserved hypothetical protein	289.62	11576	47	6	61
	Tg0870	ski2-type helicase, putative	393.96	82001	11	6	21
	Tg0871	Conserved hypothetical protein	438.61	21366	39	6	20
	Tg0908	Hypothetical protein	182.21	54938	6	6	23
	Tg0970	WD40-domain containing protein	235.07	332656	2	6	12
	Tg1112	Conserved hypothetical protein	293.33	21443	26	6	14
	Tg1120	Aconitase X, putative, Fe-S cluster subunit	235.25	42931	22	6	27
	Tg1147	Cobalamin biosynthesis amidotransferase, putative, containg CobQ/CobB/MinD/ParA nucleotide binding domain	258.73	27164	26	6	29
	Tg1185	Lactam utilization related protein	258.8	28252	27	6	40
	Tg1272	ABC transporter, ATP-binding protein, putative	214.08	73703	7	6	13
	Tg1319	NAD-dependent protein deacetylase, Sir2 family	175.89	29461	31	6	12
	Tg1376	2-ketoglutarate ferredoxin oxidoreductase, subunit beta	214.43	31544	21	6	25
	Tg1382	2-ketoglutarate ferredoxin oxidoreductase, subunit delta	207.42	10754	38	6	18
	Tg1419	Ribosome biogenesis protein NEP1-like	233.07	24698	34	6	25
	Tg1555	ATP-binding protein, putative AAA ATPase	345.84	19636	40	6	24
	Tg1589	Prephenate dehydrogenase	307.54	26573	32	6	26
	Tg1660	Dolichol-phosphate mannose synthase	334.6	40817	17	6	42
	Tg1756	Proton/sodium-glutamate symport protein	206.5	45002	10	6	116
	Tg1793	Conserved hypothetical protein	291.66	12711.8	39.1304	6	14
	Tg1867	Glyoxylate reductase	191.41	37716	16	6	62
	Tg1902	Membrane bound protease, putative, nfeD/ClpP- family	302.66	48935	14	6	91
	Tg1921	SSU ribosomal protein S12P	316.133	16467.3	22.8188	6	70
	Tg1922	Transcription termination-antitermination factor, NusA homolog	395.06	16370	35	6	63
	Tg1939	Conserved hypothetical protein	456.86	46318	14	6	26
	Tg1941	Conserved hypothetical protein	212.8	16167	28	6	33
	Tg1992	LSU ribosomal protein L14P	438.4	15127	39	6	33
	Tg1999	SSU ribosomal protein S19P	266.22	15329	30	6	24
	Tg2010	LSU ribosomal protein L10	245.13	21180.2	25	6	55
	Tg2027	Methylmalonyl-CoA decarboxylase, delta subunit	237.84	13888	36	6	25
	Tg2149	Acetyl/acyl transferase related protein	356.63	23014	33	6	143
	Tg0030	Conserved hypothetical protein	323.79	13019	53	5	14
	Tg0064	formate hydrogenlyase II subunit B	201.76	19684	19	5	9
	Tg0069	7Fe ferredoxin	311.52	19483	31	5	37
	Tg0156	Site-specific DNA-methyltransferase (cytosine-N(4)-specific)	267.44	54484	13	5	39
	Tg0172	moaE molybdopterin synthase, large chain	323.63	17513	38	5	29
	Tg0210	Hypothetical protein	231.73	34559	15	5	23
	Tg0219	Transcriptional regulatory protein, arsR family	156.58	22925	17	5	9
	Tg0248	formate dehydrogenase I subunit B	218	19018	23	5	11
	Tg0326	TRP-repeat-containing protein	212.74	39900	11	5	37
	Tg0327	Nascent polypeptide-associated complex protein	193.1	12528	43	5	6
	Tg0341	Conserved hypothetical protein	175.65	62517	8	5	22
	Tg0347	Divalent cation tolerance protein CutA	282.15	12568	36	5	30
	Tg0356	Dihydroorotase dehydrogenase	227.42	32138	26	5	17
	Tg0464	pre-mRNA splicing, snoRNA binding protein. NOP5/NOP56 related	363.64	47837	13	5	11
	Tg0502	SSU ribosomal protein S24E	154.39	11503	29	5	15
	Tg0508	Thymidine kinase	236.94	22299	40	5	11
	Tg0543	Uracil-DNA glycosylase superfamily protein	373.75	29358	23	5	23
	Tg0547	Conserved hypothetical protein	253.48	27284	27	5	34
	Tg0552	Dinitrogenase iron-molybdenum cofactor, NIF B/Y/X related	368.97	20813	34	5	48
	Tg0641	Conserved hypothetical protein	241.34	43034	13	5	74
	Tg0646	SSU ribosomal protein S8E	350.61	14564	44	5	64
	Tg0702	Regulator of amino acid metabolism, putative, containing ACT domain	314.54	18799	29	5	30
	Tg0707	membrane bound oxidoreductase, MbxF subunit	205.07	25856	16	5	91
	Tg0723	Metallophosphoesterase, Calcineurin-like phosphoesterase family	191.12	57782	8	5	6
	Tg0775	Radical SAM protein	153.04	39490	10	5	15
	Tg0809	Translation initiation factor 2 alpha subunit	285.26	31530	10	5	42
	Tg0815	Mannose-6-phosphate isomerase/mannose-1-phosphate guanylyl transferase, bifunctional enzyme	247.18	52947	17	5	41
	Tg0846	4Fe-4S ferredoxin	151.78	16191	16	5	16
	Tg0859	Adenylate cyclase type 2, thermophiic	157.66	21664	18	5	9
	Tg0865	SSU ribosomal protein S15P	235.5	17364	39	5	18
	Tg0906	DNA-directed RNA polymerase, subunit F	229.95	14653	29	5	16
	Tg0907	LSU ribosomal protein L21E	214.98	11310	34	5	25
	Tg0998	Archaeal peptidase A24A, prepilin type IV leader peptidase	225.11	45155	12	5	21
	Tg1030	Conserved hypothetical protein	160.24	20522	25	5	17
	Tg1048	Transcription elongation factor S	313.48	13439.5	51.6393	5	11
	Tg1105	Fe2 transport protein B	334.67	73261	8	5	45
	Tg1140	Hydrogenase expression/formation related protein	295.61	35534	26	5	34
	Tg1257	Riboflavin synthase beta chain (6,7-dimethyl-8-ribityllumazine synthase)	232.75	16636	40	5	24
	Tg1311	Cysteine desulfurase	185.66	44445	23	5	15
	Tg1312	Conserved hypothetical protein	206.27	32691	22	5	12
	Tg1329	Conserved hypothetical protein	199.96	17719	22	5	17
	Tg1344	Conserved hypothetical protein	317.91	14081	41	5	11
	Tg1371	Hypothetical protein	213.78	38659	11	5	14
	Tg1411	Conserved hypothetical protein	219.74	19278	22	5	34
	Tg1422	eIF1A translation initiation factor eIF-1A	268.62	14274	29	5	59
	Tg1433	Metal-dependent phosphohydrolase, HD superfamily	203.35	23965	22	5	19
	Tg1445	Peptidase S58, L-aminopeptidase D-Ala-esterase/amidase DmpA	200.49	37338	16	5	13
	Tg1450	Conserved hypothetical protein	224.51	23788	25	5	36
	Tg1503	Conserved hypothetical protein	160.11	17214	20	5	11
	Tg1536	Flagellin B5 precursor	243.87	22652	32	5	24
	Tg1588	N-acetyltransferase, GNAT family	232.79	21173	27	5	19
	Tg1612	Imidazole glycerol phosphate synthase, cyclase subunit	177.06	27691	20	5	10
	Tg1635	Alanyl-tRNA synthetase related protein.	245.25	25336	23	5	17
	Tg1696	Permease, major facilitator superfamily	123.69	48964	7	5	61
	Tg1713	Fibronectin-binding protein A	209.58	75460	7	5	43
	Tg1728	Mevalonate kinase	226.36	35573	12	5	16
	Tg1729	Aspartate/glutamate/uridylate kinase, Fosfomycin resistance kinase FomA homolog	244.78	29024	16	5	18
	Tg1740	Conserved hypothetical protein	204.97	30594	12	5	10
	Tg1752	Pullulan hydrolase type III	314.64	88332	7	5	13
	Tg1770	Phosphosugar mutase	231.85	26576	25	5	51
	Tg1814	Uracil-DNA glycosylase	234.56	22681	36	5	13
	Tg1839	Conserved hypothetical protein	234.95	14203	29	5	13
	Tg1846	Orotidine 5’-phosphate decarboxylase	388.94	22922	45	5	19
	Tg1886	Hypothetical protein	221.52	14331	27	5	19
	Tg1937	ATP binding protein, XPA-binding protein 1 homolog	140.59	28447	9	5	9
	Tg1987	SSU ribosomal protein S8P	373.06	14669	47	5	41
	Tg1991	LSU ribosomal protein L24P	220.4	14294	24	5	58
	Tg1995	Protein translation factor SUI1 homolog	224.27	11460	28	5	27
	Tg2005	ATP-dependent DNA ligase, putative	261.19	44084	18	5	27
	Tg2075	Metallo-beta-lactamase superfamily protein	211.72	24028	37	5	17
	Tg2125	Conserved hypothetical protein	158.45	13689	44	5	20
	Tg2152	NDP-sugar dehydrogenase, containing HINT/DOD homing endonuclease intein	101.96	102812	4	5	11
	Tg2153	Glycosyltransferase, family 2	125.29	38699	6	5	7
	Tg0272	Conserved hypothetical protein	102.16	29709	10	4	28
	Tg0282	S-adenosylmethionine decarboxylase proenzyme	189.22	16086.9	16.4384	4	9
	Tg0291	Conserved hypothetical protein	214.6	20204	24	4	15
	Tg0322	2-dehydropantoate reductase	137.48	34215	14	4	13
	Tg0338	Glutamine synthetase	163.79	50433	11	4	30
	Tg0346	Acylphosphatase	254.29	10297	40	4	31
	Tg0399	Malic enzyme (malate oxidoreductase)	169.03	47682	7	4	9
	Tg0412	Zn-finger protein, C2H2 type	167.19	7462.99	31.3433	4	20
	Tg0443	Conserved hypothetical protein	159.82	29889	11	4	10
	Tg0462	Conserved hypothetical protein	139.25	24007	13	4	6
	Tg0507	Conserved hypothetical protein	177.44	17449	22	4	11
	Tg0524	Conserved hypothetical protein	147.02	12657	31	4	13
	Tg0527	Conserved hypothetical protein	189.33	67186	6	4	10
	Tg0542	N-type ATP pyrophosphatase, putative	216.93	23994	24	4	16
	Tg0550	Dinitrogenase iron-molybdenum cofactor, NIF B/Y/X related	176.24	15852	22	4	21
	Tg0572	Conserved hypothetical protein	228.36	38048	9	4	16
	Tg0581	Pyruvoyl-dependent arginine decarboxylase	142.07	17008	15	4	13
	Tg0598	Transcriptional regulator, TrmB homolog	133.97	39282	12	4	9
	Tg0607	Metal-dependent hydrolase, beta-lactamase superfamily	161.51	30447	14	4	13
	Tg0692	Peptide chain release factor eRF/aRF, subunit 1	161.48	48154	6	4	9
	Tg0784	CoA-binding protein	213.17	16480	25	4	15
	Tg0801	Conserved hypothetical protein	260.35	23472	30	4	30
	Tg0829	TATA box-binding protein, transcription initiation factor TFIID	179.17	20220	19	4	7
	Tg0874	Oligopeptide/dipeptide ABC transporter, permease protein	76.45	43255	5	4	7
	Tg0912	Conserved hypothetical protein	235.07	7697.18	40.5797	4	30
	Tg0956	Prefoldin alpha subunit	295.95	16097	29	4	16
	Tg0959	Carbon-nitrogen hydrolase	309.8	30026	15	4	67
	Tg0963	Sodium:solute symporter family protein	202.89	58502	6	4	32
	Tg0987	Hypothetical protein	178.29	73135	5	4	32
	Tg0997	Phosphoserine phosphatase-like hydrolase, archaeal	263.07	24134	20	4	9
	Tg1001	Conserved hypothetical protein	244.23	14128	30	4	13
	Tg1031	Molybdenum cofactor biosynthesis protein C	119.94	17675	14	4	12
	Tg1036	Conserved hypothetical protein	284.69	50741	10	4	125
	Tg1171	Prokaryotic chromosome segregation and condensation protein ScpA related protein	226.88	26419	17	4	52
	Tg1173	Conserved hypothetical protein	274.04	59383	10	4	12
	Tg1196	DNA-binding protein, TFAR19-related	145.48	13427.5	13.9344	4	19
	Tg1210	Rubrerythrin-related protein	257.09	38212	12	4	16
	Tg1214	Conserved hypothetical protein	189.05	13588	30	4	10
	Tg1292	CRISPR-associated autoregulator, DevR family	272.38	36346	19	4	42
	Tg1317	Metal-dependent phosphohydrolase, HD superfamily	97.84	47333	6	4	17
	Tg1325	Radical SAM protein	176.05	29077	19	4	5
	Tg1333	Radical SAM protein, elongator protein 3/MiaB/NifB related	183.58	65336	8	4	9
	Tg1342	Metal-dependent hydrolase/oxidoreductase, beta-lactamase family	77.16	31254	7	4	8
	Tg1366	Hypothetical protein	177.43	53994	12	4	40
	Tg1407	CRISPR-associated protein Cas6	118.75	28412	9	4	12
	Tg1436	ABC-type transport system protein, permease component	175.04	27114	13	4	38
	Tg1454	SAM-dependent tRNA/rRNA cytosine-C5 methylase	185.53	52765	12	4	20
	Tg1491	Conserved hypothetical protein	162.26	22775	18	4	10
	Tg1495	Prefoldin, beta subunit	165.12	13307	35	4	6
	Tg1500	3-methyl-2-oxobutanoate hydroxymethyltransferase	300.08	31894	23	4	14
	Tg1512	Conserved hypothetical protein	216.65	9160	24	4	8
	Tg1655	Conserved hypothetical protein	146.53	43665	5	4	16
	Tg1672	Conserved hypothetical protein	277.98	14657	28	4	18
	Tg1683	LSU ribosomal protein L31E	210.36	10375	31	4	45
	Tg1721	Peptidase T1A, 20S proteasome beta-subunit	233.65	21529	24	4	30
	Tg1738	Small nuclear ribonucleoprotein (snRNP) homolog, Sm-like protein	217.11	8368	51	4	111
	Tg1757	Conserved hypothetical protein	197.48	54053	6	4	17
	Tg1759	ScpB Prokaryotic chromosome segregation and condensation protein homolog	265.28	22149	28	4	42
	Tg1784	Conserved hypothetical protein	275.39	9857	29	4	43
	Tg1818	Conserved hypothetical protein	181.42	52999	8	4	35
	Tg1821	Archaeal regulatory protein tfx, LuxR family	152.1	16977	21	4	13
	Tg1831	Hypothetical protein	137.28	22280	14	4	12
	Tg1842	ATPase involved in chromosome partitioning, minD/ParA family	164.51	28326	16	4	7
	Tg1865	6-pyruvoyl tetrahydrobiopterin synthase	139.01	17778	15	4	17
	Tg1923	LSU ribosomal protein L30E	125.41	11018	23	4	28
	Tg1945	Transcriptional regulatory protein, Lrp-AsnC family	144.11	17666	18	4	16
	Tg1951	Conserved hypothetical protein	155.16	7986	36	4	10
	Tg1972	Centromere binding protein CBF5/pseudouridine synthase truB homolog	128.38	37849	6	4	10
	Tg1985	LSU ribosomal protein L32E	190.34	14886.5	31.8519	4	29
	Tg1998	LSU ribosomal protein L22P	187.75	17818.6	18.6335	4	27
	Tg2016	Putative Translation factor	84.99	11756	27	4	5
	Tg2032	Conserved hypothetical protein	193.58	20376	18	4	34
	Tg2038	Shwachman-Bodian-Diamond syndrome (SBDS) related protein, possibly a translation elongation factor EFG/EF2	108.31	26786	14	4	18
	Tg2063	Replication factor C, large subunit	182.87	57688	8	4	13
	Tg2088	Aspartate carbamoyltransferase, catalytic subunit	128.12	34715	11	4	12
	Tg2111	Archaeal serine protease, Lon protease homolog	113.12	70265	3	4	15
	Tg2123	Conserved hypothetical protein	148.77	36555	16	4	13
	Tg0033	Rubrerythrin-related protein	93.16	20566	19	3	4
	Tg0039	membrane bound hydrogenase, MbhI subunit	153.35	13481	25	3	5
	Tg0040	membrane bound hydrogenase, MbhH subunit	147.32	55055	4	3	25
	Tg0087	Conserved hypothetical protein	100.86	21915	19	3	10
	Tg0126	DNA polymerase II large subunit DP2, intein containing	72.48	167614	2	3	4
	Tg0134	Conserved hypothetical protein	197.39	47104	11	3	11
	Tg0140	Archaeal/vacuolar-type H+ -ATPase subunit H	202.63	11488	33	3	6
	Tg0145	Archaeal/vacuolar-type H+-ATPase, subunit F	173.41	11337	39	3	101
	Tg0166	Nucleic acid-binding protein, containing OB-fold domain	148.33	7685.53	30.4348	3	11
	Tg0173	Hypothetical protein	221.84	31686	11	3	15
	Tg0192	Conserved hypothetical protein	102.58	33053	8	3	3
	Tg0227	Conserved hypothetical protein	141.29	27508	20	3	10
	Tg0244	formate hydrogenlyase I subunit F	198.41	69821	5	3	9
	Tg0250	Transcriptional regulator, TetR family	192.81	22588	20	3	6
	Tg0271	class I apurinic AP-endonuclease (AP-lyase)	97.69	35341	4	3	7
	Tg0287	Conserved hypothetical protein	255.02	37761	13	3	8
	Tg0288	Inorganic polyphosphate/ATP-NAD kinase (poly(P)/ATP NAD kinase)	161.96	31318	17	3	7
	Tg0373	Component of ring hydroxylating complex, putative	106.67	19961	18	3	5
	Tg0390	Transcriptional regulator, putative	231.47	21075	20	3	16
	Tg0432	Conserved hypothetical protein	195.14	17841	17	3	9
	Tg0436	Thiamine monophosphate kinase	155.37	34707	9	3	11
	Tg0449	Conserved hypothetical protein	206.3	16590	17	3	23
	Tg0454	Transcriptional regulator, putative. DNA binding helix-turn helix protein.	114.39	21337	15	3	14
	Tg0457	Nucleotide binding protein, putative, containing PIN domain	136.65	14109	33	3	5
	Tg0470	Endoribonuclease L-PSP, YjgF-like protein	176.43	16300.4	28.3784	3	18
	Tg0489	LSU ribosomal protein L12A	326.55	10949	31	3	11
	Tg0499	DNA-directed RNA polymerase, subunit E'	217.8	21161	17	3	15
	Tg0512	3'-phosphoadenosine 5'-phosphosulfate sulfotransferase (PAPS reductase), containing one PUA domain and 2 4Fe-4S binding domains	87.9	73116	3	3	7
	Tg0557	Dinitrogenase iron-molybdenum cofactor, NIF B/Y/X related	265.5	16029.9	26.8966	3	21
	Tg0568	Radical SAM protein, putative Fe-S oxidoreductase	94.48	36606	5	3	14
	Tg0618	DNA helicase, putative	152.75	75531	5	3	7
	Tg0649	Conserved hypothetical protein	144.97	24264	13	3	44
	Tg0711	membrane bound oxidoreductase, MbxM subunit	195.77	32656	8	3	120
	Tg0735	Tungsten-containing aldehyde ferredoxin oxidoreductase, C-terminal fragment	151.64	17652	19	3	10
	Tg0744	Conserved hypothetical protein	312.71	18810	27	3	8
	Tg0745	Conserved hypothetical protein	137.84	33082	13	3	5
	Tg0763	GMP synthase - glutamine amidotransferase subunit (N terminal domain)	135.62	21542	28	3	11
	Tg0765	Conserved hypothetical protein	147.44	29233	15	3	7
	Tg0772	Conserved hypothetical protein	101.89	24491	19	3	12
	Tg0789	Conserved hypothetical protein	213.55	11087	30	3	10
	Tg0822	Carbon monoxide dehydrogenase accessory protein, putative	192.82	33798	17	3	4
	Tg0855	SSU ribosomal protein S17E	110.12	8069	32	3	13
	Tg0860	Zinc-dependent protease, archaeal type, predicted	147.8	21660	22	3	14
	Tg0878	Signal recognition particle, subunit SRP19	157.48	12596	27	3	15
	Tg0897	Prokaryotic ATPase, AAA superfamily	174.81	42270	8	3	8
	Tg0919	Nucleotide binding protein, putative, containing PIN domain	201.6	16586	25	3	21
	Tg0924	Hypothetical protein	102.89	90655	3	3	11
	Tg0928	Conserved hypothetical protein	209.74	24770	16	3	38
	Tg0941	Conserved hypothetical protein	108.61	17297	13	3	3
	Tg0960	SAM-dependent methyltransferase, putative	80.85	29173	6	3	7
	Tg0981	Serine/threonine protein kinase	114.89	75450	3	3	10
	Tg1005	RNA-binding protein, containing S1 RNA binding domain	186.2	21751	19	3	13
	Tg1007	Small conductance mechanosensitive channel (MscS)	124.8	41899	6	3	13
	Tg1009	Conserved hypothetical protein	120.79	29379	10	3	24
	Tg1023	Anaerobic glycerol-3-phosphate dehydrogenase subunit A, putative	76.99	59914	2	3	7
	Tg1065	ATP:dephospho-CoA triphosphoribosyl transferase	121.91	35168	8	3	8
	Tg1117	Conserved hypothetical protein	118.08	20202	11	3	13
	Tg1128	Conserved hypothetical protein	96.62	9591	21	3	6
	Tg1136	Conserved hypothetical protein	204.03	15429	21	3	4
	Tg1166	Zinc metallopeptidase	149.56	23943	18	3	10
	Tg1177	Excinuclease ABC, C subunit related protein	143.26	17010	23	3	6
	Tg1198	Transcription initiation factor TFIIB	63.13	34342	9	3	6
	Tg1219	X-pro dipeptidase related protein	75.7	41266	7	3	7
	Tg1220	Peroxiredoxin, bacterioferritin comigratory protein homolog	64.13	17588	13	3	3
	Tg1229	ABC transporter periplasmic protein, putative taurine-binding protein	317.79	35298	14	3	9
	Tg1276	ATPase, putative, Cdc48 related	135.03	16442	21	3	4
	Tg1301	Conserved hypothetical protein	81.96	34190	5	3	22
	Tg1321	Transmembrane amino acid transporter, tyrosine-specific	211.04	43485	11	3	59
	Tg1327	Conserved hypothetical protein	210.26	19240	21	3	10
	Tg1335	Conserved hypothetical protein	108.25	18374	14	3	18
	Tg1395	Conserved hypothetical protein	138.32	38496	6	3	7
	Tg1425	Type II DNA topoisomerase VI, subunit B	73.74	63650	3	3	10
	Tg1426	Type II DNA topoisomerase VI, subunit A	75.72	44596	6	3	7
	Tg1431	Conserved hypothetical protein	157.84	11699	23	3	7
	Tg1441	Conserved hypothetical protein	216.92	8739.53	20.2532	3	29
	Tg1456	Hydrolase, HAD superfamily	218.53	26276	14	3	10
	Tg1457	Conserved hypothetical protein	149.03	9836	34	3	9
	Tg1489	SSU ribosomal protein S27E	231.11	7313.94	60.6061	3	13
	Tg1521	Cyclase, putative	139.82	20168	21	3	11
	Tg1522	Conserved hypothetical protein	194.45	39483	12	3	6
	Tg1525	Conserved hypothetical protein	200.18	29129	9	3	11
	Tg1537	Flagella accessory protein C	189.59	18524	18	3	19
	Tg1545	DNA helicase TIP49 homolog, TBP-interacting protein	142.33	49204	8	3	14
	Tg1562	ABC-type transport system, periplasmic component	108.91	47478	9	3	7
	Tg1584	Conserved hypothetical protein	136.17	18901	18	3	4
	Tg1595	Shikimate 5-dehydrogenase	94.56	29616	15	3	7
	Tg1596	3-dehydroquinate dehydratase	134.01	24174	21	3	9
	Tg1597	3-dehydroquinate synthase	235.32	35831	12	3	15
	Tg1607	ATP phosphoribosyltransferase	212.2	22688	18	3	33
	Tg1611	Phosphoribosylformimino-5-aminoimidazole carboxamide ribotide isomerase	160.45	25107	18	3	7
	Tg1614	Histidinol-phosphate aminotransferase	110.79	38464	8	3	4
	Tg1623	Type III restriction endonuclease, res subunit	102.81	129331	2	3	22
	Tg1648	conserved hypothetical protein	162.24	17899	16	3	10
	Tg1653	N-glycosylase/DNA lyase (AGOG) (8-oxoguanine DNA glycosylase) (DNA-(apurinic or apyrimidinic site) lyase) (AP lyase)	70.46	30788	5	3	5
	Tg1657	3-octaprenyl-4-hydroxybenzoate carboxylyase	144.82	47457	10	3	31
	Tg1669	Coenzyme A biosynthesis bifunctional protein coaBC	164.91	44764	5	3	12
	Tg1670	Conserved hypothetical protein	188.77	30968	12	3	52
	Tg1703	Hydrolase, HAD superfamily, putative	107.03	27170	11	3	6
	Tg1714	hypothetical protein	186.7	19379	15	3	16
	Tg1720	RNA-metabolising metallo-beta-lactamase, beta-CASP family protein	93.83	73968	4	3	4
	Tg1763	Conserved hypothetical protein	80.09	14755.8	11.9403	3	14
	Tg1766	Transcriptional regulatory protein, asnC/Crp family	81.75	17685	10	3	5
	Tg1789	Molybdopterin-guanine dinucleotide biosynthesis protein B	163.36	27366	14	3	18
	Tg1800	LSU ribosomal protein L15E	132.923	22544.5	7.84314	3	16
	Tg1811	Tryptophan synthase, beta chain-like	169.9	48806	12	3	16
	Tg1817	Conserved hypothetical protein	204.67	12212.3	32.4324	3	18
	Tg1843	Conserved hypothetical protein	137.73	13124	30	3	15
	Tg1870	Conserved hypothetical protein	219.74	7042	45	3	47
	Tg1874	LSU ribosomal protein L24E	154.5	8423.26	25	3	19
	Tg1882	Metal-dependent phosphohydrolase, HD family	137.75	23633	17	3	8
	Tg1927	DNA-directed RNA polymerase subunit H	113.36	9477	48	3	9
	Tg1931	Methylmalonyl-CoA mutase, C-terminal domain/subunit (cobalamin-binding)	149.92	15759	27	3	12
	Tg1962	DNA-directed RNA polymerase subunit N	170.89	8545.27	36.3636	3	17
	Tg1996	LSU ribosomal protein L29P	216.63	7918	39	3	6
	Tg2020	RNA 3'-terminal phosphate cyclase	241.01	37222	14	3	10
	Tg2089	Aspartate carbamoyltransferase, regulatory subunit	137.57	17155	27	3	10
	Tg2134	HAD superfamily (subfamily IA) hydrolase	72.85	28113	8	3	4
	Tg2137	L-tyrosine decarboxylase	122.79	42677	7	3	20
	Tg0001	putative asparagine synthase, glutamine-hydrolyzing	82.3	73550	3	2	8
	Tg0006	Conserved hypothetical protein	72.65	25896	8	2	8
	Tg0007	Conserved hypothetical protein	122.58	65964	4	2	3
	Tg0009	moxR-type AAA ATPase, putative chaperone protein	81.4	34634	9	2	14
	Tg0037	membrane bound hydrogenase, MbhK subunit	101.48	21465	19	2	5
	Tg0045	membrane bound hydrogenase, MbhC subunit	54.39	13443	7	2	6
	Tg0055	Formate transporter	118.66	37165	8	2	39
	Tg0072	Zinc-binding alcohol dehydrogenase	88.01	38636	4	2	3
	Tg0079	Transcription regulator, PadR-like family	165.51	18901	12	2	9
	Tg0103	Signal peptidase, peptidase S26B	102.25	15514	21	2	12
	Tg0128	Cell division control protein 6 homolog	37.38	49509	3	2	3
	Tg0129	Voltage-gated potassium channel	106.51	37629	11	2	11
	Tg0142	Archaeal/vacuolar-type H+-ATPase, subunit K	52.4	15739	8	2	51
	Tg0151	Conserved hypothetical protein	123.28	24812	8	2	34
	Tg0231	CODH nickel-insertion accessory protein , CO dehydrogenase maturation factor	152.18	26575	17	2	10
	Tg0239	Molybdopterin-guanine dinucleotide biosynthesis protein A	75.78	21391	9	2	4
	Tg0260	[NiFe] hydrogenase maturation protein	167.99	36044	8	2	6
	Tg0286	Acetyl-CoA synthetase (ADP forming), alpha chain	81.34	58249	3	2	5
	Tg0292	Conserved hypothetical protein	117.38	33740	7	2	2
	Tg0308	Sodium/alanine symporter	117.06	55879	4	2	11
	Tg0312	Conserved hypothetical protein	66.67	17182	6	2	6
	Tg0329	Dihydroorotate dehydrogenase electron transfer subunit	83.05	26168	8	2	5
	Tg0344	DNA primase large subunit	36.46	46070	3	2	5
	Tg0345	Conserved hypothetical protein	90.11	23409	10	2	6
	Tg0349	Universal stress protein	93.68	31459	9	2	13
	Tg0360	Proline dehydrogenase, beta subunit	144.8	40826	9	2	20
	Tg0363	Nucleotide binding protein, putative, containing PIN domain	110.43	17440	14	2	4
	Tg0365	Metal-dependent hydrolase	134.89	63462	4	2	28
	Tg0434	Phosphoesterase, putative	73.09	47987	3	2	5
	Tg0453	GTPase subunit of restriction endonuclease	134.49	71748	3	2	4
	Tg0481	Phosphate uptake regulator, phoU and SpoVT/AbrB family	129.05	35183	7	2	8
	Tg0514	Zinc-finger protein, translation initiation factor 2 beta related protein	149.84	23878	13	2	6
	Tg0535	Cobyric acid synthase	62.39	54206	3	2	2
	Tg0564	Conserved hypothetical protein	64.67	17070	8	2	2
	Tg0571	DNA-Binding protein, putative	32.48	13109	13	2	2
	Tg0573	Conserved hypothetical protein	91.91	35761	8	2	4
	Tg0591	Prokaryotic ATPase, AAA superfamily	136.2	40750	7	2	4
	Tg0601	Maltose transport system permease protein	91.63	33536	5	2	18
	Tg0612	SAM-dependent methyltransferase, putative	156.39	45330	7	2	7
	Tg0620	L-aspartate oxidase (quinolinate synthetase B)	80.73	51523	4	2	3
	Tg0667	Transcriptional regulator, putative	77.42	14482	18	2	3
	Tg0681	Hypothetical protein	174.84	21433	21	2	4
	Tg0705	membrane bound oxidoreductase, MbxC subunit	52.7	14187	9	2	11
	Tg0708	membrane bound oxidoreductase, MbxG subunit	205.8	12523	20	2	86
	Tg0709	membrane bound oxidoreductase, MbxH subunit	140.13	52998	4	2	121
	Tg0724	2-phosphoglycerate kinase, containing ATP cone domain	117.61	32712	8	2	4
	Tg0743	Conserved hypothetical protein	137.71	37422	10	2	21
	Tg0753	Permease of the major facilitator family, putative	78.08	43944	3	2	87
	Tg0755	Phosphoribosylformylglycinamidine synthase I, purQ component	118.99	25136	16	2	5
	Tg0760	GMP synthase [glutamine-hydrolyzing] pyrophosphatase subunit (C terminal domain)	80.09	34862	5	2	5
	Tg0768	Conserved hypothetical protein	224.55	36426	9	2	8
	Tg0791	D-aminopeptidase	106.93	30188	6	2	11
	Tg0794	Conserved hypothetical protein	106.69	16866	17	2	13
	Tg0799	Serine/threonine protein kinase, putative S-layer protein	102.18	141139	1	2	3
	Tg0804	LSU ribosomal protein L37AE	173.72	9437.13	32.9412	2	11
	Tg0821	Iron transport ABC protein, periplasmic component	58.66	42519	6	2	5
	Tg0824	Carbon monoxide dehydrogenase	134.29	72304	4	2	3
	Tg0837	ABC-type transport system, ATPase component, putative multidrug/lipooligosaccharide transporter	82.39	34671	8	2	3
	Tg0841	DNA-binding protein	122.05	12731	17	2	3
	Tg0842	Dinitrogenase iron-molybdenum cofactor, NIF B/Y/X related	88.81	14593.4	15.9091	2	6
	Tg0854	Bacterial regulatory protein, arsR family	90.45	23297	8	2	8
	Tg0864	recJ-like single-stranded exonuclease recJ homolog	150.73	52947	6	2	7
	Tg0910	Putative transcription regulator	98.97	11749.4	14.1509	2	5
	Tg0914	Transcriptional regulator, putative	125.83	24184	16	2	18
	Tg0934	Molybdopterin-guanine dinucleotide biosynthesis protein A, putative	125.25	22453	9	2	4
	Tg0940	Adenylate kinase	115.68	26204	14	2	5
	Tg0942	Carbon starvation protein A	74.42	62455	5	2	8
	Tg0951	Conserved hypothetical protein	83.73	35106	5	2	3
	Tg0984	Hypothetical protein	119.4	23923.6	9.67742	2	12
	Tg1018	Short chain dehydrogenase of unknown substrate	97.97	28841	6	2	3
	Tg1032	Esterase, putative	85.32	48751	6	2	4
	Tg1041	Nucleotide binding protein, putative, containing PIN domain	96.53	15672	15	2	4
	Tg1053	Carbamoyl transferase, putative, nodU family	79.85	59708	3	2	2
	Tg1059	Osmotically inducible protein C homolog	86.96	15522	17	2	6
	Tg1073	Conserved hypothetical protein	136.1	13954	10	2	7
	Tg1093	S-adenosyl-L-methionine-dependent methyltransferase	67.05	44921	5	2	3
	Tg1104	Fe2 transport protein A, putative	119.31	8385.68	31.5789	2	3
	Tg1118	Peptidase M50, putative membrane-associated zinc metallopeptidase	91.91	45119	5	2	6
	Tg1130	Prokaryotic ATPase, AAA superfamily	77.88	56027	4	2	7
	Tg1131	Conserved hypothetical protein	83.29	25436	12	2	5
	Tg1165	CDP-alcohol phosphatidyltransferase	129.79	20935	12	2	10
	Tg1181	Sucrose-phosphate phosphatase, putative, HAD-superfamily hydrolase	73.06	26760	6	2	4
	Tg1188	Nucleotide kinase, shikimate kinase related	127.33	19874	16	2	9
	Tg1193	ATPase, putative, PP-loop superfamily	31.64	23706	5	2	2
	Tg1197	Conserved hypothetical protein	90.16	11541	16	2	5
	Tg1200	Conserved hypothetical membrane protein	111.53	18194	8	2	47
	Tg1202	Hypothetical protein	87.77	29483	5	2	5
	Tg1204	Conserved hypothetical protein, containing PRC-barrel domain	161.45	10453	24	2	6
	Tg1206	Hypothetical protein	78.6	76804	1	2	4
	Tg1216	Superoxide reductase	88.89	13917	16	2	12
	Tg1231	3-octaprenyl-4-hydroxybenzoate carboxy-lyase	83.03	54314	5	2	2
	Tg1282	Phosphohydrolase, putative	51.03	35186	3	2	5
	Tg1308	DNA topoisomerase I	112.8	81140	3	2	3
	Tg1336	Conserved hypothetical protein	97.74	18354	13	2	12
	Tg1360	Conserved hypothetical protein	85.11	47822	5	2	2
	Tg1364	Conserved hypothetical protein	82.31	18068	9	2	2
	Tg1387	Nucleotide binding protein, putative, containing PIN domain	100.57	16899	16	2	6
	Tg1412	Biotin synthase related protein	110.58	34854	11	2	2
	Tg1485	Conserved hypothetical protein	83.98	41137	4	2	4
	Tg1486	Conserved hypothetical protein	109.1	47508	6	2	20
	Tg1515	moxR-type AAA ATPase, putative chaperone protein	66.95	35279	3	2	3
	Tg1530	Chemotaxis response regulator	138.52	13560	24	2	5
	Tg1541	Flagella-related protein H, putative ATPase	135.36	26132	14	2	5
	Tg1543	Flagella-related protein J, type II secretion system protein F	97.42	64918	4	2	8
	Tg1616	Pyrroline-5-carboxylate reductase	147.17	27928	11	2	16
	Tg1644	ABC-type transporter, periplasmic component, surface adhesin	65.74	35282	6	2	3
	Tg1659	tRNA-pseudouridine synthase A	86.96	30690	4	2	4
	Tg1680	Conserved hypothetical protein	159.08	19738	18	2	9
	Tg1684	LSU ribosomal protein L39E	95.04	6221.71	16.0714	2	12
	Tg1695	Permease, major facilitator superfamily	64.98	50309	3	2	11
	Tg1705	ABC-type transport system, ATPase component, putative Fe3 transporter	116.71	37929.2	6.97674	2	5
	Tg1706	ABC-type thiamine transport system, periplasmic component	72.27	42061	7	2	2
	Tg1707	Sodium-dependent transporter, SNF family	75.6	58909	2	2	24
	Tg1710	Nitrogen regulatory protein P-II	120.78	11481.3	25	2	9
	Tg1730	Hypothetical protein	122	29686	10	2	2
	Tg1743	DNA double-strand break repair protein mre11	56.08	53330.5	2.06612	2	6
	Tg1755	Biotin--acetyl-CoA-carboxylase ligase	96.49	26183	15	2	6
	Tg1782	Conserved hypothetical protein	136.46	13094	14	2	25
	Tg1815	Conserved hypothetical protein	53.14	13836.1	7.2	2	4
	Tg1845	RNA binding protein, containing PUA domain	90.61	19328	7	2	3
	Tg1863	Putative DNA-binding protein	162.06	15912	17	2	8
	Tg1866	Carbohydrate kinase, putative, PfkB family	105.69	30939	16	2	6
	Tg1888	Conserved hypothetical protein	97.14	7013.74	28.5714	2	10
	Tg1896	Hypothetical protein	132	36058	7	2	6
	Tg1940	Translation factor, putative, Sua5/YciO/YrdC/YwlC family	125	37499	6	2	9
	Tg2040	Conserved hypothetical protein	96.14	9093	13	2	4
	Tg2047	Conserved hypothetical protein	128.12	21403	15	2	5
	Tg2058	Hypothetical protein	80.11	19988	14	2	2
	Tg2086	Conserved hypothetical protein	162.8	15390	24	2	8
	Tg2087	Conserved hypothetical protein	72.3	33662	4	2	3
	Tg2100	Conserved hypothetical protein	63.88	22739.4	4.36893	2	4
	Tg2132	Alpha-amylase	90.6	76249	4	2	3
	Tg2140	Hypothetical protein	91.14	37326	8	2	14
	Tg2142	Glycosyltransferase family 1	81.14	44153	5	2	7
	Tg1391	Conserved hypothetical protein	151.18	23896	10	1	14
	Tg0597	Glycogen synthase	130.23	50432	4	1	7
	Tg0160	Anaerobic ribonucleotide triphosphate reductase activating enzyme	129.08	28139	6	1	2
	Tg1089	Manganese ABC-type transporter ATP-binding protein	121.31	29371	6	1	27
	Tg0154	Conserved hypothetical protein	119.83	34705	5	1	4
	Tg1651	Conserved hypothetical protein	112.61	37143	4	1	19
	Tg1579	Acetyltransferase, GNAT family	111.68	30957	6	1	6
	Tg0972	ATPase of the AAA family	111.12	45480	5	1	3
	Tg0766	Putative DNA-binding protein	108.5	89272	2	1	8
	Tg1045	Gins 15 protein	106.94	22103	7	1	3
	Tg0162	Conserved hypothetical protein	105.02	39808	9	1	1
	Tg1942	Nucleotidyltransferase, putative	104.07	27387	6	1	2
	Tg1099	HEPN-type nucleotidyltransferase, antibiotic resistance related	100.11	14286	8	1	4
	Tg1071	Transcriptional regulatory protein, AsnC family	99.98	19011	7	1	2
	Tg0562	Nucleotide binding protein, putative, containing PIN domain	99.72	16582	8	1	1
	Tg0238	Conserved hypothetical protein	98.4	22560	10	1	3
	Tg0407	Conserved hypothetical protein	97.34	30066	6	1	24
	Tg1956	Conserved hypothetical protein	97.05	12592	16	1	4
	Tg0726	Conserved hypothetical protein	96.9	6803.72	22.9508	1	9
	Tg1446	Endonuclease IV, AP endonuclease family 2	95.21	32564	4	1	4
	Tg1402	Glycerol-1-phosphate dehydrogenase [NAD(P)]	92.34	37523	5	1	3
	Tg1307	Conserved hypothetical protein	91.71	12901	9	1	28
	Tg0226	Transcription factor TFIIE subunit alpha homolog	91.35	25970	6	1	4
	Tg1186	Nucleotide binding protein, putative, containing PIN domain	91.11	18889	9	1	2
	Tg1586	Hypothetical protein	89.94	35567	6	1	3
	Tg0757	Carboligase of the ATP-grasp superfamily, putative	89.33	37863	4	1	1
	Tg1949	Transcriptional regulatory protein, putative, AsnC/Lrp family	86.9	9925	12	1	2
	Tg1180	Acetyltransferase, GNAT family	86.79	31161	5	1	2
	Tg1698	ABC-type transporter, ATP-binding component	84.94	45526	3	1	1
	Tg1103	Hypothetical protein	84.62	24228	7	1	7
	Tg0949	Nucleotide binding protein, putative, containing PIN domain	83.88	15487	9	1	2
	Tg1551	Adenylosuccinate lyase	83.8	51710	3	1	4
	Tg2133	Phosphatidate cytidylyltransferase	83.73	23073	7	1	14
	Tg0604	ABC-type transport system, ATPase component, putative maltose/maltodextrin transporter	83.48	42016	3	1	3
	Tg0706	membrane bound oxidoreductase, MbxD subunit	83.08	10492	15	1	11
	Tg1279	Conserved hypothetical protein	81.95	69971	2	1	2
	Tg0105	TRP-repeat-containing protein	81.36	40930	4	1	2
	Tg0525	Conserved hypothetical protein	80.99	23780	6	1	7
	Tg2128	RNA modification enzyme, MiaB family	80.34	48149	3	1	1
	Tg2064	ATPase of the AAA superfamily, putative	79.79	50308	3	1	6
	Tg0194	FKBP-type peptidyl-prolyl cis-trans isomerase	78.9	17200	7	1	2
	Tg1858	ABC-type transport system, ATPase component, putative multidrug transporter	78.47	27835	5	1	2
	Tg0110	Nucleic acid-binding protein, putative	77.87	52956	2	1	17
	Tg2145	Glycosyltransferase, family 1, putative	77.8	44306	3	1	6
	Tg2074	DNA repair and recombination protein radB	77.62	24736	12	1	1
	Tg0506	Conserved hypothetical protein	77.39	30430	6	1	12
	Tg2106	Peptidase U62, modulator of DNA gyrase. PmbA/TldD protein homolog	77.01	49685	5	1	1
	Tg0546	Hypothetical protein	76.81	26669	5	1	2
	Tg0035	membrane bound hydrogenase, MbhM subunit	76.3	35953	4	1	21
	Tg0202	SAM-dependent RNA methylase, putative	76.19	40959	6	1	1
	Tg1192	Base excision DNA repair protein, HhH-GPD superfamily	75.73	32018	6	1	3
	Tg1639	Conserved hypothetical protein	75.42	17993	7	1	1
	Tg1777	Primase-related protein	74.98	15544	9	1	2
	Tg2095	Phosphohexomutase	74.79	49144	3	1	2
	Tg1666	Conserved hypothetical protein	74.75	10468.9	12.6316	1	9
	Tg0762	Nucleotide binding protein, putative, containing PIN domain	74.68	17109	7	1	2
	Tg0183	RNA-binding protein, putative	74.58	17953	11	1	8
	Tg0725	Cyclic 2,3-diphosphoglycerate synthase	74.19	47877	3	1	1
	Tg1581	Conserved hypothetical protein	74.03	19959	9	1	1
	Tg0275	Prokaryotic ATPase, AAA superfamily	73.95	55128	3	1	5
	Tg1291	Conserved hypothetical protein	73.11	15914.1	7.63889	1	7
	Tg0999	Conserved hypothetical protein	73.08	13597	12	1	2
	Tg1798	Conserved hypothetical protein	72.99	26402	4	1	57
	Tg0385	ABC-type dipeptide/oligopeptide transport periplasmic component appA	72.66	66438	2	1	2
	Tg1203	Metallophosphoesterase, MJ0912 type	72.61	27508	7	1	7
	Tg0833	ABC-type transport system, ATPase component, putative multidrug/lipooligosaccharide transporter	72.58	32045	8	1	1
	Tg0049	Membrane bound complex 1, subunit B	72.5	18194	7	1	2
	Tg0746	Conserved hypothetical protein	72.01	37926	3	1	6
	Tg0277	Conserved hypothetical protein	71.53	21393	6	1	14
	Tg1988	SSU ribosomal protein S14P	71.38	6839.56	14.5161	1	6
	Tg2083	Conserved hypothetical protein	71.16	9788	11	1	32
	Tg0423	Conserved hypothetical protein	71	16844	8	1	2
	Tg2079	Dioxygenase, putative	70.88	29935	6	1	6
	Tg1388	Acid phosphatase SurE	70.56	28929	7	1	1
	Tg1573	Permease, major facilitator superfamily	70.45	53982	3	1	4
	Tg0647	DEAD/DEAH box RNA helicase	70.44	101419	2	1	13
	Tg0986	Nucleotidyltransferase substrate binding subunit, putative	70.37	16349.7	7.43243	1	2
	Tg1330	Conserved hypothetical protein	70.25	37693	5	1	3
	Tg0048	Membrane bound complex 1, subunit A	69.72	56420	2	1	4
	Tg0158	Conserved hypothetical protein	69.72	29810	5	1	20
	Tg1042	Transcriptional regulator, SpoVT/AbrB family	69.67	8647.67	12.8205	1	1
	Tg1465	ADP-specific phosphofructokinase	68.58	52585	2	1	6
	Tg1082	Ribonuclease Z	68.41	36319	4	1	11
	Tg0767	Hydrolase, putative	68.24	79578	2	1	1
	Tg1750	Conserved hypothetical protein	68.07	40139	4	1	3
	Tg1709	Conserved hypothetical protein	68	27176	4	1	10
	Tg1649	Signal peptide peptidase SppA	67.63	36104	3	1	4
	Tg2115	Hypothetical protein	66.33	15701	9	1	2
	Tg1855	Amino acid transporter	66.29	79092	1	1	2
	Tg1207	Hypothetical protein	65.3	33992	4	1	5
	Tg2054	Iron(III) dicitrate transport system permease protein	64.66	36015	5	1	3
	Tg2154	Conserved hypothetical protein	64.21	40872.7	2.96496	1	4
	Tg1274	Nitroreductase	64.13	21468	8	1	2
	Tg1447	Conserved hypothetical protein	64.11	40742	2	1	6
	Tg1040	Multi antimicrobial extrusion protein MatE	63.94	51193	3	1	2
	Tg1476	Hypothetical protein	63.8	34256	3	1	1
	Tg2043	SAM-dependent methyltransferase, ubiE/COQ5 family	63.07	26379	4	1	8
	Tg1022	Iron-sulfur binding reductase	63	42652	4	1	1
	Tg1958	LSU ribosomal protein L40E	62.72	6005.11	18.5185	1	2
	Tg1004	Conserved hypothetical protein	62.45	24398.2	5.88235	1	3
	Tg0609	Serine protease inhibitor, serpin	62.11	46558	2	1	1
	Tg0754	Phosphoribosylformylglycinamidine (FGAM) synthase, PurS component	62	9465	12	1	2
	Tg1878	Peptidyl-tRNA hydrolase	61.81	13560.5	7.31707	1	8
	Tg1610	Imidazole glycerol phosphate synthase, glutamine amidotransferase subunit	61.25	22158	6	1	2
	Tg2023	Gins 23 protein	60.67	19235	7	1	3
	Tg1664	Phosphatidylethanolamine-binding protein	60.51	20141	8	1	2
	Tg0586	Conserved hypothetical protein	60.24	23780	6	1	3
	Tg0902	Conserved hypothetical protein	60.23	13636	7	1	4
	Tg2059	Conserved hypothetical protein	60.2	31716	4	1	1
	Tg1887	Conserved hypothetical protein	60.01	29084	4	1	3
	Tg0935	Hypothetical protein	59.94	67230	1	1	2
	Tg0544	Cobalamin biosynthesis protein	59.46	33237	4	1	2
	Tg1961	DNA-directed RNA polymerase subunit K	58.97	6231.51	19.2982	1	6
	Tg2067	Met-10 like-protein, putative SAM-dependent methyltransferase	58.9	39732	5	1	7
	Tg0803	DNA-directed RNA polymerase, subunit P	58.73	5921.16	18.8679	1	8
	Tg0805	Sulphur transfer protein, ThiS family	58.43	7652	17	1	3
	Tg1341	Aspartate racemase	58.19	25794	4	1	2
	Tg0177	Conserved hypothetical protein	57.6	10861	12	1	1
	Tg0153	ABC-type transport system, permease component	57.39	39206	3	1	10
	Tg1688	Small heat shock protein, Hsp20 type	57.25	19484	6	1	3
	Tg1827	RNA-metabolising metallo-beta-lactamase, beta-CASP family protein	56.54	50567	2	1	10
	Tg1432	GTP-binding protein	56.5	21285	6	1	3
	Tg1323	Conserved hypothetical protein	56.19	24620	4	1	2
	Tg0813	Phosphoglucomutase	55.71	50706	2	1	5
	Tg1122	ABC-type transport system, ATPase component, putative multidrug transporter	55.52	27604	6	1	5
	Tg1564	Oxidoreductase, substrate unknown	55.37	38498	4	1	4
	Tg1393	LSU ribosomal protein L35AE	55.13	9744.33	14.7727	1	4
	Tg1812	Conserved hypothetical protein	54.64	16784	6	1	5
	Tg2055	Ribosomal-protein-alanine acetyltransferase	54.52	19008	5	1	2
	Tg0026	Conserved hypothetical protein	54.01	22754	7	1	2
	Tg1731	Molybdopterin binding protein, CinA-related	53.97	28462	5	1	1
	Tg0161	Anaerobic ribonucleoside triphosphate reductase	53.63	71320	2	1	2
	Tg0043	membrane bound hydrogenase, MbhE subunit	53.58	11004	9	1	2
	Tg1613	Bifunctional phosphoribosyl-AMP cyclohydrolase/phosphoribosyl-ATP pyrophosphohydrolase	53.2	24324	6	1	2
	Tg0779	Phosphatidate cytidylyltransferase, putative	52.91	23364	5	1	4
	Tg1890	Conserved hypothetical protein, ftsZ GTPase-related	52.83	29627	4	1	2
	Tg1423	Protein serine/threonine kinase, RIO1 family	52.74	30704	3	1	1
	Tg0414	Conserved hypothetical protein	52.61	14334.6	7.69231	1	2
	Tg0626	Conserved hypothetical protein	52.52	28846	4	1	12
	Tg0243	formate hydrogenlyase I subunit G	52.13	23605	9	1	2
	Tg1332	Thioesterase, putative	51.6	14568.7	6.81818	1	2
	Tg0281	Conserved hypothetical protein, predicted transcriptional regulator	51.58	20600	5	1	2
	Tg1208	Hydrolase, metallo-beta-lactamase superfamily	51.48	29473	6	1	2
	Tg1160	ATPase of the AAA superfamily, putative AsnC/Lrp family bacterial regulatory protein	51.18	49536	3	1	1
	Tg1626	Prokaryotic ATPase, AAA superfamily	51.05	41524	2	1	1
	Tg1072	Putative phosphoglycolate phosphatase fused to dolichol-phosphate mannose synthase	50.69	49011	2	1	4
	Tg1977	Conserved hypothetical protein	50.53	20575	7	1	5
	Tg0879	Conserved hypothetical protein	50.48	24368	5	1	1
	Tg1481	Thiamine biosynthesis protein	50.21	43764	3	1	4
	Tg0273	Phosphopantetheine adenylyltransferase	49.6	18168	9	1	2
	(a) This list is a compilation of proteins identified in the whole study (Database TGAM_CDS1, p<0.001). Raw data are available in the PRIDE PRoteomics IDEntifications database
	under accession #9212 (O1 experiment), #9213 (O2 experiment), #9214 (O3 experiment), #9215 (O4 experiment), #9216 (O5 experiment), #9217 (O6 experiment), and #9218 (O7 experiment).

## Sheet: per class and fold change
	Table S8. Spectral count comparison of proteins detected in exponential and stationary phases.
	accession	description	#MS/MSO2 (a)	#MS/MS O4 (b)	#MS/MS O1 (c)	SpecCount+	SpecCount-	Fold Change	pValue	class
			(expo)	(expo)	(stat)	(expo)	(stat)	ACFold	ACFold	ACFold (d)
	Tg0332	Dipeptide transport system permease protein dppB or oligopeptide transport system permease protein oppB	135	261	0	199	1	-199.093	5.99867e-59	Blue
	Tg0141	Archaeal/vacuolar-type H+ -ATPase subunit I	52	213	0	133.5	1	-133.563	2.13982e-39	Blue
	Tg1679	Reverse gyrase	128	125	0	127.5	1	-127.56	1.31091e-37	Blue
	Tg0937	Oligosaccharyl transferase, STT3 subunit	55	123	0	90	1	-90.0422	1.83889e-26	Blue
	Tg1979	Preprotein translocase secY subunit	27	129	0	79	1	-79.0371	3.32917e-23	Blue
	Tg1086	ABC-type transport system, ATPase component, putative Fe3 transporter	93	54	0	74.5	1	-74.5349	7.08119e-22	Blue
	Tg1092	Dolichyl-phosphate-mannose-protein mannosyltransferase, putative	36	92	0	65	1	-65.0305	4.53813e-19	Blue
	Tg2124	Metallophosphoesterase, calcineurin superfamily	49	67	0	59	1	-59.0277	2.65186e-17	Blue
	Tg0283	Protein export membrane protein, SecD/SecF family	29	86	0	58.5	1	-58.5274	3.69024e-17	Blue
	Tg1756	Proton/sodium-glutamate symport protein	25	90	0	58.5	1	-58.5274	3.69024e-17	Blue
	Tg1300	Conserved hypothetical protein, lectin related sugar-binding protein	206	217	3	212.5	4	-53.1499	2.92648e-58	Blue
	Tg1662	Metallophosphoesterase	121	173	2	148	3	-49.3565	9.90928e-41	Blue
	Tg0710	membrane bound oxidoreductase, MbxH' subunit	17	79	0	49	1	-49.023	2.28286e-14	Blue
	Tg0711	membrane bound oxidoreductase, MbxM subunit	22	73	0	48.5	1	-48.5227	3.16674e-14	Blue
	Tg1087	Two-domain ABC-type transport system permease protein, putative sulfate/molybdate/tungstate transporter	24	71	0	48.5	1	-48.5227	3.16674e-14	Blue
	Tg0116	Transcriptional regulatory protein, putative, AsnC/Lrp family	82	10	0	47	1	-47.022	8.78435e-14	Blue
	Tg0284	Protein-export membrane protein	27	60	0	44.5	1	-44.5209	4.67376e-13	Blue
	Tg0603	Amylopullulanase	15	71	0	44	1	-44.0206	6.61048e-13	Blue
	Tg1902	Membrane bound protease, putative, nfeD/ClpP- family	17	60	0	39.5	1	-39.5185	1.33806e-11	Blue
	Tg0707	membrane bound oxidoreductase, MbxF subunit	23	52	0	38.5	1	-38.5181	2.61302e-11	Blue
	Tg0709	membrane bound oxidoreductase, MbxH subunit	17	54	0	36.5	1	-36.5171	9.94689e-11	Blue
	Tg1792	FAD-dependent pyridine nucleotide-disulphide oxidoreductase	65	6	0	36.5	1	-36.5171	9.94689e-11	Blue
	Tg0753	Permease of the major facilitator family, putative	17	50	0	34.5	1	-34.5162	3.77649e-10	Blue
	Tg0641	Conserved hypothetical protein	22	40	0	32	1	-32.015	2.02201e-09	Blue
	Tg1363	Conserved hypothetical protein	31	31	0	32	1	-32.015	2.02201e-09	Blue
	Tg1670	Conserved hypothetical protein	6	56	0	32	1	-32.015	2.02201e-09	Blue
	Tg1105	Fe2 transport protein B	5	56	0	31.5	1	-31.5148	2.77818e-09	Blue
	Tg1436	ABC-type transport system protein, permease component	4	50	0	28	1	-28.0131	2.86816e-08	Blue
	Tg0198	Conserved hypothetical protein	7	46	0	27.5	1	-27.5129	3.92581e-08	Blue
	Tg1660	Dolichol-phosphate mannose synthase	6	46	0	27	1	-27.0127	5.55258e-08	Blue
	Tg0112	Nucleic acid binding protein, containing 3 OB-fold domains	16	35	0	26.5	1	-26.5124	7.59167e-08	Blue
	Tg1460	recJ-like phosphoesterase, containing RNA binding S1 and OB-fold nucleic acid binding domain	18	33	0	26.5	1	-26.5124	7.59167e-08	Blue
	Tg0145	Archaeal/vacuolar-type H+-ATPase, subunit F	24	25	0	25.5	1	-25.512	1.46632e-07	Blue
	Tg1742	DNA double-strand break repair rad50 ATPase	24	25	0	25.5	1	-25.512	1.46632e-07	Blue
	Tg0708	membrane bound oxidoreductase, MbxG subunit	18	29	0	24.5	1	-24.5115	2.82857e-07	Blue
	Tg1550	Pyruvate kinase	27	19	0	24	1	-24.0113	4.00066e-07	Blue
	Tg0151	Conserved hypothetical protein	6	35	0	21.5	1	-21.5101	2.01284e-06	Blue
	Tg1321	Transmembrane amino acid transporter, tyrosine-specific	14	27	0	21.5	1	-21.5101	2.01284e-06	Blue
	Tg0963	Sodium:solute symporter family protein	5	31	0	19	1	-19.0089	1.04436e-05	Blue
	Tg1627	Conserved hypothetical protein	119	31	3	76	4	-19.0089	7.12449e-19	Blue
	Tg1696	Permease, major facilitator superfamily	13	23	0	19	1	-19.0089	1.04436e-05	Blue
	Tg1520	Adenosylhomocysteinase	47	63	2	56	3	-18.6754	3.0875e-14	Blue
	Tg1036	Conserved hypothetical protein	26	79	2	53.5	3	-17.8417	1.49856e-13	Blue
	Tg0998	Archaeal peptidase A24A, prepilin type IV leader peptidase	1	31	0	17	1	-17.008	3.79943e-05	Blue
	Tg0040	membrane bound hydrogenase, MbhH subunit	3	27	0	16	1	-16.0075	7.2206e-05	Blue
	Tg0601	Maltose transport system permease protein	1	29	0	16	1	-16.0075	7.2206e-05	Blue
	Tg0272	Conserved hypothetical protein	4	25	0	15.5	1	-15.5073	9.67515e-05	Blue
	Tg1738	Small nuclear ribonucleoprotein (snRNP) homolog, Sm-like protein	28	0	0	15	1	-15.007	0.000136843	Blue
	Tg0142	Archaeal/vacuolar-type H+-ATPase, subunit K	14	13	0	14.5	1	-14.5068	0.000182795	Blue
	Tg1655	Conserved hypothetical protein	0	27	0	14.5	1	-14.5068	0.000182795	Blue
	Tg0055	Formate transporter	9	17	0	14	1	-14.0066	0.000258542	Blue
	Tg0365	Metal-dependent hydrolase	7	19	0	14	1	-14.0066	0.000258542	Blue
	Tg1007	Small conductance mechanosensitive channel (MscS)	0	23	0	12.5	1	-12.5059	0.000645461	Blue
	Tg1542	Flagella-related protein I, type II/IV secretion system protein E	17	29	1	24	2	-12.0056	2.80848e-06	Blue
	Tg1366	Hypothetical protein	9	12	0	11.5	1	-11.5054	0.00120514	Blue
	Tg1545	DNA helicase TIP49 homolog, TBP-interacting protein	2	19	0	11.5	1	-11.5054	0.00120514	Blue
	Tg2123	Conserved hypothetical protein	0	21	0	11.5	1	-11.5054	0.00120514	Blue
	Tg0815	Mannose-6-phosphate isomerase/mannose-1-phosphate guanylyl transferase, bifunctional enzyme	16	4	0	11	1	-11.0052	0.00170452	Blue
	Tg1870	Conserved hypothetical protein	12	8	0	11	1	-11.0052	0.00170452	Blue
	Tg1950	Signal recognition particle, subunit SRP54	1	19	0	11	1	-11.0052	0.00170452	Blue
	Tg1707	Sodium-dependent transporter, SNF family	6	13	0	10.5	1	-10.5049	0.00223864	Blue
	Tg0454	Transcriptional regulator, putative. DNA binding helix-turn helix protein.	5	13	0	10	1	-10.0047	0.00316628	Blue
	Tg1210	Rubrerythrin-related protein	1	17	0	10	1	-10.0047	0.00316628	Blue
	Tg1695	Permease, major facilitator superfamily	1	17	0	10	1	-10.0047	0.00316628	Blue
	Tg0036	membrane bound hydrogenase, MbhL subunit	4	13	0	9.5	1	-9.50446	0.00413382	Blue
	Tg0091	Amino acid ABC transporter, periplasmic amino acid-binding protein	2	15	0	9.5	1	-9.50446	0.00413382	Blue
	Tg0743	Conserved hypothetical protein	9	8	0	9.5	1	-9.50446	0.00413382	Blue
	Tg1173	Conserved hypothetical protein	2	15	0	9.5	1	-9.50446	0.00413382	Blue
	Tg1729	Aspartate/glutamate/uridylate kinase, Fosfomycin resistance kinase FomA homolog	4	13	0	9.5	1	-9.50446	0.00413382	Blue
	Tg1999	SSU ribosomal protein S19P	17	0	0	9.5	1	-9.50446	0.00413382	Blue
	Tg0956	Prefoldin alpha subunit	1	15	0	9	1	-9.00422	0.00584679	Blue
	Tg0361	Uridylate kinase	45	40	4	43.5	5	-8.70408	2.66109e-09	Blue
	Tg0542	N-type ATP pyrophosphatase, putative	7	8	0	8.5	1	-8.50399	0.00758042	Blue
	Tg0959	Carbon-nitrogen hydrolase	17	15	1	17	2	-8.50399	0.000200462	Blue
	Tg0980	Serine/threonine protein phosphatase 2C	42	58	5	51	6	-8.50399	1.56206e-10	Blue
	Tg1543	Flagella-related protein J, type II secretion system protein F	0	15	0	8.5	1	-8.50399	0.00758042	Blue
	Tg0249	formate dehydrogenase I subunit A	14	31	2	23.5	3	-7.83701	1.73181e-05	Blue
	Tg1986	LSU ribosomal protein L6P	27	33	3	31	4	-7.75364	9.64376e-07	Blue
	Tg0578	RecJ-like phosphoesterase family protein	42	54	6	49	7	-7.00328	2.09695e-09	Blue
	Tg1044	Pyrolysin	232	227	32	230.5	33	-6.98812	3.09876e-38	Blue
	Tg0849	Transcriptional regulator, arsR family, putative	1	23	1	13	2	-6.50305	0.00208445	Blue
	Tg0144	Archaeal/vacuolar-type H+ ATPase, subunit C	1	58	4	30.5	5	-6.10286	4.53696e-06	Blue
	Tg1200	Conserved hypothetical membrane protein	9	25	2	18	3	-6.00281	0.00042609	Blue
	Tg1993	SSU ribosomal protein S17P	45	0	3	23.5	4	-5.87776	6.33262e-05	Blue
	Tg0588	Isoleucyl-tRNA synthetase	231	142	32	187.5	33	-5.68448	5.27645e-28	Blue
	Tg0122	glyceraldehyde-3-phosphate (GAP):ferredoxin oxidoreductase	0	31	2	16.5	3	-5.50258	0.00090788	Blue
	Tg0790	Conserved hypothetical protein	12	19	2	16.5	3	-5.50258	0.00090788	Blue
	Tg0583	Spermidine synthase	29	44	6	37.5	7	-5.35966	1.09532e-06	Blue
	Tg1832	Leucyl-tRNA synthetase	117	40	15	79.5	16	-4.97108	7.22325e-12	Blue
	Tg0326	TRP-repeat-containing protein	3	44	4	24.5	5	-4.9023	0.000114312	Blue
	Tg1088	ABC-type transport system, periplasmic component	147	246	40	197.5	41	-4.81933	2.47916e-26	Blue
	Tg0333	Dipeptide transport system permease protein dppC or oligopeptide transport system permease protein oppC	110	277	40	194.5	41	-4.74613	1.12995e-25	Blue
	Tg0666	Conserved hypothetical protein	9	36	4	23.5	5	-4.7022	0.000192179	Blue
	Tg0649	Conserved hypothetical protein	8	25	3	17.5	4	-4.37705	0.00153029	Blue
	Tg0682	Valyl-tRNA synthetase	150	108	30	130	31	-4.19552	3.8406e-16	Blue
	Tg0987	Hypothetical protein	2	21	2	12.5	3	-4.16862	0.00750107	Blue
	Tg1772	Alpha-glucan phosphorylase	185	138	38	162.5	39	-4.16862	1.09443e-19	Blue
	Tg1656	ABC-type transport system, ATPase component, putative multidrug transporter	19	35	6	28	7	-4.00188	0.000155452	Blue
	Tg0487	LSU ribosomal protein L1P	30	111	17	71.5	18	-3.97409	2.81679e-09	Blue
	Tg0929	Peptidase, prolyl oligopeptidase family	0	77	9	39.5	10	-3.95185	8.37497e-06	Blue
	Tg1050	NAD(P)H sulfur oxidoreductase	74	42	15	59	16	-3.68923	1.90543e-07	Blue
	Tg0530	RecA family AAA ATPase	27	0	3	14.5	4	-3.6267	0.00677289	Blue
	Tg1926	DNA-directed RNA polymerase subunit B	302	375	93	339.5	94	-3.6134	3.00014e-34	Blue
	Tg0690	Amylopullulanase, putative	180	165	49	173.5	50	-3.47163	1.0172e-17	Blue
	Tg0728	Asparaginyl-tRNA synthetase	157	108	38	133.5	39	-3.42468	7.33792e-14	Blue
	Tg0774	Terpenoid cyclase/protein prenyltransferase putative	24	40	9	33	10	-3.30155	0.000192944	Blue
	Tg1172	Chromosome segregation protein SMC	78	60	21	70	22	-3.18331	1.72101e-07	Blue
	Tg1930	Lysine/arginine/ornithine (LAO/AO) transport system ATPase	4	52	9	29	10	-2.90136	0.00110531	Blue
	Tg0364	NADH oxidase (NOXase)	66	94	27	81	28	-2.89421	1.24358e-07	Blue
	Tg1667	Glyceraldehyde 3-phosphate dehydrogenase (GAPDH)	37	65	17	52	18	-2.89024	1.92609e-05	Blue
	Tg2149	Acetyl/acyl transferase related protein	40	44	14	43	15	-2.86801	0.000101149	Blue
	Tg1722	AAA family ATPase, CDC48 subfamily	87	46	23	67.5	24	-2.81382	1.7264e-06	Blue
	Tg1422	eIF1A translation initiation factor eIF-1A	12	25	6	19.5	7	-2.78702	0.00675043	Blue
	Tg2157	Conserved hypothetical protein containing PHP domain N-terminal region	20	17	6	19.5	7	-2.78702	0.00675043	Blue
	Tg0255	[NiFe] hydrogenase maturation protein	17	19	6	19	7	-2.71556	0.00954766	Blue
	Tg1964	LSU ribosomal protein L13P	32	4	6	19	7	-2.71556	0.00954766	Blue
	Tg1390	Amylopullulanase related protein	109	142	46	126.5	47	-2.69275	3.74106e-10	Blue
	Tg1975	Cytidylate kinase, putative	12	60	15	37	16	-2.31358	0.00190873	Blue
	Tg0480	Periplasmic binding protein	110	142	54	127	55	-2.31017	3.41119e-08	Blue
	Tg1511	Methionyl-tRNA synthetase	113	154	58	134.5	59	-2.28073	1.71713e-08	Blue
	Tg1891	3-hexulose-6-phosphate synthase-6-phospho 3-hexuloisomerase fused bifuntional enzyme	67	171	53	120	54	-2.22326	2.1848e-07	Blue
	Tg1624	Site-specific DNA-methyltransferase (adenine-specific). Type III restriction system mod subunit.	24	54	18	40	19	-2.10625	0.00309179	Blue
	Tg0148	Archaeal/vacuolar-type H+-ATPase, subunit D	17	44	14	31.5	15	-2.10099	0.00655547	Blue
	Tg0422	Ribonucleoside-diphosphate reductase alpha subunit	648	505	276	577.5	277	-2.08582	1e-07	Blue
	Tg0410	Hypothetical protein	32	44	18	39	19	-2.05359	0.00429807	Blue
	Tg2042	Indolepyruvate ferredoxin oxidoreductase beta subunit	93	98	195	96.5	196	2.03014	1e-07	Blue
	Tg2060	2-amino-3-oxobutanoate synthase (glycine C-acetyltransferase)	96	73	174	85.5	175	2.04582	1e-07	Blue
	Tg1439	Molybdenum cofactor molybdenum incorporation protein	20	19	41	20.5	42	2.04782	0.00258977	Blue
	Tg1909	Conserved hypothetical protein	3	27	32	16	33	2.06153	0.00770466	Blue
	Tg2150	Pleiotropic regulatory protein, pyridoxal-phosphate-dependent aminotransferase	37	65	107	52	108	2.07595	4.19958e-06	Blue
	Tg1701	Glycine dehydrogenase [decarboxylating] subunit 1 (glycine cleavage system P- protein)	32	27	63	30.5	64	2.09738	0.00021412	Blue
	Tg0920	Archaeal Glu-tRNAGln amidotransferase subunit E	25	27	56	27	57	2.11012	0.000511753	Blue
	Tg0168	Nucleoside triphosphate phosphohydrolase	15	10	28	13.5	29	2.14714	0.00688517	Blue
	Tg1685	Methylmalonyl-coA mutase, N-terminal domain/subunit	24	52	83	39	84	2.15284	2.22866e-05	Blue
	Tg1943	Seryl-tRNA synthetase	96	213	334	155.5	335	2.15333	1e-07	Blue
	Tg0577	S-adenosylmethionine synthetase	67	136	221	102.5	222	2.16484	1e-07	Blue
	Tg1084	Conserved hypothetical protein	17	17	39	18	40	2.22118	0.00190678	Blue
	Tg1816	Radical SAM protein, MoaA/nifB/pqqE family	163	190	396	177.5	397	2.23557	1e-07	Blue
	Tg1693	Glycerophosphoryl diester phosphodiesterase	18	13	36	16.5	37	2.24137	0.00192869	Blue
	Tg1150	Phenylalanyl-tRNA synthetase, beta subunit	62	38	115	51	116	2.27344	1.93202e-07	Blue
	Tg1718	ATP-dependent DNA ligase	12	44	65	29	66	2.2748	6.66922e-05	Blue
	Tg1035	Translation initiation factor eIF-5A (hypusine containing)	51	19	82	36	83	2.30447	7.02605e-06	Blue
	Tg0630	Glutamine amidotransferase subunit pdxT	46	21	81	34.5	82	2.3757	3.42636e-06	Blue
	Tg1139	Predicted ATPase, RNase L inhibitor homolog	9	12	27	11.5	28	2.43364	0.0032261	Blue
	Tg0917	L-asparaginase/archaeal Glu-tRNAGln amidotransferase subunit D	5	19	31	13	32	2.46038	0.00227708	Blue
	Tg1947	adenine phosphoribosyltransferase, fused to N-terminal DNA binding domain	34	4	49	20	50	2.49883	0.000152655	Blue
	Tg1352	Peptidase U62, modulator of DNA gyrase. PmbA/TldD protein homolog	12	73	109	43.5	110	2.52755	2.07076e-08	Blue
	Tg0570	ATPase, ParA type/MinD superfamily, containing an inserted ferredoxin domain	9	4	18	7.5	19	2.53215	0.00960521	Blue
	Tg0715	membrane bound oxidoreductase, MbxN subunit	1	25	35	14	36	2.57022	0.000889175	Blue
	Tg1700	Glycine dehydrogenase [decarboxylating] subunit 2 (glycine cleavage system P- protein)	55	50	137	53.5	138	2.57823	2.23828e-10	Blue
	Tg0169	Conserved hypothetical protein	44	27	95	36.5	96	2.6289	6.04763e-08	Blue
	Tg1754	Fructose 1,6-bisphosphate aldolase class 1	13	15	40	15	41	2.73205	0.000231406	Blue
	Tg0698	Arginyl-tRNA synthetase	23	61	118	43	119	2.76614	6.6391e-10	Blue
	Tg0566	HAD superfamily (subfamily IA) hydrolase	9	2	17	6.5	18	2.76793	0.00733675	Blue
	Tg2026	Methylmalonyl-CoA decarboxylase, alpha subunit	53	44	140	49.5	141	2.84715	5.54617e-12	Blue
	Tg0517	SAM-dependent methyltransferase, putative	4	6	17	6	18	2.99859	0.00733675	Blue
	Tg1716	GHMP kinase, archaeal type, putative	6	4	17	6	18	2.99859	0.00733675	Blue
	Tg0130	DNA repair and recombination protein RadA	10	25	55	18.5	56	3.02561	3.65434e-06	Blue
	Tg0482	Conserved hypothetical protein	9	8	28	9.5	29	3.0512	0.000534977	Blue
	Tg2099	btpA family protein	30	6	57	19	58	3.0512	3.23688e-06	Blue
	Tg1149	Phenylalanyl-tRNA synthetase, alpha subunit	18	13	52	16.5	53	3.21062	2.95231e-06	Blue
	Tg0895	Cytochrome-c3 hydrogenase, gamma subunit	81	48	213	65.5	214	3.26564	1e-07	Blue
	Tg0104	Conserved archaeal hypothetical protein	6	2	16	5	17	3.39841	0.00532547	Blue
	Tg0120	Carbamate kinase (Carbamate kinase-like carbamoylphosphate synthetase)	13	48	108	31.5	109	3.4587	7.3244e-12	Blue
	Tg1775	Glutamyl-tRNA synthetase	23	40	112	32.5	113	3.47529	2.76343e-12	Blue
	Tg1849	Extracellular solute binding protein, substrate unknown	4	2	13	4	14	3.49836	0.00962692	Blue
	Tg2035	3'-5' exoribonuclease, exosome complex exonuclease 2, Rrp42p homolog	6	8	27	8	28	3.49836	0.000378186	Blue
	Tg1070	Tyrosyl-tRNA synthetase	27	19	84	24	85	3.54001	1.13203e-09	Blue
	Tg1810	Aspartate-semialdehyde dehydrogenase	4	12	31	9	32	3.55389	0.000136492	Blue
	Tg1164	Conserved hypothetical protein	6	2	17	5	18	3.59831	0.00331512	Blue
	Tg0306	Histidyl-tRNA synthetase	30	23	99	27.5	100	3.63466	1.5187e-11	Blue
	Tg1430	Conserved hypothetical protein	2	8	21	6	22	3.66495	0.00116209	Blue
	Tg1913	Tungsten-containing aldehyde ferredoxin oxidoreductase	2	21	45	12.5	46	3.67827	2.58309e-06	Blue
	Tg2044	Lysyl-tRNA synthetase	14	12	52	14	53	3.78394	5.59911e-07	Blue
	Tg0424	Haloacid dehalogenase-like hydrolase	16	0	34	9	35	3.88707	3.3071e-05	Blue
	Tg2151	Oxidoreductase, substrate unknown	10	6	34	9	35	3.88707	3.3071e-05	Blue
	Tg0174	Molybdopterin or thiamine synthase protein	9	0	21	5.5	22	3.99812	0.000457881	Blue
	Tg1955	Metallophosphoesterase, MJ0912 type	12	4	36	9	37	4.10918	1.25327e-05	Blue
	Tg1141	Archaeosine tRNA-guanine transglycosylase	2	13	35	8.5	36	4.23331	7.73674e-06	Blue
	Tg1185	Lactam utilization related protein	4	2	16	4	17	4.24801	0.00217811	Blue
	Tg0224	Carbohydrate kinase, putative	4	0	12	3	13	4.3313	0.00637697	Blue
	Tg1814	Uracil-DNA glycosylase	1	2	10	2.5	11	4.39794	0.00648233	Blue
	Tg2062	Replication factor C, small subunit	31	4	87	18.5	88	4.75453	9.05118e-13	Blue
	Tg0952	Adenylosuccinate synthetase	4	0	15	3	16	5.33083	0.00129215	Blue
	Tg1547	Conserved hypothetical protein	1	0	8	1.5	9	5.99719	0.00586923	Blue
	Tg0378	Nicotinate-nucleotide pyrophosphorylase	2	0	12	2	13	6.49695	0.00209549	Blue
	Tg1762	Replication factor A complex, RPA32 subunit	1	4	24	3.5	25	7.13951	7.65623e-06	Blue
	Tg0621	Quinolinate synthetase A	5	0	33	3.5	34	9.70973	3.36264e-08	Blue
	Tg2146	GDP-mannose 6-dehydrogenase	1	0	21	1.5	22	14.6598	1.49715e-06	Blue
	Tg0505	Conserved hypothetical protein	0	0	16	1	17	16.992	3.82823e-05	Blue
	Tg1038	Prolyl oligopeptidase	102	52	40	78	41	-1.90333	0.000330261	Orange
	Tg1907	parB-like nuclease, putative	91	98	50	95.5	51	-1.87343	8.99411e-05	Orange
	Tg1129	Indolepyruvate ferredoxin oxidoreductase alpha subunit	51	100	40	76.5	41	-1.86673	0.000412886	Orange
	Tg1783	Cell division ATPase MinD	29	75	28	53	29	-1.82844	0.00399312	Orange
	Tg1640	Membrane lipoprotein	27	71	28	50	29	-1.72495	0.00910656	Orange
	Tg1982	SSU ribosomal protein S5P	114	125	69	120.5	70	-1.72224	9.61309e-05	Orange
	Tg2015	Asparaginyl-tRNA synthetase related protein	58	156	63	108	64	-1.68829	0.000382519	Orange
	Tg1841	Cell division GTPase, ftsZ homolog	67	125	59	97	60	-1.61742	0.00154502	Orange
	Tg0180	Thioredoxin reductase	84	85	52	85.5	53	-1.61396	0.00225586	Orange
	Tg0230	Acetyl-coenzyme A synthetase	347	265	198	307	199	-1.54344	1e-07	Orange
	Tg0461	3-hydroxy-3-methylglutaryl coA synthase	216	115	114	166.5	115	-1.44851	0.000813293	Orange
	Tg1838	Aspartate aminotransferase	109	158	92	134.5	93	-1.44691	0.0022716	Orange
	Tg0146	Archaeal/vacuolar-type H+-ATPase subunit A	50	296	120	174	121	-1.43869	0.00099394	Orange
	Tg0123	Fructose-1,6-bisphosphatase (FBPase V)	392	459	312	426.5	313	-1.36326	1e-07	Orange
	Tg0320	D-3-phosphoglycerate dehydrogenase, putative	104	171	102	138.5	103	-1.34529	0.00849381	Orange
	Tg0331	Solute binding protein, putative	3188	1108	1653	2149	1654	-1.29988	1e-07	Orange
	Tg1397	Translation elongation factor EF-2	587	659	512	624	513	-1.21694	1e-07	Orange
	Tg1534	Flagellin B3 precursor	364	336	300	351	301	-1.16666	1e-07	Orange
	Tg1043	Phosphoenolpyruvate synthase (pyruvate,water dikinase) (PEP synthase)	1476	907	1022	1192.5	1023	-1.16624	1e-07	Orange
	Tg0427	Indolepyruvate ferredoxin oxidoreductase alpha subunit	380	384	330	383	331	-1.15764	1e-07	Orange
	Tg1823	Glutamate dehydrogenase C-terminal domain	998	644	723	822	724	-1.13589	1e-07	Orange
	Tg1901	Membrane permease, stomatin homolog	171	305	216	239	217	-1.1019	1e-07	Orange
	Tg1435	ABC-type transport system protein, periplasmic component	301	98	183	200.5	184	-1.09019	1e-07	Orange
	Tg0401	Glutamate synthase (NADPH), homotetrameric	308	377	329	343.5	330	-1.0414	1e-07	Orange
	Tg1056	Multiple substrate aminotransferase	144	371	248	258.5	249	-1.03864	1e-07	Orange
	Tg0262	Pyruvate synthase subunit porA (pyruvate oxidoreductase alpha chain) (pyruvate ferredoxin oxidoreductase)	334	284	302	310	303	-1.02358	1e-07	Orange
	Tg0876	Oligopeptide/dipeptide ABC transporter, periplasmic protein	328	384	361	357	362	1.01353	1e-07	Orange
	Tg1152	Ornithine carbamoyltransferase	765	459	629	613	630	1.02725	1e-07	Orange
	Tg1732	Tungsten-containing aldehyde ferredoxin oxidoreductase	134	248	202	192	203	1.0568	1e-07	Orange
	Tg0265	Ketoisovalerate oxidoreductase subunit vorA	185	167	190	177	191	1.07859	1e-07	Orange
	Tg1148	L-threonine 3-dehydrogenase	186	123	175	155.5	176	1.1313	1e-07	Orange
	Tg1822	Glutamate dehydrogenase N-terminal domain, containing dimerization domain	2097	847	1677	1473	1678	1.13864	1e-07	Orange
	Tg0861	M42 family glutamyl aminopeptidase, de-blocking aminopeptidase.	151	167	185	160	186	1.16195	1e-07	Orange
	Tg0800	M42 family glutamyl aminopeptidase, de-blocking aminopeptidase.	346	175	307	261.5	308	1.17727	1e-07	Orange
	Tg1322	Serine hydroxymethyltransferase	236	204	262	221	263	1.18949	1e-07	Orange
	Tg1848	Myo-inositol-1-phosphate synthase	239	146	240	193.5	241	1.24489	1e-07	Orange
	Tg0402	Cytochrome-c3 hydrogenase, gamma subunit	193	111	198	153	199	1.30004	1e-07	Orange
	Tg1786	AMP phosphorylase	111	211	212	162	213	1.3142	1e-07	Orange
	Tg0896	Glutamate synthase (NADPH), homotetrameric	164	182	230	174	231	1.32696	1e-07	Orange
	Tg1751	Ribulose 1,5-bisphosphate carboxylase large subunit (RuBisCO)	106	215	233	161.5	234	1.44824	1e-07	Orange
	Tg0629	Pyridoxine biosynthesis protein	81	282	264	182.5	265	1.45137	1e-07	Orange
	Tg0460	Acetyl coA C-acetyltransferase	236	196	317	217	318	1.46475	1e-07	Orange
	Tg2012	Aminotransferase, class V, putative serine-glyoxylate aminotransferase	213	177	288	196	289	1.4738	1e-07	Orange
	Tg1012	Thermosome alpha subunit (Thermosome subunit 1) (Chaperonin alpha subunit)	205	446	492	326.5	493	1.50925	1e-07	Orange
	Tg0065	formate hydrogenlyase II subunit A	45	85	99	66	100	1.51444	0.00419421	Orange
	Tg1054	Elongation factor 1-alpha (EF-1-alpha) (Elongation factor Tu) (EF-Tu)	960	945	1444	953.5	1445	1.51476	1e-07	Orange
	Tg0469	Conserved hypothetical protein	59	102	123	81.5	124	1.52076	0.00133861	Orange
	Tg0096	Cob(I)yrinic acid a,c-diamide adenosyltransferase	75	38	89	57.5	90	1.56448	0.00326631	Orange
	Tg0159	Thermosome alpha subunit (Thermosome subunit 1) (Chaperonin alpha subunit)	277	542	647	410.5	648	1.57782	1e-07	Orange
	Tg2082	Conserved hypothetical protein	147	355	400	252	401	1.59052	1e-07	Orange
	Tg1678	Transcriptional regulator, TrmB homolog	561	119	544	341	545	1.59749	1e-07	Orange
	Tg1737	Glycyl-tRNA synthetase	147	165	250	157	251	1.59798	1e-07	Orange
	Tg1351	Peptidase U62, modulator of DNA gyrase. PmbA/TldD protein homolog	62	36	79	50	80	1.59925	0.00428731	Orange
	Tg0135	Methylthioadenosine phosphorylase	29	60	73	45.5	74	1.62561	0.00395137	Orange
	Tg1288	Acetyl-CoA synthetase (ADP forming), beta chain	64	69	109	67.5	110	1.62887	0.00060934	Orange
	Tg0334	ABC-type dipeptide/oligopeptide transport system, ATPase component	82	25	88	54.5	89	1.63226	0.00171152	Orange
	Tg0730	Conserved hypothetical protein, Inosine-5'P dehydrogenase related protein	37	35	60	37	61	1.64788	0.0077621	Orange
	Tg1199	Flap structure-specific endonuclease	20	48	57	35	58	1.65637	0.00865388	Orange
	Tg0179	Pyridoxal phosphate-dependent aminotransferase, class III family	1042	617	1378	830.5	1379	1.65967	1e-07	Orange
	Tg1305	Geranylgeranyl hydrogenase	19	40	50	30.5	51	1.67135	0.00996494	Orange
	Tg1646	Phosphoribosyltransferase	75	71	123	74	124	1.67489	0.000186277	Orange
	Tg0335	ABC-type dipeptide/oligopeptide transport system, ATPase component	93	42	115	68.5	116	1.69264	0.000196573	Orange
	Tg1069	Peptidase C56, intracellular protease PfpI family	62	40	88	52	89	1.71074	0.000908979	Orange
	Tg1771	Phosphoenolpyruvate carboxykinase [GTP]	347	179	452	264	453	1.7151	1e-07	Orange
	Tg1981	LSU ribosomal protein L30P	79	54	115	67.5	116	1.71771	0.000141976	Orange
	Tg0483	Cell division GTPase, ftsZ homolog	123	156	244	140.5	245	1.74295	1e-07	Orange
	Tg0218	Acetyl-CoA synthetase (ADP forming), alpha chain	128	85	188	107.5	189	1.75732	1e-07	Orange
	Tg1179	Thermostable carboxypeptidase	47	48	85	48.5	86	1.77236	0.000504343	Orange
	Tg1871	Translation initiation factor IF-2	37	15	47	27	48	1.77694	0.00775988	Orange
	Tg0261	Pyruvate synthase subunit porB (pyruvate oxidoreductase beta chain) (pyruvate ferredoxin oxidoreductase)	124	88	191	107	192	1.79355	1e-07	Orange
	Tg1556	Translation initiation factor eIF-2B subunit 1	14	42	52	29	53	1.82673	0.00404184	Orange
	Tg0927	Peptidase U62, modulator of DNA gyrase. PmbA/TldD protein homolog	39	54	86	47.5	87	1.83072	0.000266212	Orange
	Tg1791	Anaerobic glycerol-3-phosphate dehydrogenase subunit A, putative	42	109	140	76.5	141	1.84227	4.69008e-06	Orange
	Tg1983	LSU ribosomal protein L18P	84	0	80	43	81	1.88284	0.000311859	Orange
	Tg2036	3’-5’ exoribonuclease, exosome complex exonuclease 1, Rrp41p homolog	37	35	69	37	70	1.891	0.000696321	Orange
	Tg0186	Thermostable carboxypeptidase 1	54	92	140	74	141	1.90451	2.20021e-06	Orange
	Tg1107	Sugar-phosphate nucleotydyltransferase	69	67	132	69	133	1.92663	3.01403e-06	Orange
	Tg0421	Phosphoribosyltransferase	63	0	62	32.5	63	1.93755	0.000717558	Orange
	Tg1051	Prolyl-tRNA synthetase	39	38	76	39.5	77	1.94845	0.000199895	Orange
	Tg0447	Conserved hypothetical protein	8	58	66	34	67	1.96966	0.00049718	Orange
	Tg0167	Transcriptional regulatory protein, Lrp-AsnC family	6	8	0	8	1	-8.00375	0.0107216	Green
	Tg0308	Sodium/alanine symporter	2	12	0	8	1	-8.00375	0.0107216	Green
	Tg1486	Conserved hypothetical protein	6	8	0	8	1	-8.00375	0.0107216	Green
	Tg1537	Flagella accessory protein C	2	12	0	8	1	-8.00375	0.0107216	Green
	Tg1752	Pullulan hydrolase type III	2	12	0	8	1	-8.00375	0.0107216	Green
	Tg2002	LSU ribosomal protein L4P	6	8	0	8	1	-8.00375	0.0107216	Green
	Tg0765	Conserved hypothetical protein	0	13	0	7.5	1	-7.50352	0.0137858	Green
	Tg0908	Hypothetical protein	0	13	0	7.5	1	-7.50352	0.0137858	Green
	Tg0912	Conserved hypothetical protein	5	8	0	7.5	1	-7.50352	0.0137858	Green
	Tg1744	Bipolar helicase	1	12	0	7.5	1	-7.50352	0.0137858	Green
	Tg0006	Conserved hypothetical protein	0	12	0	7	1	-7.00328	0.0194983	Green
	Tg0113	Nucleic acid binding protein, containing 3 OB-fold domains	6	6	0	7	1	-7.00328	0.0194983	Green
	Tg0260	[NiFe] hydrogenase maturation protein	0	12	0	7	1	-7.00328	0.0194983	Green
	Tg0322	2-dehydropantoate reductase	6	6	0	7	1	-7.00328	0.0194983	Green
	Tg0864	recJ-like single-stranded exonuclease recJ homolog	0	12	0	7	1	-7.00328	0.0194983	Green
	Tg0970	WD40-domain containing protein	0	12	0	7	1	-7.00328	0.0194983	Green
	Tg1118	Peptidase M50, putative membrane-associated zinc metallopeptidase	0	12	0	7	1	-7.00328	0.0194983	Green
	Tg1552	DNA-binding protein Alba	12	0	0	7	1	-7.00328	0.0194983	Green
	Tg1757	Conserved hypothetical protein	0	12	0	7	1	-7.00328	0.0194983	Green
	Tg1922	Transcription termination-antitermination factor, NusA homolog	0	12	0	7	1	-7.00328	0.0194983	Green
	Tg2068	Molybdenum cofactor biosynthesis protein A	12	0	0	7	1	-7.00328	0.0194983	Green
	Tg1165	CDP-alcohol phosphatidyltransferase	1	10	0	6.5	1	-6.50305	0.0248201	Green
	Tg1410	Serine/threonine protein kinase, RIO-like	11	0	0	6.5	1	-6.50305	0.0248201	Green
	Tg1968	SSU ribosomal protein S4P	9	2	0	6.5	1	-6.50305	0.0248201	Green
	Tg0134	Conserved hypothetical protein	0	10	0	6	1	-6.00281	0.035105	Green
	Tg0432	Conserved hypothetical protein	0	10	0	6	1	-6.00281	0.035105	Green
	Tg0527	Conserved hypothetical protein	0	10	0	6	1	-6.00281	0.035105	Green
	Tg0705	membrane bound oxidoreductase, MbxC subunit	4	6	0	6	1	-6.00281	0.035105	Green
	Tg0745	Conserved hypothetical protein	0	10	0	6	1	-6.00281	0.035105	Green
	Tg1418	Conserved hypothetical protein	0	10	0	6	1	-6.00281	0.035105	Green
	Tg1842	ATPase involved in chromosome partitioning, minD/ParA family	0	10	0	6	1	-6.00281	0.035105	Green
	Tg1965	LSU ribosomal protein L18E	10	0	0	6	1	-6.00281	0.035105	Green
	Tg0853	Conserved hypothetical protein	9	0	0	5.5	1	-5.50258	0.0441346	Green
	Tg0870	ski2-type helicase, putative	5	4	0	5.5	1	-5.50258	0.0441346	Green
	Tg0045	membrane bound hydrogenase, MbhC subunit	0	8	0	5	1	-5.00235	0.0624231	Green
	Tg0360	Proline dehydrogenase, beta subunit	8	0	0	5	1	-5.00235	0.0624231	Green
	Tg0442	Radical SAM family protein, lectins/glucanases related	6	2	0	5	1	-5.00235	0.0624231	Green
	Tg0462	Conserved hypothetical protein	0	8	0	5	1	-5.00235	0.0624231	Green
	Tg0572	Conserved hypothetical protein	0	8	0	5	1	-5.00235	0.0624231	Green
	Tg0822	Carbon monoxide dehydrogenase accessory protein, putative	0	8	0	5	1	-5.00235	0.0624231	Green
	Tg0924	Hypothetical protein	0	8	0	5	1	-5.00235	0.0624231	Green
	Tg0981	Serine/threonine protein kinase	0	8	0	5	1	-5.00235	0.0624231	Green
	Tg1327	Conserved hypothetical protein	4	4	0	5	1	-5.00235	0.0624231	Green
	Tg1337	Predicted P-loop ATPase fused to an acetyltransferase (GNAT) family	0	8	0	5	1	-5.00235	0.0624231	Green
	Tg1485	Conserved hypothetical protein	0	8	0	5	1	-5.00235	0.0624231	Green
	Tg1584	Conserved hypothetical protein	0	8	0	5	1	-5.00235	0.0624231	Green
	Tg1714	hypothetical protein	0	8	0	5	1	-5.00235	0.0624231	Green
	Tg1989	LSU ribosomal protein L5P	0	8	0	5	1	-5.00235	0.0624231	Green
	Tg2075	Metallo-beta-lactamase superfamily protein	6	2	0	5	1	-5.00235	0.0624231	Green
	Tg0037	membrane bound hydrogenase, MbhK subunit	1	6	0	4.5	1	-4.50211	0.0772531	Green
	Tg0453	GTPase subunit of restriction endonuclease	1	6	0	4.5	1	-4.50211	0.0772531	Green
	Tg0618	DNA helicase, putative	1	6	0	4.5	1	-4.50211	0.0772531	Green
	Tg0960	SAM-dependent methyltransferase, putative	1	6	0	4.5	1	-4.50211	0.0772531	Green
	Tg1407	CRISPR-associated protein Cas6	1	6	0	4.5	1	-4.50211	0.0772531	Green
	Tg1634	SSU ribosomal protein S6E	7	0	0	4.5	1	-4.50211	0.0772531	Green
	Tg1680	Conserved hypothetical protein	5	2	0	4.5	1	-4.50211	0.0772531	Green
	Tg1884	Conserved hypothetical protein, Roadblock/LC7 family	7	0	0	4.5	1	-4.50211	0.0772531	Green
	Tg1987	SSU ribosomal protein S8P	7	0	0	4.5	1	-4.50211	0.0772531	Green
	Tg2032	Conserved hypothetical protein	7	0	0	4.5	1	-4.50211	0.0772531	Green
	Tg2111	Archaeal serine protease, Lon protease homolog	4	12	1	9	2	-4.50211	0.0192494	Green
	Tg0341	Conserved hypothetical protein	0	15	1	8.5	2	-4.25199	0.0230901	Green
	Tg0349	Universal stress protein	4	2	0	4	1	-4.00188	0.109265	Green
	Tg0824	Carbon monoxide dehydrogenase	0	6	0	4	1	-4.00188	0.109265	Green
	Tg1016	ABC-type Fe3 transport system, periplasmic component	0	6	0	4	1	-4.00188	0.109265	Green
	Tg1073	Conserved hypothetical protein	0	6	0	4	1	-4.00188	0.109265	Green
	Tg1093	S-adenosyl-L-methionine-dependent methyltransferase	0	6	0	4	1	-4.00188	0.109265	Green
	Tg1371	Hypothetical protein	0	6	0	4	1	-4.00188	0.109265	Green
	Tg1525	Conserved hypothetical protein	4	2	0	4	1	-4.00188	0.109265	Green
	Tg1998	LSU ribosomal protein L22P	0	6	0	4	1	-4.00188	0.109265	Green
	Tg2125	Conserved hypothetical protein	6	0	0	4	1	-4.00188	0.109265	Green
	Tg1343	Hypothetical protein	4	17	2	11.5	3	-3.83513	0.0124006	Green
	Tg2003	LSU ribosomal protein L3P	9	12	2	11.5	3	-3.83513	0.0124006	Green
	Tg1616	Pyrroline-5-carboxylate reductase	9	4	1	7.5	2	-3.75176	0.0386071	Green
	Tg0126	DNA polymerase II large subunit DP2, intein containing	1	4	0	3.5	1	-3.50164	0.132463	Green
	Tg0129	Voltage-gated potassium channel	5	0	0	3.5	1	-3.50164	0.132463	Green
	Tg1112	Conserved hypothetical protein	5	0	0	3.5	1	-3.50164	0.132463	Green
	Tg1292	CRISPR-associated autoregulator, DevR family	11	8	2	10.5	3	-3.50164	0.0202416	Green
	Tg1553	Transcription regulator, ArsR family	1	4	0	3.5	1	-3.50164	0.132463	Green
	Tg2069	Conserved hypothetical protein	1	4	0	3.5	1	-3.50164	0.132463	Green
	Tg0646	SSU ribosomal protein S8E	17	0	2	9.5	3	-3.16815	0.0325661	Green
	Tg1657	3-octaprenyl-4-hydroxybenzoate carboxylyase	9	8	2	9.5	3	-3.16815	0.0325661	Green
	Tg1974	LSU ribosomal protein L14E	17	0	2	9.5	3	-3.16815	0.0325661	Green
	Tg0173	Hypothetical protein	0	4	0	3	1	-3.00141	0.187353	Green
	Tg0219	Transcriptional regulatory protein, arsR family	2	2	0	3	1	-3.00141	0.187353	Green
	Tg0434	Phosphoesterase, putative	4	0	0	3	1	-3.00141	0.187353	Green
	Tg0512	3'-phosphoadenosine 5'-phosphosulfate sulfotransferase (PAPS reductase), containing one PUA domain and 2 4Fe-4S binding domains	0	4	0	3	1	-3.00141	0.187353	Green
	Tg0514	Zinc-finger protein, translation initiation factor 2 beta related protein	4	0	0	3	1	-3.00141	0.187353	Green
	Tg0744	Conserved hypothetical protein	4	0	0	3	1	-3.00141	0.187353	Green
	Tg0941	Conserved hypothetical protein	0	4	0	3	1	-3.00141	0.187353	Green
	Tg0942	Carbon starvation protein A	4	0	0	3	1	-3.00141	0.187353	Green
	Tg1177	Excinuclease ABC, C subunit related protein	4	0	0	3	1	-3.00141	0.187353	Green
	Tg1206	Hypothetical protein	0	4	0	3	1	-3.00141	0.187353	Green
	Tg1231	3-octaprenyl-4-hydroxybenzoate carboxy-lyase	0	4	0	3	1	-3.00141	0.187353	Green
	Tg1301	Conserved hypothetical protein	6	4	1	6	2	-3.00141	0.0897284	Green
	Tg1336	Conserved hypothetical protein	0	4	0	3	1	-3.00141	0.187353	Green
	Tg1360	Conserved hypothetical protein	0	4	0	3	1	-3.00141	0.187353	Green
	Tg1395	Conserved hypothetical protein	0	4	0	3	1	-3.00141	0.187353	Green
	Tg1425	Type II DNA topoisomerase VI, subunit B	4	0	0	3	1	-3.00141	0.187353	Green
	Tg1522	Conserved hypothetical protein	0	4	0	3	1	-3.00141	0.187353	Green
	Tg1669	Coenzyme A biosynthesis bifunctional protein coaBC	4	0	0	3	1	-3.00141	0.187353	Green
	Tg1985	LSU ribosomal protein L32E	0	4	0	3	1	-3.00141	0.187353	Green
	Tg2089	Aspartate carbamoyltransferase, regulatory subunit	4	0	0	3	1	-3.00141	0.187353	Green
	Tg0328	Conserved hypothetical protein	3	17	3	11	4	-2.75129	0.0383283	Green
	Tg1023	Anaerobic glycerol-3-phosphate dehydrogenase subunit A, putative	1	8	1	5.5	2	-2.75129	0.102078	Green
	Tg1140	Hydrogenase expression/formation related protein	14	6	3	11	4	-2.75129	0.0383283	Green
	Tg1821	Archaeal regulatory protein tfx, LuxR family	3	6	1	5.5	2	-2.75129	0.102078	Green
	Tg0293	Oxidoreductase	4	21	4	13.5	5	-2.70127	0.0224207	Green
	Tg0430	Conserved hypothetical protein	1	13	2	8	3	-2.66792	0.0728848	Green
	Tg0465	RNA-binding protein, putative	4	15	3	10.5	4	-2.62623	0.0418044	Green
	Tg0595	Radical-activating enzyme, pyruvate formate-lyase related	4	15	3	10.5	4	-2.62623	0.0418044	Green
	Tg0032	Geranylgeranyl reductase	12	21	6	17.5	7	-2.50117	0.0152592	Green
	Tg0079	Transcription regulator, PadR-like family	3	0	0	2.5	1	-2.50117	0.220821	Green
	Tg0103	Signal peptidase, peptidase S26B	3	0	0	2.5	1	-2.50117	0.220821	Green
	Tg0266	Ketoisovalerate oxidoreductase subunit vorD	3	0	0	2.5	1	-2.50117	0.220821	Green
	Tg0373	Component of ring hydroxylating complex, putative	3	0	0	2.5	1	-2.50117	0.220821	Green
	Tg0418	Glycoside hydrolase/deacetylase, putative	2	31	6	17.5	7	-2.50117	0.0152592	Green
	Tg0564	Conserved hypothetical protein	1	2	0	2.5	1	-2.50117	0.220821	Green
	Tg0681	Hypothetical protein	3	0	0	2.5	1	-2.50117	0.220821	Green
	Tg0722	Conserved hypothetical protein, containing 2 CBS-domains	3	0	0	2.5	1	-2.50117	0.220821	Green
	Tg0799	Serine/threonine protein kinase, putative S-layer protein	1	2	0	2.5	1	-2.50117	0.220821	Green
	Tg0874	Oligopeptide/dipeptide ABC transporter, permease protein	1	2	0	2.5	1	-2.50117	0.220821	Green
	Tg1053	Carbamoyl transferase, putative, nodU family	1	2	0	2.5	1	-2.50117	0.220821	Green
	Tg1065	ATP:dephospho-CoA triphosphoribosyl transferase	1	2	0	2.5	1	-2.50117	0.220821	Green
	Tg1364	Conserved hypothetical protein	1	2	0	2.5	1	-2.50117	0.220821	Green
	Tg1441	Conserved hypothetical protein	3	0	0	2.5	1	-2.50117	0.220821	Green
	Tg1597	3-dehydroquinate synthase	8	0	1	5	2	-2.50117	0.144377	Green
	Tg1648	conserved hypothetical protein	1	2	0	2.5	1	-2.50117	0.220821	Green
	Tg1863	Putative DNA-binding protein	1	2	0	2.5	1	-2.50117	0.220821	Green
	Tg1923	LSU ribosomal protein L30E	3	0	0	2.5	1	-2.50117	0.220821	Green
	Tg1952	Conserved hypothetical protein	1	2	0	2.5	1	-2.50117	0.220821	Green
	Tg2153	Glycosyltransferase, family 2	1	2	0	2.5	1	-2.50117	0.220821	Green
	Tg0244	formate hydrogenlyase I subunit F	0	12	2	7	3	-2.33443	0.11313	Green
	Tg0721	N-terminal aminohydrolase (Ntn hydrolase), putative	9	17	5	14	6	-2.33443	0.039086	Green
	Tg1117	Conserved hypothetical protein	4	8	2	7	3	-2.33443	0.11313	Green
	Tg1728	Mevalonate kinase	0	12	2	7	3	-2.33443	0.11313	Green
	Tg1879	Conserved hypothetical protein	3	23	5	14	6	-2.33443	0.039086	Green
	Tg1864	Conserved hypothetical protein	9	12	4	11.5	5	-2.30108	0.0506221	Green
	Tg0794	Conserved hypothetical protein	3	4	1	4.5	2	-2.25106	0.160049	Green
	Tg1009	Conserved hypothetical protein	7	0	1	4.5	2	-2.25106	0.160049	Green
	Tg2122	RNA-binding protein, containing PUA domain	1	15	3	9	4	-2.25106	0.0896395	Green
	Tg1455	DNA-directed DNA polymerase, B family	17	12	6	15.5	7	-2.21532	0.0328485	Green
	Tg1311	Cysteine desulfurase	5	6	2	6.5	3	-2.16768	0.121384	Green
	Tg0552	Dinitrogenase iron-molybdenum cofactor, NIF B/Y/X related	9	36	10	23.5	11	-2.13737	0.0144315	Green
	Tg0371	Predicted methyltransferase	14	35	11	25.5	12	-2.126	0.0118188	Green
	Tg1921	SSU ribosomal protein S12P	2	17	4	10.5	5	-2.10099	0.0741562	Green
	Tg0486	LSU ribosomal protein L11P	17	10	6	14.5	7	-2.0724	0.0471991	Green
	Tg0182	AAA family ATPase, possibly ruvB related	27	27	13	28	14	-2.00094	0.0157093	Green
	Tg0286	Acetyl-CoA synthetase (ADP forming), alpha chain	2	0	0	2	1	-2.00094	0.312324	Green
	Tg0312	Conserved hypothetical protein	2	0	0	2	1	-2.00094	0.312324	Green
	Tg0363	Nucleotide binding protein, putative, containing PIN domain	0	2	0	2	1	-2.00094	0.312324	Green
	Tg0443	Conserved hypothetical protein	2	4	1	4	2	-2.00094	0.22637	Green
	Tg0464	pre-mRNA splicing, snoRNA binding protein. NOP5/NOP56 related	0	2	0	2	1	-2.00094	0.312324	Green
	Tg0502	SSU ribosomal protein S24E	2	0	0	2	1	-2.00094	0.312324	Green
	Tg0568	Radical SAM protein, putative Fe-S oxidoreductase	6	0	1	4	2	-2.00094	0.22637	Green
	Tg0702	Regulator of amino acid metabolism, putative, containing ACT domain	0	2	0	2	1	-2.00094	0.312324	Green
	Tg1130	Prokaryotic ATPase, AAA superfamily	2	0	0	2	1	-2.00094	0.312324	Green
	Tg1202	Hypothetical protein	0	2	0	2	1	-2.00094	0.312324	Green
	Tg1308	DNA topoisomerase I	0	2	0	2	1	-2.00094	0.312324	Green
	Tg1317	Metal-dependent phosphohydrolase, HD superfamily	0	10	2	6	3	-2.00094	0.171683	Green
	Tg1454	SAM-dependent tRNA/rRNA cytosine-C5 methylase	6	4	2	6	3	-2.00094	0.171683	Green
	Tg1456	Hydrolase, HAD superfamily	6	0	1	4	2	-2.00094	0.22637	Green
	Tg1753	Pyruvate carboxylase subunit B	1	21	5	12	6	-2.00094	0.0833766	Green
	Tg1759	ScpB Prokaryotic chromosome segregation and condensation protein homolog	9	17	6	14	7	-2.00094	0.0667574	Green
	Tg1945	Transcriptional regulatory protein, Lrp-AsnC family	2	8	2	6	3	-2.00094	0.171683	Green
	Tg1991	LSU ribosomal protein L24P	2	0	0	2	1	-2.00094	0.312324	Green
	Tg2087	Conserved hypothetical protein	0	2	0	2	1	-2.00094	0.312324	Green
	Tg2140	Hypothetical protein	2	0	0	2	1	-2.00094	0.312324	Green
	Tg0031	Pyrrolidone-carboxylate peptidase	11	6	19	9.5	20	2.10428	0.0214426	Green
	Tg2110	Conserved hypothetical protein	12	2	16	8	17	2.124	0.03784	Green
	Tg2027	Methylmalonyl-CoA decarboxylase, delta subunit	6	2	10	5	11	2.19897	0.0718308	Green
	Tg0962	Sarcosine oxidase, subunit alpha	38	111	169	75.5	170	2.2506	Infinity	Green
	Tg0499	DNA-directed RNA polymerase, subunit E'	5	0	7	3.5	8	2.28464	0.0730772	Green
	Tg0399	Malic enzyme (malate oxidoreductase)	0	4	6	3	7	2.33224	0.113379	Green
	Tg0607	Metal-dependent hydrolase, beta-lactamase superfamily	4	0	6	3	7	2.33224	0.113379	Green
	Tg2020	RNA 3'-terminal phosphate cyclase	0	4	6	3	7	2.33224	0.113379	Green
	Tg2152	NDP-sugar dehydrogenase, containing HINT/DOD homing endonuclease intein	2	2	6	3	7	2.33224	0.113379	Green
	Tg1401	Conserved hypothetical protein	9	0	12	5.5	13	2.36253	0.031842	Green
	Tg1828	Bifunctional short chain isoprenyl diphosphate synthase	4	10	18	8	19	2.37389	0.017895	Green
	Tg0550	Dinitrogenase iron-molybdenum cofactor, NIF B/Y/X related	3	0	5	2.5	6	2.39887	0.089917	Green
	Tg1074	Deoxycytidylate deaminase (dCMP deaminase)	1	2	5	2.5	6	2.39887	0.089917	Green
	Tg1611	Phosphoribosylformimino-5-aminoimidazole carboxamide ribotide isomerase	1	2	5	2.5	6	2.39887	0.089917	Green
	Tg1936	Cell division ATPase MinD	8	4	16	7	17	2.42743	0.021693	Green
	Tg0187	Carbohydrate kinase, pfkB/Ribokinase family	3	4	10	4.5	11	2.4433	0.0384665	Green
	Tg0642	Sugar-phosphate nucleotydyltransferase	4	2	9	4	10	2.49883	0.0593143	Green
	Tg1135	Pyrazinamidase/nicotinamidase	8	2	14	6	15	2.49883	0.0262939	Green
	Tg1162	Nicotinamide-nucleotide adenylyltransferase	14	0	19	8	20	2.49883	0.0120935	Green
	Tg1445	Peptidase S58, L-aminopeptidase D-Ala-esterase/amidase DmpA	0	6	9	4	10	2.49883	0.0593143	Green
	Tg0940	Adenylate kinase	1	0	3	1.5	4	2.66542	0.109434	Green
	Tg1131	Conserved hypothetical protein	1	0	3	1.5	4	2.66542	0.109434	Green
	Tg2047	Conserved hypothetical protein	1	0	3	1.5	4	2.66542	0.109434	Green
	Tg1319	NAD-dependent protein deacetylase, Sir2 family	1	2	6	2.5	7	2.79869	0.0547443	Green
	Tg2088	Aspartate carbamoyltransferase, catalytic subunit	1	2	6	2.5	7	2.79869	0.0547443	Green
	Tg1031	Molybdenum cofactor biosynthesis protein C	2	0	5	2	6	2.99859	0.089917	Green
	Tg1219	X-pro dipeptidase related protein	0	0	2	1	3	2.99859	0.187559	Green
	Tg1282	Phosphohydrolase, putative	0	0	2	1	3	2.99859	0.187559	Green
	Tg1595	Shikimate 5-dehydrogenase	0	0	2	1	3	2.99859	0.187559	Green
	Tg2132	Alpha-amylase	0	0	2	1	3	2.99859	0.187559	Green
	Tg1637	Predicted AP endonuclease, family 2	81	17	153	50	154	3.07856	Infinity	Green
	Tg0288	Inorganic polyphosphate/ATP-NAD kinase (poly(P)/ATP NAD kinase)	1	0	4	1.5	5	3.33177	0.0625476	Green
	Tg0507	Conserved hypothetical protein	1	0	4	1.5	5	3.33177	0.0625476	Green
	Tg1011	Serine/threonine protein kinase, RIO1 family	3	2	11	3.5	12	3.42696	0.0106565	Green
	Tg0859	Adenylate cyclase type 2, thermophiic	2	0	6	2	7	3.49836	0.0547443	Green
	Tg1503	Conserved hypothetical protein	2	0	6	2	7	3.49836	0.0547443	Green
	Tg0344	DNA primase large subunit	0	0	3	1	4	3.99812	0.109434	Green
	Tg0760	GMP synthase [glutamine-hydrolyzing] pyrophosphatase subunit (C terminal domain)	0	0	3	1	4	3.99812	0.109434	Green
	Tg1500	3-methyl-2-oxobutanoate hydroxymethyltransferase	2	0	7	2	8	3.99812	0.0327562	Green
	Tg1312	Conserved hypothetical protein	1	0	6	1.5	7	4.66448	0.0195551	Green
	Tg1426	Type II DNA topoisomerase VI, subunit A	0	0	4	1	5	4.99766	0.0625476	Green
	Tg1030	Conserved hypothetical protein	1	0	7	1.5	8	5.33083	0.0107578	Green
	Tg0250	Transcriptional regulator, TetR family	0	0	5	1	6	5.99719	0.0351911	Green
	Tg1725	Uridine phosphorylase	37	27	16	33	17	-1.94209	0.0119943	Red
	Tg1416	tRNA-binding protein, putative	5	31	9	19	10	-1.90089	0.0492375	Red
	Tg0860	Zinc-dependent protease, archaeal type, predicted	3	10	3	7.5	4	-1.87588	0.136895	Red
	Tg1834	Xaa-Pro dipeptidase	13	48	16	31.5	17	-1.85381	0.0156292	Red
	Tg0156	Site-specific DNA-methyltransferase (cytosine-N(4)-specific)	3	6	2	5.5	3	-1.83419	0.179355	Red
	Tg1937	ATP binding protein, XPA-binding protein 1 homolog	3	6	2	5.5	3	-1.83419	0.179355	Red
	Tg1885	Hypothetical protein	25	2	7	14.5	8	-1.81335	0.0741063	Red
	Tg0066	coenzyme F420-reducing hydrogenase, beta subunit	6	10	4	9	5	-1.80084	0.150664	Red
	Tg1818	Conserved hypothetical protein	8	15	6	12.5	7	-1.78655	0.0928766	Red
	Tg0271	class I apurinic AP-endonuclease (AP-lyase)	1	4	1	3.5	2	-1.75082	0.242884	Red
	Tg1272	ABC transporter, ATP-binding protein, putative	0	12	3	7	4	-1.75082	0.193621	Red
	Tg1411	Conserved hypothetical protein	6	13	5	10.5	6	-1.75082	0.117302	Red
	Tg1535	Flagellin B4 precursor	29	46	21	38.5	22	-1.75082	0.0139431	Red
	Tg1614	Histidinol-phosphate aminotransferase	1	4	1	3.5	2	-1.75082	0.242884	Red
	Tg1865	6-pyruvoyl tetrahydrobiopterin synthase	2	10	3	7	4	-1.75082	0.193621	Red
	Tg1163	Conserved hypothetical protein	7	15	6	12	7	-1.71509	0.131363	Red
	Tg1689	AAA family ATPase, CDC48 subfamily	53	29	24	42	25	-1.68079	0.0191398	Red
	Tg0176	Deoxyribose-phosphate aldolase (Phosphodeoxyriboaldolase) (Deoxyriboaldolase) (DERA)	25	40	19	33.5	20	-1.67579	0.0267328	Red
	Tg1990	SSU ribosomal protein S4E	28	0	8	15	9	-1.66745	0.114533	Red
	Tg2137	L-tyrosine decarboxylase	1	17	5	10	6	-1.66745	0.16591	Red
	Tg0773	Cell division GTPase, ftsZ homolog	17	4	6	11.5	7	-1.64363	0.12682	Red
	Tg1713	Fibronectin-binding protein A	6	15	6	11.5	7	-1.64363	0.12682	Red
	Tg0953	UDP-glucose 4-epimerase, putative	3	21	7	13	8	-1.62576	0.142889	Red
	Tg0025	Conserved hypothetical protein	45	21	20	34	21	-1.61981	0.0405603	Red
	Tg0210	Hypothetical protein	1	13	4	8	5	-1.60075	0.211717	Red
	Tg1379	2-ketoglutarate ferredoxin oxidoreductase, subunit gamma	8	6	4	8	5	-1.60075	0.211717	Red
	Tg0416	Stress reponse protein, putative. OsmC-like protein	20	0	6	11	7	-1.57217	0.179371	Red
	Tg0543	Uracil-DNA glycosylase superfamily protein	7	13	6	11	7	-1.57217	0.179371	Red
	Tg0114	Peptidase, prolyl oligopeptidase family	82	46	41	65	42	-1.54834	0.0131294	Red
	Tg2143	Asparagine synthetase related protein	9	35	14	23	15	-1.53405	0.0995383	Red
	Tg0132	Conserved hypothetical protein	1	0	0	1.5	1	-1.5007	0.353388	Red
	Tg0143	Archaeal/vacuolar-type H+-ATPase, subunit E	26	23	16	25.5	17	-1.5007	0.0782921	Red
	Tg0172	moaE molybdopterin synthase, large chain	7	6	4	7.5	5	-1.5007	0.205201	Red
	Tg0327	Nascent polypeptide-associated complex protein	1	0	0	1.5	1	-1.5007	0.353388	Red
	Tg0620	L-aspartate oxidase (quinolinate synthetase B)	1	0	0	1.5	1	-1.5007	0.353388	Red
	Tg0763	GMP synthase - glutamine amidotransferase subunit (N terminal domain)	4	6	3	6	4	-1.5007	0.27415	Red
	Tg0784	CoA-binding protein	1	6	2	4.5	3	-1.5007	0.256667	Red
	Tg0910	Putative transcription regulator	1	0	0	1.5	1	-1.5007	0.353388	Red
	Tg1018	Short chain dehydrogenase of unknown substrate	0	4	1	3	2	-1.5007	0.34353	Red
	Tg1607	ATP phosphoribosyltransferase	12	10	7	12	8	-1.5007	0.19136	Red
	Tg1672	Conserved hypothetical protein	1	0	0	1.5	1	-1.5007	0.353388	Red
	Tg1703	Hydrolase, HAD superfamily, putative	1	0	0	1.5	1	-1.5007	0.353388	Red
	Tg1720	RNA-metabolising metallo-beta-lactamase, beta-CASP family protein	0	4	1	3	2	-1.5007	0.34353	Red
	Tg1743	DNA double-strand break repair protein mre11	1	0	0	1.5	1	-1.5007	0.353388	Red
	Tg1766	Transcriptional regulatory protein, asnC/Crp family	1	0	0	1.5	1	-1.5007	0.353388	Red
	Tg1780	Archaeal histone A (Archaeal histone A1)	1	0	0	1.5	1	-1.5007	0.353388	Red
	Tg1875	SSU ribosomal protein S28E	1	0	0	1.5	1	-1.5007	0.353388	Red
	Tg1897	Transcriptional regulatory protein, Lrp-AsnC family	1	0	0	1.5	1	-1.5007	0.353388	Red
	Tg1929	Methylmalonyl-coA epimerase	7	0	2	4.5	3	-1.5007	0.256667	Red
	Tg2001	LSU ribosomal protein L23P	1	0	0	1.5	1	-1.5007	0.353388	Red
[truncated: 318 more rows]
