# Supplementary material for: Genome analysis and genome-wide proteomics of Thermococcus gammatolerans, the most radioresistant organism known amongst the Archaea
Source: Genome Biol. 2009 Jun 26;10(6):R70. doi: 10.1186/gb-2009-10-6-r70 (PMC2718504; doi:10.1186/gb-2009-10-6-r70)
Supplement: Additional data file 3 — The 290 amino-terminal peptide signatures identified in T. gammatolerans (Table S9) representing 178 non-redundant amino-terminal events (Table S10). [file gb-2009-10-6-r70-S3.xls]

## Sheet: 290 Nter signatures
	Table S9. List of N-terminal-most peptide signatures identified in T. gammatolerans (a).
	Query (b)	Observed	z	Mr (expt)	Mr (calc)	delta	miss	score	start	stop		sequence		modifications	protein ID	description
	O1_82775	888.786	3	2663.34	2663.33	0.005651	1	54.99	1	24	-	MKVLVTGFEPFGGEEINPSWEAVK	A		Tg0031	Pyrrolidone-carboxylate peptidase
	O1_83187	894.117	3	2679.33	2679.33	0.002533	1	57.66	1	24	-	MKVLVTGFEPFGGEEINPSWEAVK	A	Oxidation (M)	Tg0031	Pyrrolidone-carboxylate peptidase
	O1_21732	655.418	2	1308.82	1308.82	0.000751	1	37.3	1	12	-	MKAPILVPTVLK	N		Tg0034	membrane bound hydrogenase, MbhN subunit
	O2_27239	663.414	2	1324.81	1324.82	-0.001368	1	26.31	1	12	-	MKAPILVPTVLK	N	Oxidation (M)	Tg0034	membrane bound hydrogenase, MbhN subunit
	O2_41026	774.393	2	1546.77	1546.76	0.007668	0	75.12	1	13	-	MMPIGENLLGQFR	G	Acetyl (Protein N-term)	Tg0066	coenzyme F420-reducing hydrogenase, beta subunit
	O4_35579	782.386	2	1562.76	1562.76	-0.001251	0	61.8	1	13	-	MMPIGENLLGQFR	G	Acetyl (Protein N-term), Oxidation (M)	Tg0066	coenzyme F420-reducing hydrogenase, beta subunit
	O4_36299	790.385	2	1578.76	1578.75	0.00183	0	92.77	1	13	-	MMPIGENLLGQFR	G	Acetyl (Protein N-term), Oxidation (M), Oxidation (M)	Tg0066	coenzyme F420-reducing hydrogenase, beta subunit
	O5_27297	738.881	2	1475.75	1475.74	0.003616	0	88.76	1	13	-	MENPFEITAVVAR	E		Tg0077	Enolase (2-phosphoglycerate dehydratase) (2-phospho-D-glycerate hydro-lyase)
	O4_33081	759.886	2	1517.76	1517.75	0.003057	0	84.68	1	13	-	MENPFEITAVVAR	E	Acetyl (Protein N-term)	Tg0077	Enolase (2-phosphoglycerate dehydratase) (2-phospho-D-glycerate hydro-lyase)
	O5_30152	767.882	2	1533.75	1533.75	0.000338	0	62.37	1	13	-	MENPFEITAVVAR	E	Acetyl (Protein N-term), Oxidation (M)	Tg0077	Enolase (2-phosphoglycerate dehydratase) (2-phospho-D-glycerate hydro-lyase)
	O2_79534	1116.57	2	2231.13	2231.13	0.007868	1	43.84	1	19	-	MENPFEITAVVAREILDSR	G	Acetyl (Protein N-term)	Tg0077	Enolase (2-phosphoglycerate dehydratase) (2-phospho-D-glycerate hydro-lyase)
	O1_57314	483.269	4	1929.05	1929.05	0.00087	2	31.54	2	18	M	TWKDKLGLVHIYTGNGK	G		Tg0096	Cob(I)yrinic acid a,c-diamide adenosyltransferase
	O1_35303	787.899	2	1573.78	1573.78	0.002242	0	70.49	1	13	-	MLTLALYNTYDTR	K		Tg0104	Conserved archaeal hypothetical protein
	O2_34574	726.902	2	1451.79	1451.79	0.001823	0	45.73	1	14	-	MVTAFILMVTAAGK	E		Tg0116	Transcriptional regulatory protein, putative, AsnC/Lrp family
	O5_38322	590.648	3	1768.92	1768.92	0.000317	1	33.17	1	16	-	MVTAFILMVTAAGKER	E	Oxidation (M), Oxidation (M)	Tg0116	Transcriptional regulatory protein, putative, AsnC/Lrp family
	O2_27022	661.38	2	1320.75	1320.75	-0.001895	0	76.11	2	14	M	VTAFILMVTAAGK	E		Tg0116	Transcriptional regulatory protein, putative, AsnC/Lrp family
	O2_44543	536.305	3	1605.89	1605.89	0.001037	1	57.84	2	16	M	VTAFILMVTAAGKER	E		Tg0116	Transcriptional regulatory protein, putative, AsnC/Lrp family
	O1_17929	629.392	2	1256.77	1256.77	-0.000922	1	62.26	2	13	M	AVGEKITISVIK	A		Tg0123	Fructose-1,6-bisphosphatase (FBPase V)
	O1_74675	598.584	4	2390.31	2390.31	0.000274	2	56.73	2	24	M	AVGEKITISVIKADIGGWPGHSR	V		Tg0123	Fructose-1,6-bisphosphatase (FBPase V)
	O5_10040	572.332	2	1142.65	1142.65	0.001116	0	102.82	1	11	-	MEAVILAGIAR	R		Tg0132	Conserved hypothetical protein
	O5_14286	601.334	2	1200.65	1200.65	-0.000962	0	51.43	1	11	-	MEAVILAGIAR	R	Acetyl (Protein N-term), Oxidation (M)	Tg0132	Conserved hypothetical protein
	O5_11474	580.331	2	1158.65	1158.64	0.004797	0	62.41	1	11	-	MEAVILAGIAR	R	Oxidation (M)	Tg0132	Conserved hypothetical protein
	O2_40585	513.604	3	1537.79	1537.79	-0.000849	0	67.84	1	13	-	MEGAELIIQEIHR	E		Tg0143	Archaeal/vacuolar-type H+-ATPase, subunit E
	O2_42541	790.91	2	1579.8	1579.8	0.001868	0	68.19	1	13	-	MEGAELIIQEIHR	E	Acetyl (Protein N-term)	Tg0143	Archaeal/vacuolar-type H+-ATPase, subunit E
	O1_67626	722.702	3	2165.08	2165.08	0.004374	1	47.72	1	18	-	MEGAELIIQEIHREAEQK	I	Acetyl (Protein N-term)	Tg0143	Archaeal/vacuolar-type H+-ATPase, subunit E
	O3_14689	549.76	2	1097.51	1097.51	-5.4e-05	0	46.81	2	11	M	PGMEYSTVSK	I		Tg0147	Archaeal/vacuolar-type H+-ATPase, subunit B
	O4_45814	889.003	2	1775.99	1775.99	0.002468	0	89.91	2	18	M	AQLAGQPVVILPEGTQR	Y		Tg0159	Thermosome alpha subunit (Thermosome subunit 1) (Chaperonin alpha subunit)
	O4_47083	910.008	2	1818	1818	0.000909	0	105.83	2	18	M	AQLAGQPVVILPEGTQR	Y	Acetyl (Protein N-term)	Tg0159	Thermosome alpha subunit (Thermosome subunit 1) (Chaperonin alpha subunit)
	O5_9340	563.285	2	1124.55	1124.55	0.001259	0	71.53	2	11	M	SDYNMVAVVK	V		Tg0165	Translation elongation factor aEF-1, subunit beta
	O5_9909	571.281	2	1140.55	1140.55	-0.00046	0	36.07	2	11	M	SDYNMVAVVK	V	Oxidation (M)	Tg0165	Translation elongation factor aEF-1, subunit beta
	O5_8787	558.785	2	1115.55	1115.55	0.001595	0	65.01	2	11	M	PGLLDDIDMK	L		Tg0167	Transcriptional regulatory protein, Lrp-AsnC family
	O5_9472	566.781	2	1131.55	1131.55	-0.000124	0	64.94	2	11	M	PGLLDDIDMK	L	Oxidation (M)	Tg0167	Transcriptional regulatory protein, Lrp-AsnC family
	O1_80710	854.754	3	2561.24	2561.24	0.005171	1	34.84	1	21	-	MESEELKVYPVQSYEIYGLSR	N	Acetyl (Protein N-term)	Tg0182	AAA family ATPase, possibly ruvB related
	O4_22991	669.827	2	1337.64	1337.64	-0.000323	0	44.13	1	11	-	MNSVFQNETIR	E		Tg0186	Thermostable carboxypeptidase 1
	O4_23779	677.824	2	1353.63	1353.63	-0.001041	0	60.3	1	11	-	MNSVFQNETIR	E	Oxidation (M)	Tg0186	Thermostable carboxypeptidase 1
	O5_13873	598.298	2	1194.58	1194.58	-0.003437	1	28.54	1	9	-	MELRQMSIR	T	Oxidation (M), Oxidation (M)	Tg0192	Conserved hypothetical protein
	O4_25806	695.342	2	1388.67	1388.67	3.8e-05	0	94.63	1	11	-	MESLDFLFYPK	S		Tg0218	Acetyl-CoA synthetase (ADP forming), alpha chain
	O5_23943	703.34	2	1404.67	1404.66	0.00152	0	102.07	1	11	-	MESLDFLFYPK	S	Oxidation (M)	Tg0218	Acetyl-CoA synthetase (ADP forming), alpha chain
	O1_63403	1027.06	2	2052.11	2052.12	-0.010073	1	90.03	2	21	M	TIKTPTLNVGGLGADPLTER	I		Tg0229	PP-loop ATPase, mrp homolog
	O2_7937	532.776	2	1063.54	1063.54	0.000647	0	80.34	1	9	-	MQIGEGFLK	E	Acetyl (Protein N-term)	Tg0230	Acetyl-coenzyme A synthetase
	O4_7623	540.774	2	1079.53	1079.53	0.000928	0	65.96	1	9	-	MQIGEGFLK	E	Acetyl (Protein N-term), Oxidation (M)	Tg0230	Acetyl-coenzyme A synthetase
	O5_20860	675.349	2	1348.68	1348.68	0.003155	1	67.35	1	11	-	MQIGEGFLKER	Y	Acetyl (Protein N-term)	Tg0230	Acetyl-coenzyme A synthetase
	O3_43423	683.346	2	1364.68	1364.68	0.000836	1	66.73	1	11	-	MQIGEGFLKER	Y	Acetyl (Protein N-term), Oxidation (M)	Tg0230	Acetyl-coenzyme A synthetase
	O2_31995	706.361	2	1410.71	1410.71	-0.001131	0	70.75	1	12	-	MHEWALADAIVR	T		Tg0233	[NiFe] hydrogenase maturation protein
	O5_25081	714.359	2	1426.7	1426.7	0.00135	0	95.96	1	12	-	MHEWALADAIVR	T	Oxidation (M)	Tg0233	[NiFe] hydrogenase maturation protein
	O2_27972	668.833	2	1335.65	1335.65	0.002402	0	86.43	1	11	-	MNLEELFQNAK	R		Tg0236	[NiFe]-hydrogenase maturation protease
	O5_21012	676.83	2	1351.64	1351.64	0.000683	0	75.45	1	11	-	MNLEELFQNAK	R	Oxidation (M)	Tg0236	[NiFe]-hydrogenase maturation protease
	O1_31688	746.883	2	1491.75	1491.75	0.001897	1	76.66	1	12	-	MNLEELFQNAKR	V		Tg0236	[NiFe]-hydrogenase maturation protease
	O5_28969	503.589	3	1507.75	1507.75	0.001402	1	39.82	1	12	-	MNLEELFQNAKR	V	Oxidation (M)	Tg0236	[NiFe]-hydrogenase maturation protease
	O1_59375	658.699	3	1973.07	1973.07	0.00489	2	28.32	2	18	M	SLQSVLAPYRDREIAQK	L		Tg0254	[NiFe] hydrogenase maturation protein
	O5_16915	631.823	2	1261.63	1261.63	0.000414	1	69.38	2	12	M	AESPFKADIER	V		Tg0263	Pyruvate synthase subunit porD (pyruvate oxidoreductase delta chain) (pyruvate ferredoxin oxidoreductase)
	O5_18767	652.829	2	1303.64	1303.64	0.002055	1	66.74	2	12	M	AESPFKADIER	V	Acetyl (Protein N-term)	Tg0263	Pyruvate synthase subunit porD (pyruvate oxidoreductase delta chain) (pyruvate ferredoxin oxidoreductase)
	O5_3360	481.747	2	961.479	961.479	0.000244	0	34.91	1	8	-	MEIPESIK	K	Oxidation (M)	Tg0264	Ketoisovalerate oxidoreductase subunit vorB
	O5_2875	470.234	2	938.454	938.453	0.001108	0	46.6	1	8	-	MNTLFGEK	K		Tg0266	Ketoisovalerate oxidoreductase subunit vorD
	O5_9360	564.297	2	1126.58	1126.58	-0.000627	0	51.58	1	10	-	MEVPLNPVGR	E	Oxidation (M)	Tg0281	Conserved hypothetical protein, predicted transcriptional regulator
	O2_17133	596.295	2	1190.58	1190.58	-2e-06	0	50.94	2	10	M	SLDFFFYPR	G		Tg0286	Acetyl-CoA synthetase (ADP forming), alpha chain
	O1_32670	505.649	3	1513.93	1513.92	0.003515	2	42.81	2	14	M	TKLKEPIIAINFK	T		Tg0313	Triosephosphate isomerase
	O5_43242	700.719	3	2099.13	2099.13	0.004008	1	41.31	2	19	M	ALYFIGLGLYDERDITLK	G		Tg0314	Diphthine synthase (Diphtamide biosynthesis methyltransferase)
	O1_23150	445.932	3	1334.77	1334.77	-0.000527	1	38.89	1	12	-	MKVLVAAPLHEK	A		Tg0320	D-3-phosphoglycerate dehydrogenase, putative
	O1_23955	451.264	3	1350.77	1350.77	0.001154	1	34.06	1	12	-	MKVLVAAPLHEK	A	Oxidation (M)	Tg0320	D-3-phosphoglycerate dehydrogenase, putative
	O2_27164	662.848	2	1323.68	1323.68	-0.001049	1	65.42	2	13	M	AIFGGKENDVFK	A		Tg0321	Phosphate transport regulator, putative
	O1_16962	620.369	2	1238.72	1238.72	-0.000556	1	56.42	2	12	M	AEPVLKVENLK	K		Tg0335	ABC-type dipeptide/oligopeptide transport system, ATPase component
	O1_24784	684.417	2	1366.82	1366.82	0.001289	2	47.69	2	13	M	AEPVLKVENLKK	Y		Tg0335	ABC-type dipeptide/oligopeptide transport system, ATPase component
	O5_20788	674.83	2	1347.65	1347.65	0.000632	0	40.4	1	10	-	MMLILEEYFK	N	Oxidation (M), Oxidation (M)	Tg0345	Conserved hypothetical protein
	O1_88334	744.638	4	2974.52	2974.52	0.005251	2	80.35	2	27	M	GYRITAKEDLSPIDYFVEVEAPHVAR	A		Tg0402	Cytochrome-c3 hydrogenase, gamma subunit
	O3_39179	439.912	3	1316.71	1316.71	0.001414	2	25.07	1	11	-	MLEKEKEALAR	R		Tg0404	HTH-type transcriptional regulator, putative
	O2_53823	870.432	2	1738.85	1738.85	-0.000265	1	87.88	1	13	-	MDKVYLTWWQVDR	A		Tg0421	Phosphoribosyltransferase
	O1_46685	878.431	2	1754.85	1754.85	0.003216	1	71.89	1	13	-	MDKVYLTWWQVDR	A	Oxidation (M)	Tg0421	Phosphoribosyltransferase
	O1_22938	444.226	3	1329.66	1329.65	0.001611	0	39.54	1	10	-	MNLDYFFKPR	G		Tg0426	Acetyl-CoA synthetase (ADP forming), alpha chain
	O1_45193	863.979	2	1725.94	1725.94	0.001688	1	78.93	2	16	M	AKVTDIVLWDKPGER	V		Tg0427	Indolepyruvate ferredoxin oxidoreductase alpha subunit
	O4_8508	551.798	2	1101.58	1101.58	0.000615	0	57.79	2	10	M	SEAVLEWLR	S		Tg0430	Conserved hypothetical protein
	O1_32824	379.945	4	1515.75	1515.75	0.001299	1	38.69	2	14	M	PRSVEDHVMFTAK	H		Tg0469	Conserved hypothetical protein
	O1_33426	383.944	4	1531.75	1531.75	0.00078	1	32.57	2	14	M	PRSVEDHVMFTAK	H	Oxidation (M)	Tg0469	Conserved hypothetical protein
	O5_7455	540.806	2	1079.6	1079.6	0.00036	0	40.33	2	11	M	AELPIAPVDR	L		Tg0477	Archaeal histone B (Archaeal histone A2)
	O2_20997	627.359	2	1252.7	1252.7	0.000935	0	75	2	13	M	PQVVEVLVEGGK	A		Tg0486	LSU ribosomal protein L11P
	O2_99224	944.824	3	2831.45	2831.46	-0.005985	0	65.85	1	25	-	MNPFHELEPGPNVPEVVYALIEIPK	G		Tg0498	Inorganic pyrophosphatase
	O1_89859	1044.88	3	3131.62	3131.61	0.009813	1	71.92	1	28	-	MNPFHELEPGPNVPEVVYALIEIPKGSR	N		Tg0498	Inorganic pyrophosphatase
	O1_90008	1050.21	3	3147.61	3147.61	0.007895	1	73.1	1	28	-	MNPFHELEPGPNVPEVVYALIEIPKGSR	N	Oxidation (M)	Tg0498	Inorganic pyrophosphatase
	O2_99601	950.159	3	2847.45	2847.45	0.002897	0	47.86	1	25	-	MNPFHELEPGPNVPEVVYALIEIPK	G	Oxidation (M)	Tg0498	Inorganic pyrophosphatase
	O1_68420	732.709	3	2195.11	2195.1	0.00131	1	81.68	1	19	-	MLEGYYIVENTGVVPAERR	F		Tg0505	Conserved hypothetical protein
	O1_68922	738.044	3	2211.11	2211.1	0.010192	1	50.1	1	19	-	MLEGYYIVENTGVVPAERR	F	Oxidation (M)	Tg0505	Conserved hypothetical protein
	O2_63354	944.976	2	1887.94	1887.94	0.000287	0	37.4	1	18	-	MHPGGFLEVITGPMFAGK	T		Tg0508	Thymidine kinase
	O1_90667	1071.01	3	3210.01	3210	0.010601	1	52.21	2	31	M	GFATVALVVIGGFLLLLLLLGVKVIRPYQK	G		Tg0510	Prohibitin/Stomatin-like protein
	O2_30480	692.382	2	1382.75	1382.75	0.001723	0	35.24	1	13	-	MELIPTGIPGLDK	A		Tg0530	RecA family AAA ATPase
	O5_23578	700.38	2	1398.75	1398.74	0.002204	0	57.53	1	13	-	MELIPTGIPGLDK	A	Oxidation (M)	Tg0530	RecA family AAA ATPase
	O5_48044	1063.25	3	3186.72	3186.71	0.005509	0	40.61	1	31	-	MESLFLLVLGNTEISTVPGISVAGATPELTK	L		Tg0534	Nicotinate-nucleotide-dimethylbenzimidazole (NaMN:DMB)phosphoribosyltransferase
	O4_6142	525.277	2	1048.54	1048.54	0.001927	1	37.18	1	8	-	MIKEPEFR	E		Tg0588	Isoleucyl-tRNA synthetase
	O4_32992	759.375	2	1516.73	1516.74	-0.000214	0	57.44	2	13	M	VWETPYFSYAVR	E		Tg0595	Radical-activating enzyme, pyruvate formate-lyase related
	O3_11288	348.554	3	1042.64	1042.64	0.000361	2	42.1	2	10	M	GKLDIIEKK	G		Tg0629	Pyridoxine biosynthesis protein
	O1_68698	735.738	3	2204.19	2204.19	0.001742	1	100.26	2	22	M	VKVGVIGLQGDVSEHIEAAQR	A		Tg0630	Glutamine amidotransferase subunit pdxT
	O2_6657	513.239	2	1024.46	1024.46	-0.001319	0	63.22	1	9	-	MDYGSLSPR	M		Tg0640	TBP-interacting protein
	O5_5920	521.237	2	1040.46	1040.46	-3.8e-05	0	72.94	1	9	-	MDYGSLSPR	M	Oxidation (M)	Tg0640	TBP-interacting protein
	O2_33503	718.402	2	1434.79	1434.79	0.001569	0	58.12	2	13	M	SEFIPLLNFLSR	W		Tg0641	Conserved hypothetical protein
	O5_7115	536.785	2	1071.55	1071.56	-0.001167	1	46.46	2	10	M	SEDVPSLKR	I	Acetyl (Protein N-term)	Tg0666	Conserved hypothetical protein
	O1_22805	664.374	2	1326.73	1326.73	-0.000108	0	42.97	1	13	-	MEIGVVGKPNVGK	S		Tg0691	GTPase, MMR-HSR1 family
	O3_41307	672.371	2	1342.73	1342.73	-0.000827	0	54.39	1	13	-	MEIGVVGKPNVGK	S	Oxidation (M)	Tg0691	GTPase, MMR-HSR1 family
	O2_59646	910.441	2	1818.87	1818.87	-0.000921	1	86.5	2	16	M	SEKDGFISYELQEFK	L		Tg0712	membrane bound oxidoreductase, MbxJ subunit
	O1_52551	931.45	2	1860.88	1860.88	0.00652	1	73.46	2	16	M	SEKDGFISYELQEFK	L	Acetyl (Protein N-term)	Tg0712	membrane bound oxidoreductase, MbxJ subunit
	O1_11838	390.228	3	1167.66	1167.66	0.002239	1	39.34	2	11	M	ANLEVPKELR	E		Tg0714	membrane bound oxidoreductase, MbxL subunit
	O5_2598	461.748	2	921.481	921.481	0.000535	0	54.23	2	9	M	AIYELEGK	K		Tg0718	Carbonic anhydrase/acetyltransferase, containing bacterial transferase hexapeptide repeat
	O5_44113	551.016	4	2200.03	2200.03	0.001873	2	25.81	1	18	-	MIDKVYCADVKPEMEGKR	V	Oxidation (M), Oxidation (M)	Tg0728	Asparaginyl-tRNA synthetase
	O1_56436	959.03	2	1916.05	1916.04	0.005394	2	138.19	1	17	-	MKEEALKVIESVLSQGR	T		Tg0742	Acetyl-CoA synthetase (ADP forming), beta chain
	O1_57463	645.02	3	1932.04	1932.03	0.004399	2	60.42	1	17	-	MKEEALKVIESVLSQGR	T	Oxidation (M)	Tg0742	Acetyl-CoA synthetase (ADP forming), beta chain
	O1_1045	387.249	2	772.484	772.481	0.002966	0	36	2	8	M	TLTLGIR	E		Tg0748	Conserved hypothetical protein
	O1_57680	647.663	3	1939.97	1939.96	0.004032	1	40.12	1	17	-	MDGEEKLMAIISESFLK	G		Tg0749	Conserved hypothetical protein
	O5_31994	793.905	2	1585.8	1585.79	0.000279	0	118.06	2	16	M	VNAIAVDGLTDDEVR	E		Tg0784	CoA-binding protein
	O1_68543	733.726	3	2198.16	2198.15	0.002506	1	40.36	2	21	M	VNAIAVDGLTDDEVREILTR	Y		Tg0784	CoA-binding protein
	O3_18233	374.881	3	1121.62	1121.62	0.004824	1	34.03	1	9	-	MVDFELLKK	I		Tg0800	M42 family glutamyl aminopeptidase, de-blocking aminopeptidase.
	O4_1671	432.247	2	862.48	862.48	3.7e-05	0	49.45	2	8	M	VDFELLK	K		Tg0800	M42 family glutamyl aminopeptidase, de-blocking aminopeptidase.
	O1_4895	496.296	2	990.578	990.575	0.002882	1	53.87	2	9	M	VDFELLKK	I		Tg0800	M42 family glutamyl aminopeptidase, de-blocking aminopeptidase.
	O1_93616	871.494	4	3481.95	3481.94	0.009839	2	41.49	1	31	-	MKETTIYLLERPQLRDPVFIEGLPGIGLVGK	L		Tg0811	Conserved hypothetical protein
	O4_5077	509.285	2	1016.56	1016.56	-0.001523	0	40.35	1	9	-	MEAIEALLK	A		Tg0856	Methionine aminopeptidase
	O2_7772	530.291	2	1058.57	1058.57	-0.000682	0	79.26	1	9	-	MEAIEALLK	A	Acetyl (Protein N-term)	Tg0856	Methionine aminopeptidase
	O1_6121	517.285	2	1032.56	1032.55	0.002758	0	38.69	1	9	-	MEAIEALLK	A	Oxidation (M)	Tg0856	Methionine aminopeptidase
	O3_3137	414.764	2	827.514	827.512	0.002821	0	60.33	2	8	M	VNLELLK	K		Tg0861	M42 family glutamyl aminopeptidase, de-blocking aminopeptidase.
	O1_4100	478.81	2	955.606	955.607	-0.000735	1	63.81	2	9	M	VNLELLKK	I		Tg0861	M42 family glutamyl aminopeptidase, de-blocking aminopeptidase.
	O1_13794	596.84	2	1191.67	1191.67	0.001056	0	44.71	2	11	M	AVEVPYVLFR	T		Tg0871	Conserved hypothetical protein
	O5_3482	484.741	2	967.467	967.468	-0.001597	0	35.07	1	8	-	MIEVGEYK	V		Tg0903	Glycine cleavage system protein H
	O5_14794	606.321	2	1210.63	1210.63	0.000308	1	54.67	1	10	-	MIEVGEYKVK	E	Oxidation (M)	Tg0903	Glycine cleavage system protein H
	O4_24168	680.88	2	1359.75	1359.74	0.002114	2	38.43	1	11	-	MILEKAERILE	K	Oxidation (M)	Tg0909	RNA-binding protein, pseudouridine synthase family
	O1_30139	735.896	2	1469.78	1469.78	0.000882	2	63.5	2	13	M	TEKFDYKELGLK	V		Tg0920	Archaeal Glu-tRNAGln amidotransferase subunit E
	O5_25201	715.89	2	1429.77	1429.76	0.002363	0	57.3	2	13	M	AEMIIPYPQLQK	I		Tg0933	Conserved hypothetical protein
	O5_25817	723.887	2	1445.76	1445.76	0.000644	0	47.77	2	13	M	AEMIIPYPQLQK	I	Oxidation (M)	Tg0933	Conserved hypothetical protein
	O3_69984	562.639	3	1684.89	1684.89	0.001867	2	48.87	1	14	-	MRPLDLTEKDPSKR	V		Tg0962	Sarcosine oxidase, subunit alpha
	O1_43478	567.97	3	1700.89	1700.89	0.000248	2	53.55	1	14	-	MRPLDLTEKDPSKR	V	Oxidation (M)	Tg0962	Sarcosine oxidase, subunit alpha
	O4_44403	870.952	2	1739.89	1739.89	0.001429	0	99.17	2	17	M	SMSGQPVVILPEGTQR	Y	Acetyl (Protein N-term)	Tg1012	Thermosome alpha subunit (Thermosome subunit 1) (Chaperonin alpha subunit)
	O4_45153	878.95	2	1755.89	1755.88	0.00271	0	112.81	2	17	M	SMSGQPVVILPEGTQR	Y	Acetyl (Protein N-term), Oxidation (M)	Tg1012	Thermosome alpha subunit (Thermosome subunit 1) (Chaperonin alpha subunit)
	O4_43089	857.944	2	1713.87	1713.87	0.001069	0	101.15	2	17	M	SMSGQPVVILPEGTQR	Y	Oxidation (M)	Tg1012	Thermosome alpha subunit (Thermosome subunit 1) (Chaperonin alpha subunit)
	O2_66912	975.95	2	1949.89	1949.88	0.002174	1	56.4	1	15	-	MEDPYIWAENLKDER	V	Acetyl (Protein N-term)	Tg1038	Prolyl oligopeptidase
	O3_91551	983.949	2	1965.88	1965.88	0.005456	1	58.32	1	15	-	MEDPYIWAENLKDER	V	Acetyl (Protein N-term), Oxidation (M)	Tg1038	Prolyl oligopeptidase
	O3_89364	642.297	3	1923.87	1923.87	0.002239	1	42.54	1	15	-	MEDPYIWAENLKDER	V	Oxidation (M)	Tg1038	Prolyl oligopeptidase
	O2_12094	561.795	2	1121.58	1121.58	-6.6e-05	0	64.29	2	11	M	PFEIVFDGAK	E		Tg1046	DNA polymerase sliding clamp (Proliferating cell nuclear antigen homolog) (PCNA)
	O1_66129	1063.09	2	2124.16	2124.16	0.002207	1	110.32	2	20	M	AKEKPHVNIVFIGHVDHGK	S		Tg1054	Elongation factor 1-alpha (EF-1-alpha) (Elongation factor Tu) (EF-Tu)
	O1_84109	685.88	4	2739.49	2739.49	-0.003175	2	82.22	2	26	M	AKEKPHVNIVFIGHVDHGKSTTIGR	L		Tg1054	Elongation factor 1-alpha (EF-1-alpha) (Elongation factor Tu) (EF-Tu)
	O1_82321	883.799	3	2648.38	2648.37	0.007954	1	84.97	1	22	-	MKVLFLSANDFEDVELIYPLHR	I		Tg1069	Peptidase C56, intracellular protease PfpI family
	O1_82793	889.13	3	2664.37	2664.36	0.005435	1	79.07	1	22	-	MKVLFLSANDFEDVELIYPLHR	I	Oxidation (M)	Tg1069	Peptidase C56, intracellular protease PfpI family
	O5_2063	444.743	2	887.471	887.471	-0.000189	0	40.06	2	9	M	GVEISLDR	A		Tg1074	Deoxycytidylate deaminase (dCMP deaminase)
	O4_5503	515.781	2	1029.55	1029.55	0.001177	0	62.05	2	11	M	GTIDVGEALR	R		Tg1103	Hypothetical protein
	O2_10819	559.779	2	1117.54	1117.54	-9.9e-05	0	44.03	1	9	-	MIQLDDLDR	A		Tg1110	Transcriptional regulatory protein, Lrp-AsnC family
	O1_36089	529.956	3	1586.85	1586.85	0.000271	1	41.35	1	13	-	MIQLDDLDRAILR	L	Oxidation (M)	Tg1110	Transcriptional regulatory protein, Lrp-AsnC family
	O5_9530	567.776	2	1133.54	1133.54	-0.001018	0	65.8	1	9	-	MIQLDDLDR	A	Oxidation (M)	Tg1110	Transcriptional regulatory protein, Lrp-AsnC family
	O2_2680	445.725	2	889.435	889.433	0.001437	0	36.56	2	9	M	AFFSFGSK	K		Tg1112	Conserved hypothetical protein
	O5_12776	588.266	2	1174.52	1174.52	0.001757	0	57.73	1	9	-	MDFALFMER	Y	Oxidation (M)	Tg1128	Conserved hypothetical protein
	O5_13429	596.263	2	1190.51	1190.51	0.000438	0	58.19	1	9	-	MDFALFMER	Y	Oxidation (M), Oxidation (M)	Tg1128	Conserved hypothetical protein
	O2_31270	700.366	2	1398.72	1398.72	-0.000834	0	102.87	2	13	M	PEEALIVVDMQR	D		Tg1135	Pyrazinamidase/nicotinamidase
	O2_63888	631.671	3	1891.99	1892	-0.005303	2	42.03	1	16	-	MEFEELVEKVVKGEVK	L		Tg1146	3-hydroxy-3-methylglutaryl-coenzyme A reductase
	O3_11687	350.189	3	1047.55	1047.55	-0.000167	1	37.03	2	10	M	TEKMPAIMK	T		Tg1148	L-threonine 3-dehydrogenase
	O1_287	351.219	2	700.423	700.423	-0.000524	0	27.94	2	8	M	VVSLAGR	D		Tg1152	Ornithine carbamoyltransferase
	O2_100890	973.531	3	2917.57	2917.56	0.012599	2	48.03	2	26	M	VVSLAGRDLLCLQDFTREEIETILK	T		Tg1152	Ornithine carbamoyltransferase
	O1_737	365.736	2	729.457	729.457	0.00034	0	27.86	1	6	-	MIVVLR	L		Tg1164	Conserved hypothetical protein
	O3_19998	384.211	3	1149.61	1149.61	0.001736	1	37.78	2	10	M	PYIEKIEMK	G		Tg1172	Chromosome segregation protein SMC
	O2_20517	622.357	2	1242.7	1242.7	-0.001759	0	29.99	1	13	-	MIIAVTGTPGVGK	T		Tg1188	Nucleotide kinase, shikimate kinase related
	O2_40922	773.91	2	1545.81	1545.8	0.001969	0	88.87	2	15	M	ATVYDVPGDLLVER	V		Tg1195	SSU ribosomal protein S19E
	O1_59315	987.04	2	1972.07	1972.06	0.002505	1	87.95	2	19	M	ATVYDVPGDLLVERVAQK	L		Tg1195	SSU ribosomal protein S19E
	O5_5062	508.748	2	1015.48	1015.48	-0.001114	0	55.16	2	9	M	AEDIEEIR	K	Acetyl (Protein N-term)	Tg1196	DNA-binding protein, TFAR19-related
	O5_6945	534.314	2	1066.61	1066.61	0.000753	0	76.86	2	11	M	GVQIGELVPR	K		Tg1199	Flap structure-specific endonuclease
	O1_24833	457.594	3	1369.76	1369.76	0.000543	0	52.73	2	13	M	VDPNIEALFKPK	S		Tg1201	Acetyl-CoA synthetase (ADP forming), alpha chain
	O2_4755	481.26	2	960.506	960.506	-0.000393	0	56.83	1	9	-	MIGIDLSGR	L		Tg1218	Short chain dehydrogenase of unknown substrate
	O1_4576	489.259	2	976.503	976.501	0.002088	0	61.43	1	9	-	MIGIDLSGR	L	Oxidation (M)	Tg1218	Short chain dehydrogenase of unknown substrate
	O2_36281	736.921	2	1471.83	1471.83	-0.001181	1	62.89	2	14	M	VVIGEKFPEVEVK	T		Tg1253	Peroxiredoxin, bacterioferritin comigratory protein homolog
	O4_42945	856.47	2	1710.93	1710.93	-0.000359	1	51.36	2	16	M	ALSDRLELVNPSEIR	K		Tg1331	Aspartate aminotransferase
	O1_51585	614.015	3	1839.02	1839.02	0.00211	2	45.96	2	17	M	ALSDRLELVNPSEIRK	L		Tg1331	Aspartate aminotransferase
	O5_29204	757.944	2	1513.87	1513.88	-0.001732	0	74.67	2	15	M	GDYVVVLEAPIIVK	D		Tg1344	Conserved hypothetical protein
	O2_23420	642.339	2	1282.66	1282.66	-6.8e-05	0	67.35	1	10	-	MFELNEFILK	K		Tg1351	Peptidase U62, modulator of DNA gyrase. PmbA/TldD protein homolog
	O2_24824	650.336	2	1298.66	1298.66	-0.000187	0	61.65	1	10	-	MFELNEFILK	K	Oxidation (M)	Tg1351	Peptidase U62, modulator of DNA gyrase. PmbA/TldD protein homolog
	O2_87771	1220.63	2	2439.25	2439.24	0.011959	1	135.57	1	22	-	MELLEFAVEKALELGASYAEAR	Y		Tg1352	Peptidase U62, modulator of DNA gyrase. PmbA/TldD protein homolog
	O2_102043	997.17	3	2988.49	2988.48	0.008929	2	62.2	1	26	-	MELLEFAVEKALELGASYAEARYEEK	S		Tg1352	Peptidase U62, modulator of DNA gyrase. PmbA/TldD protein homolog
	O3_53035	491.589	3	1471.74	1471.75	-0.000413	1	37.09	1	12	-	MIIRGDEPEQIR	L	Oxidation (M)	Tg1381	2-ketoglutarate ferredoxin oxidoreductase, subunit alpha
	O1_2371	429.769	2	857.524	857.522	0.001631	0	33.73	2	9	M	VITLVGEK	L		Tg1401	Conserved hypothetical protein
	O1_86920	964.86	3	2891.56	2891.55	0.006913	1	53.84	2	27	M	VITLVGEKLAKPGLEFIYYGPAEPCK	S		Tg1401	Conserved hypothetical protein
	O2_66422	967.501	2	1932.99	1932.98	0.003756	0	109.22	2	18	M	TDPSEVIWNEVVFSLAK	D		Tg1404	Inositol-1-monophosphatase
	O2_86726	807.082	3	2418.22	2418.23	-0.00797	1	30.27	2	22	M	TDPSEVIWNEVVFSLAKDLEK	V		Tg1404	Inositol-1-monophosphatase
	O2_21697	632.379	2	1262.74	1262.75	-0.001663	0	63.16	2	14	M	VAIIVHGGAGTIR	K		Tg1414	L-asparaginase
	O1_20100	646.379	2	1290.74	1290.74	0.002019	0	48.36	2	14	M	VAIIVHGGAGTIR	K	Formyl (Protein N-term)	Tg1414	L-asparaginase
	O5_23194	348.718	4	1390.84	1390.84	0.00323	1	25.77	2	15	M	VAIIVHGGAGTIRK	E		Tg1414	L-asparaginase
	O1_49866	602.684	3	1805.03	1805.03	0.003327	2	27.01	2	18	M	VAIIVHGGAGTIRKEER	I		Tg1414	L-asparaginase
	O2_28074	670.348	2	1338.68	1338.68	0.000117	1	68.1	2	12	M	AEASQLFKEFK	I	Acetyl (Protein N-term)	Tg1425	Type II DNA topoisomerase VI, subunit B
	O1_57238	643.682	3	1928.02	1928.02	0.001549	2	60.28	2	17	M	VGIEETLREIEEVEKR	A		Tg1491	Conserved hypothetical protein
	O2_33845	481.924	3	1442.75	1442.75	0.000661	0	31.96	1	12	-	MMLITTSHRPTR	R		Tg1498	Brix-domain ribosomal biogenesis protein
	O5_13120	592.34	2	1182.67	1182.66	0.001392	0	100.29	2	12	M	ALTFLSSLFGK	K		Tg1537	Flagella accessory protein C
	O5_34164	825.415	2	1648.82	1648.81	0.002214	0	124.88	1	15	-	MQLAGFVTEADINAK	L	Acetyl (Protein N-term)	Tg1538	Flagella accessory protein D or E
	O5_34674	833.412	2	1664.81	1664.81	0.001495	0	54.65	1	15	-	MQLAGFVTEADINAK	L	Acetyl (Protein N-term), Oxidation (M)	Tg1538	Flagella accessory protein D or E
	O5_10071	382.204	3	1143.59	1143.59	-0.001335	0	27.64	2	11	M	AEEHVVYIGK	K		Tg1552	DNA-binding protein Alba
	O5_13259	593.809	2	1185.6	1185.6	0.001482	0	56.14	2	11	M	AEEHVVYIGK	K	Acetyl (Protein N-term)	Tg1552	DNA-binding protein Alba
	O5_12527	586.801	2	1171.59	1171.59	0.000322	0	52.66	2	11	M	AEEHVVYIGK	K	Formyl (Protein N-term)	Tg1552	DNA-binding protein Alba
	O4_3688	486.298	2	970.58	970.581	-0.000683	0	73.35	2	11	M	AGISVGQIVK	R		Tg1554	Conserved hypothetical protein, containing CBS domains
	O2_12409	564.348	2	1126.68	1126.68	-0.000988	1	74.32	2	12	M	AGISVGQIVKR	K		Tg1554	Conserved hypothetical protein, containing CBS domains
	O1_4710	493.302	2	984.59	984.586	0.004092	0	48.14	2	11	M	SVIAIVDLGV	G		Tg1610	Imidazole glycerol phosphate synthase, glutamine amidotransferase subunit
	O1_37513	537.668	3	1609.98	1609.98	0.005533	2	55	2	15	M	AVLREVLEIAEKIK	N		Tg1633	ribose-1,5-bisphosphate isomerase, e2b2 family
	O2_16466	589.816	2	1177.62	1177.62	0.000132	0	61.75	1	10	-	MEIGVTIYPR	F		Tg1637	Predicted AP endonuclease, family 2
	O1_13837	597.814	2	1193.61	1193.61	0.001613	0	67.58	1	10	-	MEIGVTIYPR	F	Oxidation (M)	Tg1637	Predicted AP endonuclease, family 2
	O5_17868	641.831	2	1281.65	1281.65	0.000272	0	67.23	2	11	M	VEVEHWNTLR	L		Tg1672	Conserved hypothetical protein
	O1_84008	910.772	3	2729.29	2729.29	0.003701	1	72.49	1	23	-	MHIERLDFENSPYLGVYGFATDR	V		Tg1682	Translation initiation factor 6
	O5_35646	846.989	2	1691.96	1691.96	0.003204	0	79.67	2	16	M	PIEPGQEVIFVVPIR	K		Tg1683	LSU ribosomal protein L31E
	O5_39539	607.693	3	1820.06	1820.06	0.002372	1	56.84	2	17	M	PIEPGQEVIFVVPIRK	I		Tg1683	LSU ribosomal protein L31E
	O5_39960	925.035	2	1848.06	1848.05	0.004329	1	59.46	2	17	M	PIEPGQEVIFVVPIRK	I	Formyl (Protein N-term)	Tg1683	LSU ribosomal protein L31E
	O1_85059	933.555	3	2797.64	2797.64	0.002176	0	60.19	1	24	-	MVWPIVLIFILLLFLGFVAFVGYK	M		Tg1697	Hydrolase, alpha/beta superfamily
	O3_91395	491.761	4	1963.01	1963.02	-0.006885	2	34.21	2	17	M	GKHYLPNLAHREEMLR	E		Tg1701	Glycine dehydrogenase [decarboxylating] subunit 1 (glycine cleavage system P- protein)
	O4_12479	580.802	2	1159.59	1159.59	-0.001435	1	32.54	1	9	-	MDEKLIDVR	T	Acetyl (Protein N-term)	Tg1724	Conserved hypothetical protein
	O1_51369	917.974	2	1833.93	1833.93	0.004205	1	75.22	2	16	M	GEKPDKYEILQDLMR	R		Tg1737	Glycyl-tRNA synthetase
	O1_53262	938.979	2	1875.94	1875.94	0.003646	1	83.64	2	16	M	GEKPDKYEILQDLMR	R	Acetyl (Protein N-term)	Tg1737	Glycyl-tRNA synthetase
	O1_54548	631.653	3	1891.94	1891.93	0.000751	1	50.38	2	16	M	GEKPDKYEILQDLMR	R	Acetyl (Protein N-term), Oxidation (M)	Tg1737	Glycyl-tRNA synthetase
	O1_52194	617.649	3	1849.92	1849.92	-9e-05	1	45.66	2	16	M	GEKPDKYEILQDLMR	R	Oxidation (M)	Tg1737	Glycyl-tRNA synthetase
	O5_14487	402.564	3	1204.67	1204.67	0.001639	0	59.21	2	11	M	AERPLDVIHR	S		Tg1738	Small nuclear ribonucleoprotein (snRNP) homolog, Sm-like protein
	O3_19189	569.784	2	1137.55	1137.55	0.00542	0	43.51	1	10	-	MDAYQNVGIK	R		Tg1754	Fructose 1,6-bisphosphate aldolase class 1
	O5_13905	399.538	3	1195.59	1195.59	0.000589	1	34.2	1	9	-	MEFKDEIIR	K	Oxidation (M)	Tg1763	Conserved hypothetical protein
	O2_30078	687.886	2	1373.76	1373.76	0.00177	0	124.93	2	15	M	GIFVVIEGIDGAGK	S		Tg1769	Thymidylate kinase (dTMP kinase)
	O1_72735	768.053	3	2301.14	2301.14	0.001516	1	44.01	1	19	-	MELYYSEKFNPEELALLGR	A		Tg1770	Phosphosugar mutase
	O1_4557	325.848	3	974.521	974.522	-0.001194	1	33.78	1	8	-	MDALEKLR	E		Tg1771	Phosphoenolpyruvate carboxykinase [GTP]
	O4_6270	527.264	2	1052.51	1052.51	-0.000376	0	74.29	2	10	M	TYSVEDAIR	E		Tg1772	Alpha-glucan phosphorylase
	O5_7903	547.814	2	1093.61	1093.61	0.000519	0	34.6	2	11	M	AELPIAPIDR	L		Tg1780	Archaeal histone A (Archaeal histone A1)
	O1_63322	1026	2	2049.98	2049.97	0.003251	1	91	2	20	M	AESLGEIPSGEKEFAESTK	R	Acetyl (Protein N-term)	Tg1816	Radical SAM protein, MoaA/nifB/pqqE family
	O1_68770	1104.05	2	2206.08	2206.08	0.004146	2	111.31	2	21	M	AESLGEIPSGEKEFAESTKR	I	Acetyl (Protein N-term)	Tg1816	Radical SAM protein, MoaA/nifB/pqqE family
	O3_46827	704.847	2	1407.68	1407.68	0.001653	0	75.41	1	12	-	MVEIDPFEMAVK	Q		Tg1822	Glutamate dehydrogenase N-terminal domain, containing dimerization domain
	O1_27671	712.847	2	1423.68	1423.67	0.006134	0	73.2	1	12	-	MVEIDPFEMAVK	Q	Oxidation (M)	Tg1822	Glutamate dehydrogenase N-terminal domain, containing dimerization domain
	O4_28585	720.841	2	1439.67	1439.67	1.5e-05	0	82.18	1	12	-	MVEIDPFEMAVK	Q	Oxidation (M), Oxidation (M)	Tg1822	Glutamate dehydrogenase N-terminal domain, containing dimerization domain
	O2_66432	967.992	2	1933.97	1933.96	0.004721	1	28.18	1	16	-	MVEIDPFEMAVKQLER	A		Tg1822	Glutamate dehydrogenase N-terminal domain, containing dimerization domain
	O3_33436	639.326	2	1276.64	1276.64	0.000534	0	89.16	2	12	M	VEIDPFEMAVK	Q		Tg1822	Glutamate dehydrogenase N-terminal domain, containing dimerization domain
	O1_20905	653.324	2	1304.63	1304.63	0.000415	0	39.42	2	12	M	VEIDPFEMAVK	Q	Formyl (Protein N-term)	Tg1822	Glutamate dehydrogenase N-terminal domain, containing dimerization domain
	O3_39572	661.321	2	1320.63	1320.63	0.000497	0	35.97	2	12	M	VEIDPFEMAVK	Q	Formyl (Protein N-term), Oxidation (M)	Tg1822	Glutamate dehydrogenase N-terminal domain, containing dimerization domain
	O5_18228	647.324	2	1292.63	1292.63	0.000415	0	97.43	2	12	M	VEIDPFEMAVK	Q	Oxidation (M)	Tg1822	Glutamate dehydrogenase N-terminal domain, containing dimerization domain
	O3_79838	902.465	2	1802.91	1802.92	-0.008997	1	105.15	2	16	M	VEIDPFEMAVKQLER	A		Tg1822	Glutamate dehydrogenase N-terminal domain, containing dimerization domain
	O2_59684	910.468	2	1818.92	1818.92	0.003684	1	99.28	2	16	M	VEIDPFEMAVKQLER	A	Oxidation (M)	Tg1822	Glutamate dehydrogenase N-terminal domain, containing dimerization domain
	O1_11414	579.777	2	1157.54	1157.54	0.003354	0	63.46	2	10	M	TDYNELFTR	I		Tg1828	Bifunctional short chain isoprenyl diphosphate synthase
	O5_2565	460.266	2	918.517	918.517	-2.3e-05	0	68.26	2	10	M	GGFEVIAVK	V		Tg1839	Conserved hypothetical protein
	O5_43998	731.421	3	2191.24	2191.24	0.003776	1	51.1	2	22	M	VRVVILGQGYVASVFASGLEK	I		Tg1848	Myo-inositol-1-phosphate synthase
	O5_38909	897.931	2	1793.85	1793.85	-0.002292	0	88	1	16	-	MSDEGYPAEVIEIVAR	T	Oxidation (M)	Tg1875	SSU ribosomal protein S28E
	O5_34095	824.416	2	1646.82	1646.82	0.001908	0	88.93	2	16	M	SDEGYPAEVIEIVAR	T		Tg1875	SSU ribosomal protein S28E
	O5_41768	655.023	3	1962.05	1962.05	0.000984	1	62.56	2	18	M	AKPSYVKFEVPQELAEK	A		Tg1876	LSU ribosomal protein L7AE
	O5_19663	660.853	2	1319.69	1319.69	0.000913	0	92.69	1	11	-	MFENVIADLLR	V		Tg1884	Conserved hypothetical protein, Roadblock/LC7 family
	O5_20280	668.849	2	1335.68	1335.69	-0.001806	0	96.54	1	11	-	MFENVIADLLR	V	Oxidation (M)	Tg1884	Conserved hypothetical protein, Roadblock/LC7 family
	O5_39767	917.991	2	1833.97	1833.97	0.000982	1	94.41	1	16	-	MFENVIADLLRVDGVK	G	Oxidation (M)	Tg1884	Conserved hypothetical protein, Roadblock/LC7 family
	O1_86941	965.624	3	2893.85	2893.84	0.007139	1	71.86	1	28	-	MAGLGTIILGTILLFVLIILASAIKIVK	E		Tg1901	Membrane permease, stomatin homolog
	O1_93543	868.779	4	3471.09	3471.09	-0.00644	2	64.05	1	32	-	MAGLGTIILGTILLFVLIILASAIKIVKEYER	A		Tg1901	Membrane permease, stomatin homolog
	O1_93659	872.779	4	3487.09	3487.09	0.001841	2	87.97	1	32	-	MAGLGTIILGTILLFVLIILASAIKIVKEYER	A	Oxidation (M)	Tg1901	Membrane permease, stomatin homolog
	O1_87448	970.952	3	2909.84	2909.84	-0.001379	1	63.53	1	28	-	MAGLGTIILGTILLFVLIILASAIKIVK	E	Oxidation (M)	Tg1901	Membrane permease, stomatin homolog
	O1_75719	808.526	3	2422.56	2422.55	0.002858	0	65.38	2	25	M	AGLGTIILGTILLFVLIILASAIK	I		Tg1901	Membrane permease, stomatin homolog
	O1_84341	921.943	3	2762.81	2762.8	0.004321	1	61.6	2	28	M	AGLGTIILGTILLFVLIILASAIKIVK	E		Tg1901	Membrane permease, stomatin homolog
	O2_106391	836.023	4	3340.06	3340.05	0.011642	2	55.44	2	32	M	AGLGTIILGTILLFVLIILASAIKIVKEYER	A		Tg1901	Membrane permease, stomatin homolog
	O1_68346	731.317	3	2190.93	2190.93	-0.001813	1	60.64	1	17	-	MKVHYECFSCIASQCQK	I	Oxidation (M)	Tg1909	Conserved hypothetical protein
	O5_12402	585.348	2	1168.68	1168.68	0.000499	1	47.91	2	11	M	PLKLNTDQIK	Y		Tg1922	Transcription termination-antitermination factor, NusA homolog
	O5_4497	498.762	2	995.509	995.508	0.001219	0	59.37	2	9	M	VDFAFELR	K		Tg1923	LSU ribosomal protein L30E
	O4_36937	530.63	3	1588.87	1588.87	0.0007	1	41.36	2	16	M	TLESLIQSALSGDKK	A		Tg1930	Lysine/arginine/ornithine (LAO/AO) transport system ATPase
	O1_37814	809.441	2	1616.87	1616.86	0.006157	1	92.99	2	16	M	TLESLIQSALSGDKK	A	Formyl (Protein N-term)	Tg1930	Lysine/arginine/ornithine (LAO/AO) transport system ATPase
	O5_37774	583.972	3	1748.89	1748.89	0.002504	1	48.29	1	14	-	MKYDVVIIPESFHR	F	Oxidation (M)	Tg1934	Hypothetical protein
	O5_3184	477.803	2	953.592	953.591	0.00089	0	46.45	2	10	M	PVIGINLTK	I		Tg1941	Conserved hypothetical protein
	O5_4049	491.802	2	981.589	981.586	0.002772	0	34.53	2	10	M	PVIGINLTK	I	Formyl (Protein N-term)	Tg1941	Conserved hypothetical protein
	O1_37161	534.315	3	1599.92	1599.92	0.000803	1	49.05	2	15	M	PVIGINLTKIEFEK	K		Tg1941	Conserved hypothetical protein
	O1_45290	433.012	4	1728.02	1728.02	-0.000828	2	36.73	2	16	M	PVIGINLTKIEFEKK	G		Tg1941	Conserved hypothetical protein
	O5_39845	920.54	2	1839.06	1839.06	0.003065	0	119.05	2	19	M	VYVAVLANINGNLPALAK	A		Tg1955	Metallophosphoesterase, MJ0912 type
	O2_95052	1323.17	2	2644.33	2644.32	0.012785	0	101.91	1	23	-	MEEYLVPLDQYLAAGVHIGTQQK	T	Acetyl (Protein N-term)	Tg1959	SSU ribosomal protein S2P
	O2_95529	1331.17	2	2660.32	2660.32	0.005866	0	89.45	1	23	-	MEEYLVPLDQYLAAGVHIGTQQK	T	Acetyl (Protein N-term), Oxidation (M)	Tg1959	SSU ribosomal protein S2P
	O4_4995	507.801	2	1013.59	1013.59	0.000319	0	48.51	2	10	M	TIIENVIGR	V		Tg1960	Enolase-related protein
	O5_27043	491.286	3	1470.83	1470.83	0.000942	1	66.51	1	13	-	MRIINAEGLILGR	L	Oxidation (M)	Tg1964	LSU ribosomal protein L13P
	O5_35156	559.68	3	1676.02	1676.02	-0.002163	2	47.32	2	17	M	PAIEVGRIAVVIAGRR	A		Tg1974	LSU ribosomal protein L14E
	O2_32391	707.91	2	1413.81	1413.81	2.8e-05	0	131.93	2	15	M	PFVVMITGIPGVGK	S		Tg1978	Archaeal adenylate kinase (ATP-AMP transphosphorylase)
	O2_33264	715.907	2	1429.8	1429.8	-0.001291	0	99.11	2	15	M	PFVVMITGIPGVGK	S	Oxidation (M)	Tg1978	Archaeal adenylate kinase (ATP-AMP transphosphorylase)
	O2_23787	645.862	2	1289.71	1289.71	-0.000319	1	45.46	2	12	M	GVRDVIYAIER	W		Tg1979	Preprotein translocase secY subunit
	O5_1738	428.738	2	855.461	855.46	0.000367	0	32.02	2	8	M	PIDAWVR	E		Tg1986	LSU ribosomal protein L6P
	O5_17042	632.848	2	1263.68	1263.68	-0.001033	0	42.99	2	13	M	TLLDPLANALSH	I		Tg1987	SSU ribosomal protein S8P
	O2_67628	983.023	2	1964.03	1964.03	-0.001021	0	133.56	2	19	M	TLLDPLANALSHITNSER	V		Tg1987	SSU ribosomal protein S8P
	O5_39452	606.678	3	1817.01	1817.01	-0.000498	1	39.01	1	15	-	MDPYKVIIRPLVTEK	A	Oxidation (M)	Tg2001	LSU ribosomal protein L23P
	O2_34143	725.408	2	1448.8	1448.8	-0.001086	0	56.26	2	13	M	GVYIFKPEDLIR	Y		Tg2014	AAA family ATPase, type II secretion system protein
	O5_1882	434.24	2	866.466	866.465	0.000806	0	26.13	2	8	M	GLFDFLR	R		Tg2016	Putative Translation factor
	O2_64223	632.994	3	1895.96	1895.96	-0.000145	0	65.63	1	17	-	MLIGIMSDTHDNLPAIR	K		Tg2022	Metal-dependent phosphoesterase, putative
	O5_42912	515.018	4	2056.04	2056.04	-1.4e-05	1	31.56	1	18	-	MLIGIMSDTHDNLPAIRK	A	Oxidation (M), Oxidation (M)	Tg2022	Metal-dependent phosphoesterase, putative
	O5_41123	638.326	3	1911.96	1911.95	0.000936	0	37.25	1	17	-	MLIGIMSDTHDNLPAIR	K	Oxidation (M)	Tg2022	Metal-dependent phosphoesterase, putative
	O5_41350	964.983	2	1927.95	1927.95	0.001894	0	79.37	1	17	-	MLIGIMSDTHDNLPAIR	K	Oxidation (M), Oxidation (M)	Tg2022	Metal-dependent phosphoesterase, putative
	O5_24042	704.308	2	1406.6	1406.6	0.003234	0	73.5	2	12	M	SESIDFYDFER	L		Tg2025	Translation initiation factor 2 beta subunit
	O5_25891	725.312	2	1448.61	1448.61	-0.000325	0	38.76	2	12	M	SESIDFYDFER	L	Acetyl (Protein N-term)	Tg2025	Translation initiation factor 2 beta subunit
	O1_33806	770.869	2	1539.72	1539.72	-0.000198	1	52.68	2	13	M	SMEEKLNELYER	R		Tg2026	Methylmalonyl-CoA decarboxylase, alpha subunit
	O1_34635	778.867	2	1555.72	1555.72	0.000883	1	66.09	2	13	M	SMEEKLNELYER	R	Oxidation (M)	Tg2026	Methylmalonyl-CoA decarboxylase, alpha subunit
	O1_42587	566.283	3	1695.83	1695.82	0.001921	2	46.79	2	14	M	SMEEKLNELYERR	K		Tg2026	Methylmalonyl-CoA decarboxylase, alpha subunit
	O2_2716	446.761	2	891.507	891.507	8.7e-05	0	56.41	2	9	M	GLFDSILK	K		Tg2034	Conserved hypothetical protein
	O5_5202	510.808	2	1019.6	1019.6	0.000531	1	57.79	2	10	M	GLFDSILKK	E		Tg2034	Conserved hypothetical protein
	O5_24036	469.602	3	1405.78	1405.78	0.002225	2	38.74	2	13	M	GLFDSILKKEEK	K		Tg2034	Conserved hypothetical protein
	O4_16629	610.806	2	1219.6	1219.6	-0.000924	0	27.19	2	12	M	AFVPPQAGYDR	A		Tg2039	Peptidase T1A, 20S proteasome alpha-subunit
	O1_64524	1040.05	2	2078.09	2078.08	0.00641	0	137.53	1	20	-	MEFNLIITGVGGQGGLTLSR	I	Oxidation (M)	Tg2042	Indolepyruvate ferredoxin oxidoreductase beta subunit
	O1_17406	625.288	2	1248.56	1248.56	0.001125	0	30.34	2	11	M	VHWADYMAEK	I		Tg2044	Lysyl-tRNA synthetase
	O3_4433	448.24	2	894.466	894.463	0.002515	0	25.47	1	9	-	MFVIGSGGK	H		Tg2049	Ribose-phosphate pyrophosphokinase
	O2_54955	878.984	2	1755.95	1755.95	0.002359	2	55.64	2	15	M	GKLDWIREELQELK	D		Tg2060	2-amino-3-oxobutanoate synthase (glycine C-acetyltransferase)
	O3_10184	508.275	2	1014.54	1014.53	0.001117	1	31.33	2	9	M	AEEIREVK	V	Acetyl (Protein N-term)	Tg2062	Replication factor C, small subunit
	O5_7497	541.298	2	1080.58	1080.58	-0.001064	0	42.57	2	11	M	GVVENPELPK	S		Tg2100	Conserved hypothetical protein
	O2_18640	606.834	2	1211.65	1211.66	-0.000766	1	66.16	2	12	M	GKIESFFSGLK	F		Tg2105	Conserved hypothetical protein
	O4_27154	470.936	3	1409.79	1409.79	-0.001939	2	37.66	2	13	M	PTVKVDPEEIKR	I		Tg2123	Conserved hypothetical protein
	O2_92533	847.078	3	2538.21	2538.21	0.002989	0	51.07	1	22	-	MFVGHYLEVPEEETGFEGVTIR	W		Tg2125	Conserved hypothetical protein
	O2_55094	880.947	2	1759.88	1759.87	0.003509	0	104.09	1	15	-	MNVPTIMQDLWGSLR	R		Tg2131	Conserved hypothetical protein
	O2_55990	888.942	2	1775.87	1775.87	-0.00021	0	93.2	1	15	-	MNVPTIMQDLWGSLR	R	Oxidation (M)	Tg2131	Conserved hypothetical protein
	O1_48637	896.941	2	1791.87	1791.86	0.003071	0	75.77	1	15	-	MNVPTIMQDLWGSLR	R	Oxidation (M), Oxidation (M)	Tg2131	Conserved hypothetical protein
	O2_65588	639.666	3	1915.98	1915.98	0.000728	1	33.2	1	16	-	MNVPTIMQDLWGSLRR	G		Tg2131	Conserved hypothetical protein
	(a) Raw data are available in the PRIDE PRoteomics IDEntifications database under accession #9212 (O1 experiment), #9213 (O2 experiment), #9214 (O3 experiment),
	#9215 (O4 experiment), #9216 (O5 experiment), #9217 (O6 experiment), and #9218 (O7 experiment).
	(b) Spectra are labeled as follows: O1_83187 refers to spectrum number 83187 in the O1 dataset (accession #9212).

## Sheet: 178 Nter events
	Table S10. List of non-redundant N-terminal events identified in T. gammatolerans (a).
	Query (b)	Observed	z	Mr (expt)	Mr (calc)	delta	miss	score	start	stop		sequence		modifications	protein ID	description
	O1_83187	894.117	3	2679.33	2679.33	0.002533	1	57.66	1	24	-	MKVLVTGFEPFGGEEINPSWEAVK	A	Oxidation (M)	Tg0031	Pyrrolidone-carboxylate peptidase
	O1_21732	655.418	2	1308.82	1308.82	0.000751	1	37.3	1	12	-	MKAPILVPTVLK	N		Tg0034	membrane bound hydrogenase, MbhN subunit
	O4_36299	790.385	2	1578.76	1578.75	0.00183	0	92.77	1	13	-	MMPIGENLLGQFR	G	Acetyl (Protein N-term), Oxidation (M), Oxidation (M)	Tg0066	coenzyme F420-reducing hydrogenase, beta subunit
	O5_27297	738.881	2	1475.75	1475.74	0.003616	0	88.76	1	13	-	MENPFEITAVVAR	E		Tg0077	Enolase (2-phosphoglycerate dehydratase) (2-phospho-D-glycerate hydro-lyase)
	O1_57314	483.269	4	1929.05	1929.05	0.00087	2	31.54	2	18	M	TWKDKLGLVHIYTGNGK	G		Tg0096	Cob(I)yrinic acid a,c-diamide adenosyltransferase
	O1_35303	787.899	2	1573.78	1573.78	0.002242	0	70.49	1	13	-	MLTLALYNTYDTR	K		Tg0104	Conserved archaeal hypothetical protein
	O2_34574	726.902	2	1451.79	1451.79	0.001823	0	45.73	1	14	-	MVTAFILMVTAAGK	E		Tg0116	Transcriptional regulatory protein, putative, AsnC/Lrp family
	O2_27022	661.38	2	1320.75	1320.75	-0.001895	0	76.11	2	14	M	VTAFILMVTAAGK	E		Tg0116	Transcriptional regulatory protein, putative, AsnC/Lrp family
	O1_17929	629.392	2	1256.77	1256.77	-0.000922	1	62.26	2	13	M	AVGEKITISVIK	A		Tg0123	Fructose-1,6-bisphosphatase (FBPase V)
	O5_10040	572.332	2	1142.65	1142.65	0.001116	0	102.82	1	11	-	MEAVILAGIAR	R		Tg0132	Conserved hypothetical protein
	O2_42541	790.91	2	1579.8	1579.8	0.001868	0	68.19	1	13	-	MEGAELIIQEIHR	E	Acetyl (Protein N-term)	Tg0143	Archaeal/vacuolar-type H+-ATPase, subunit E
	O3_14689	549.76	2	1097.51	1097.51	-5.4e-05	0	46.81	2	11	M	PGMEYSTVSK	I		Tg0147	Archaeal/vacuolar-type H+-ATPase, subunit B
	O4_47083	910.008	2	1818	1818	0.000909	0	105.83	2	18	M	AQLAGQPVVILPEGTQR	Y	Acetyl (Protein N-term)	Tg0159	Thermosome alpha subunit (Thermosome subunit 1) (Chaperonin alpha subunit)
	O5_9340	563.285	2	1124.55	1124.55	0.001259	0	71.53	2	11	M	SDYNMVAVVK	V		Tg0165	Translation elongation factor aEF-1, subunit beta
	O5_8787	558.785	2	1115.55	1115.55	0.001595	0	65.01	2	11	M	PGLLDDIDMK	L		Tg0167	Transcriptional regulatory protein, Lrp-AsnC family
	O1_80710	854.754	3	2561.24	2561.24	0.005171	1	34.84	1	21	-	MESEELKVYPVQSYEIYGLSR	N	Acetyl (Protein N-term)	Tg0182	AAA family ATPase, possibly ruvB related
	O4_23779	677.824	2	1353.63	1353.63	-0.001041	0	60.3	1	11	-	MNSVFQNETIR	E	Oxidation (M)	Tg0186	Thermostable carboxypeptidase 1
	O5_13873	598.298	2	1194.58	1194.58	-0.003437	1	28.54	1	9	-	MELRQMSIR	T	Oxidation (M), Oxidation (M)	Tg0192	Conserved hypothetical protein
	O5_23943	703.34	2	1404.67	1404.66	0.00152	0	102.07	1	11	-	MESLDFLFYPK	S	Oxidation (M)	Tg0218	Acetyl-CoA synthetase (ADP forming), alpha chain
	O1_63403	1027.06	2	2052.11	2052.12	-0.010073	1	90.03	2	21	M	TIKTPTLNVGGLGADPLTER	I		Tg0229	PP-loop ATPase, mrp homolog
	O2_7937	532.776	2	1063.54	1063.54	0.000647	0	80.34	1	9	-	MQIGEGFLK	E	Acetyl (Protein N-term)	Tg0230	Acetyl-coenzyme A synthetase
	O5_25081	714.359	2	1426.7	1426.7	0.00135	0	95.96	1	12	-	MHEWALADAIVR	T	Oxidation (M)	Tg0233	[NiFe] hydrogenase maturation protein
	O2_27972	668.833	2	1335.65	1335.65	0.002402	0	86.43	1	11	-	MNLEELFQNAK	R		Tg0236	[NiFe]-hydrogenase maturation protease
	O1_59375	658.699	3	1973.07	1973.07	0.00489	2	28.32	2	18	M	SLQSVLAPYRDREIAQK	L		Tg0254	[NiFe] hydrogenase maturation protein
	O5_16915	631.823	2	1261.63	1261.63	0.000414	1	69.38	2	12	M	AESPFKADIER	V		Tg0263	Pyruvate synthase subunit porD (pyruvate oxidoreductase delta chain) (pyruvate ferredoxin oxidoreductase)
	O5_3360	481.747	2	961.479	961.479	0.000244	0	34.91	1	8	-	MEIPESIK	K	Oxidation (M)	Tg0264	Ketoisovalerate oxidoreductase subunit vorB
	O5_2875	470.234	2	938.454	938.453	0.001108	0	46.6	1	8	-	MNTLFGEK	K		Tg0266	Ketoisovalerate oxidoreductase subunit vorD
	O5_9360	564.297	2	1126.58	1126.58	-0.000627	0	51.58	1	10	-	MEVPLNPVGR	E	Oxidation (M)	Tg0281	Conserved hypothetical protein, predicted transcriptional regulator
	O2_17133	596.295	2	1190.58	1190.58	-2e-06	0	50.94	2	10	M	SLDFFFYPR	G		Tg0286	Acetyl-CoA synthetase (ADP forming), alpha chain
	O1_32670	505.649	3	1513.93	1513.92	0.003515	2	42.81	2	14	M	TKLKEPIIAINFK	T		Tg0313	Triosephosphate isomerase
	O5_43242	700.719	3	2099.13	2099.13	0.004008	1	41.31	2	19	M	ALYFIGLGLYDERDITLK	G		Tg0314	Diphthine synthase (Diphtamide biosynthesis methyltransferase)
	O1_23150	445.932	3	1334.77	1334.77	-0.000527	1	38.89	1	12	-	MKVLVAAPLHEK	A		Tg0320	D-3-phosphoglycerate dehydrogenase, putative
	O2_27164	662.848	2	1323.68	1323.68	-0.001049	1	65.42	2	13	M	AIFGGKENDVFK	A		Tg0321	Phosphate transport regulator, putative
	O1_16962	620.369	2	1238.72	1238.72	-0.000556	1	56.42	2	12	M	AEPVLKVENLK	K		Tg0335	ABC-type dipeptide/oligopeptide transport system, ATPase component
	O5_20788	674.83	2	1347.65	1347.65	0.000632	0	40.4	1	10	-	MMLILEEYFK	N	Oxidation (M), Oxidation (M)	Tg0345	Conserved hypothetical protein
	O1_88334	744.638	4	2974.52	2974.52	0.005251	2	80.35	2	27	M	GYRITAKEDLSPIDYFVEVEAPHVAR	A		Tg0402	Cytochrome-c3 hydrogenase, gamma subunit
	O3_39179	439.912	3	1316.71	1316.71	0.001414	2	25.07	1	11	-	MLEKEKEALAR	R		Tg0404	HTH-type transcriptional regulator, putative
	O2_53823	870.432	2	1738.85	1738.85	-0.000265	1	87.88	1	13	-	MDKVYLTWWQVDR	A		Tg0421	Phosphoribosyltransferase
	O1_22938	444.226	3	1329.66	1329.65	0.001611	0	39.54	1	10	-	MNLDYFFKPR	G		Tg0426	Acetyl-CoA synthetase (ADP forming), alpha chain
	O1_45193	863.979	2	1725.94	1725.94	0.001688	1	78.93	2	16	M	AKVTDIVLWDKPGER	V		Tg0427	Indolepyruvate ferredoxin oxidoreductase alpha subunit
	O4_8508	551.798	2	1101.58	1101.58	0.000615	0	57.79	2	10	M	SEAVLEWLR	S		Tg0430	Conserved hypothetical protein
	O1_32824	379.945	4	1515.75	1515.75	0.001299	1	38.69	2	14	M	PRSVEDHVMFTAK	H		Tg0469	Conserved hypothetical protein
	O5_7455	540.806	2	1079.6	1079.6	0.00036	0	40.33	2	11	M	AELPIAPVDR	L		Tg0477	Archaeal histone B (Archaeal histone A2)
	O2_20997	627.359	2	1252.7	1252.7	0.000935	0	75	2	13	M	PQVVEVLVEGGK	A		Tg0486	LSU ribosomal protein L11P
	O1_90008	1050.21	3	3147.61	3147.61	0.007895	1	73.1	1	28	-	MNPFHELEPGPNVPEVVYALIEIPKGSR	N	Oxidation (M)	Tg0498	Inorganic pyrophosphatase
	O1_68420	732.709	3	2195.11	2195.1	0.00131	1	81.68	1	19	-	MLEGYYIVENTGVVPAERR	F		Tg0505	Conserved hypothetical protein
	O2_63354	944.976	2	1887.94	1887.94	0.000287	0	37.4	1	18	-	MHPGGFLEVITGPMFAGK	T		Tg0508	Thymidine kinase
	O1_90667	1071.01	3	3210.01	3210	0.010601	1	52.21	2	31	M	GFATVALVVIGGFLLLLLLLGVKVIRPYQK	G		Tg0510	Prohibitin/Stomatin-like protein
	O5_23578	700.38	2	1398.75	1398.74	0.002204	0	57.53	1	13	-	MELIPTGIPGLDK	A	Oxidation (M)	Tg0530	RecA family AAA ATPase
	O5_48044	1063.25	3	3186.72	3186.71	0.005509	0	40.61	1	31	-	MESLFLLVLGNTEISTVPGISVAGATPELTK	L		Tg0534	Nicotinate-nucleotide-dimethylbenzimidazole (NaMN:DMB)phosphoribosyltransferase
	O4_6142	525.277	2	1048.54	1048.54	0.001927	1	37.18	1	8	-	MIKEPEFR	E		Tg0588	Isoleucyl-tRNA synthetase
	O4_32992	759.375	2	1516.73	1516.74	-0.000214	0	57.44	2	13	M	VWETPYFSYAVR	E		Tg0595	Radical-activating enzyme, pyruvate formate-lyase related
	O3_11288	348.554	3	1042.64	1042.64	0.000361	2	42.1	2	10	M	GKLDIIEKK	G		Tg0629	Pyridoxine biosynthesis protein
	O1_68698	735.738	3	2204.19	2204.19	0.001742	1	100.26	2	22	M	VKVGVIGLQGDVSEHIEAAQR	A		Tg0630	Glutamine amidotransferase subunit pdxT
	O5_5920	521.237	2	1040.46	1040.46	-3.8e-05	0	72.94	1	9	-	MDYGSLSPR	M	Oxidation (M)	Tg0640	TBP-interacting protein
	O2_33503	718.402	2	1434.79	1434.79	0.001569	0	58.12	2	13	M	SEFIPLLNFLSR	W		Tg0641	Conserved hypothetical protein
	O5_7115	536.785	2	1071.55	1071.56	-0.001167	1	46.46	2	10	M	SEDVPSLKR	I	Acetyl (Protein N-term)	Tg0666	Conserved hypothetical protein
	O3_41307	672.371	2	1342.73	1342.73	-0.000827	0	54.39	1	13	-	MEIGVVGKPNVGK	S	Oxidation (M)	Tg0691	GTPase, MMR-HSR1 family
	O2_59646	910.441	2	1818.87	1818.87	-0.000921	1	86.5	2	16	M	SEKDGFISYELQEFK	L		Tg0712	membrane bound oxidoreductase, MbxJ subunit
	O1_11838	390.228	3	1167.66	1167.66	0.002239	1	39.34	2	11	M	ANLEVPKELR	E		Tg0714	membrane bound oxidoreductase, MbxL subunit
	O5_2598	461.748	2	921.481	921.481	0.000535	0	54.23	2	9	M	AIYELEGK	K		Tg0718	Carbonic anhydrase/acetyltransferase, containing bacterial transferase hexapeptide repeat
	O5_44113	551.016	4	2200.03	2200.03	0.001873	2	25.81	1	18	-	MIDKVYCADVKPEMEGKR	V	Oxidation (M), Oxidation (M)	Tg0728	Asparaginyl-tRNA synthetase
	O1_56436	959.03	2	1916.05	1916.04	0.005394	2	138.19	1	17	-	MKEEALKVIESVLSQGR	T		Tg0742	Acetyl-CoA synthetase (ADP forming), beta chain
	O1_1045	387.249	2	772.484	772.481	0.002966	0	36	2	8	M	TLTLGIR	E		Tg0748	Conserved hypothetical protein
	O1_57680	647.663	3	1939.97	1939.96	0.004032	1	40.12	1	17	-	MDGEEKLMAIISESFLK	G		Tg0749	Conserved hypothetical protein
	O5_31994	793.905	2	1585.8	1585.79	0.000279	0	118.06	2	16	M	VNAIAVDGLTDDEVR	E		Tg0784	CoA-binding protein
	O3_18233	374.881	3	1121.62	1121.62	0.004824	1	34.03	1	9	-	MVDFELLKK	I		Tg0800	M42 family glutamyl aminopeptidase, de-blocking aminopeptidase.
	O1_4895	496.296	2	990.578	990.575	0.002882	1	53.87	2	9	M	VDFELLKK	I		Tg0800	M42 family glutamyl aminopeptidase, de-blocking aminopeptidase.
	O1_93616	871.494	4	3481.95	3481.94	0.009839	2	41.49	1	31	-	MKETTIYLLERPQLRDPVFIEGLPGIGLVGK	L		Tg0811	Conserved hypothetical protein
	O2_7772	530.291	2	1058.57	1058.57	-0.000682	0	79.26	1	9	-	MEAIEALLK	A	Acetyl (Protein N-term)	Tg0856	Methionine aminopeptidase
	O1_4100	478.81	2	955.606	955.607	-0.000735	1	63.81	2	9	M	VNLELLKK	I		Tg0861	M42 family glutamyl aminopeptidase, de-blocking aminopeptidase.
	O1_13794	596.84	2	1191.67	1191.67	0.001056	0	44.71	2	11	M	AVEVPYVLFR	T		Tg0871	Conserved hypothetical protein
	O5_14794	606.321	2	1210.63	1210.63	0.000308	1	54.67	1	10	-	MIEVGEYKVK	E	Oxidation (M)	Tg0903	Glycine cleavage system protein H
	O4_24168	680.88	2	1359.75	1359.74	0.002114	2	38.43	1	11	-	MILEKAERILE	K	Oxidation (M)	Tg0909	RNA-binding protein, pseudouridine synthase family
	O1_30139	735.896	2	1469.78	1469.78	0.000882	2	63.5	2	13	M	TEKFDYKELGLK	V		Tg0920	Archaeal Glu-tRNAGln amidotransferase subunit E
	O5_25201	715.89	2	1429.77	1429.76	0.002363	0	57.3	2	13	M	AEMIIPYPQLQK	I		Tg0933	Conserved hypothetical protein
	O1_43478	567.97	3	1700.89	1700.89	0.000248	2	53.55	1	14	-	MRPLDLTEKDPSKR	V	Oxidation (M)	Tg0962	Sarcosine oxidase, subunit alpha
	O4_45153	878.95	2	1755.89	1755.88	0.00271	0	112.81	2	17	M	SMSGQPVVILPEGTQR	Y	Acetyl (Protein N-term), Oxidation (M)	Tg1012	Thermosome alpha subunit (Thermosome subunit 1) (Chaperonin alpha subunit)
	O3_91551	983.949	2	1965.88	1965.88	0.005456	1	58.32	1	15	-	MEDPYIWAENLKDER	V	Acetyl (Protein N-term), Oxidation (M)	Tg1038	Prolyl oligopeptidase
	O2_12094	561.795	2	1121.58	1121.58	-6.6e-05	0	64.29	2	11	M	PFEIVFDGAK	E		Tg1046	DNA polymerase sliding clamp (Proliferating cell nuclear antigen homolog) (PCNA)
	O1_66129	1063.09	2	2124.16	2124.16	0.002207	1	110.32	2	20	M	AKEKPHVNIVFIGHVDHGK	S		Tg1054	Elongation factor 1-alpha (EF-1-alpha) (Elongation factor Tu) (EF-Tu)
	O1_82321	883.799	3	2648.38	2648.37	0.007954	1	84.97	1	22	-	MKVLFLSANDFEDVELIYPLHR	I		Tg1069	Peptidase C56, intracellular protease PfpI family
	O5_2063	444.743	2	887.471	887.471	-0.000189	0	40.06	2	9	M	GVEISLDR	A		Tg1074	Deoxycytidylate deaminase (dCMP deaminase)
	O4_5503	515.781	2	1029.55	1029.55	0.001177	0	62.05	2	11	M	GTIDVGEALR	R		Tg1103	Hypothetical protein
	O5_9530	567.776	2	1133.54	1133.54	-0.001018	0	65.8	1	9	-	MIQLDDLDR	A	Oxidation (M)	Tg1110	Transcriptional regulatory protein, Lrp-AsnC family
	O2_2680	445.725	2	889.435	889.433	0.001437	0	36.56	2	9	M	AFFSFGSK	K		Tg1112	Conserved hypothetical protein
	O5_13429	596.263	2	1190.51	1190.51	0.000438	0	58.19	1	9	-	MDFALFMER	Y	Oxidation (M), Oxidation (M)	Tg1128	Conserved hypothetical protein
	O2_31270	700.366	2	1398.72	1398.72	-0.000834	0	102.87	2	13	M	PEEALIVVDMQR	D		Tg1135	Pyrazinamidase/nicotinamidase
	O2_63888	631.671	3	1891.99	1892	-0.005303	2	42.03	1	16	-	MEFEELVEKVVKGEVK	L		Tg1146	3-hydroxy-3-methylglutaryl-coenzyme A reductase
	O3_11687	350.189	3	1047.55	1047.55	-0.000167	1	37.03	2	10	M	TEKMPAIMK	T		Tg1148	L-threonine 3-dehydrogenase
	O2_100890	973.531	3	2917.57	2917.56	0.012599	2	48.03	2	26	M	VVSLAGRDLLCLQDFTREEIETILK	T		Tg1152	Ornithine carbamoyltransferase
	O1_737	365.736	2	729.457	729.457	0.00034	0	27.86	1	6	-	MIVVLR	L		Tg1164	Conserved hypothetical protein
	O3_19998	384.211	3	1149.61	1149.61	0.001736	1	37.78	2	10	M	PYIEKIEMK	G		Tg1172	Chromosome segregation protein SMC
	O2_20517	622.357	2	1242.7	1242.7	-0.001759	0	29.99	1	13	-	MIIAVTGTPGVGK	T		Tg1188	Nucleotide kinase, shikimate kinase related
	O2_40922	773.91	2	1545.81	1545.8	0.001969	0	88.87	2	15	M	ATVYDVPGDLLVER	V		Tg1195	SSU ribosomal protein S19E
	O5_5062	508.748	2	1015.48	1015.48	-0.001114	0	55.16	2	9	M	AEDIEEIR	K	Acetyl (Protein N-term)	Tg1196	DNA-binding protein, TFAR19-related
	O5_6945	534.314	2	1066.61	1066.61	0.000753	0	76.86	2	11	M	GVQIGELVPR	K		Tg1199	Flap structure-specific endonuclease
	O1_24833	457.594	3	1369.76	1369.76	0.000543	0	52.73	2	13	M	VDPNIEALFKPK	S		Tg1201	Acetyl-CoA synthetase (ADP forming), alpha chain
	O1_4576	489.259	2	976.503	976.501	0.002088	0	61.43	1	9	-	MIGIDLSGR	L	Oxidation (M)	Tg1218	Short chain dehydrogenase of unknown substrate
	O2_36281	736.921	2	1471.83	1471.83	-0.001181	1	62.89	2	14	M	VVIGEKFPEVEVK	T		Tg1253	Peroxiredoxin, bacterioferritin comigratory protein homolog
	O4_42945	856.47	2	1710.93	1710.93	-0.000359	1	51.36	2	16	M	ALSDRLELVNPSEIR	K		Tg1331	Aspartate aminotransferase
	O5_29204	757.944	2	1513.87	1513.88	-0.001732	0	74.67	2	15	M	GDYVVVLEAPIIVK	D		Tg1344	Conserved hypothetical protein
	O2_23420	642.339	2	1282.66	1282.66	-6.8e-05	0	67.35	1	10	-	MFELNEFILK	K		Tg1351	Peptidase U62, modulator of DNA gyrase. PmbA/TldD protein homolog
	O2_87771	1220.63	2	2439.25	2439.24	0.011959	1	135.57	1	22	-	MELLEFAVEKALELGASYAEAR	Y		Tg1352	Peptidase U62, modulator of DNA gyrase. PmbA/TldD protein homolog
	O3_53035	491.589	3	1471.74	1471.75	-0.000413	1	37.09	1	12	-	MIIRGDEPEQIR	L	Oxidation (M)	Tg1381	2-ketoglutarate ferredoxin oxidoreductase, subunit alpha
	O1_86920	964.86	3	2891.56	2891.55	0.006913	1	53.84	2	27	M	VITLVGEKLAKPGLEFIYYGPAEPCK	S		Tg1401	Conserved hypothetical protein
	O2_66422	967.501	2	1932.99	1932.98	0.003756	0	109.22	2	18	M	TDPSEVIWNEVVFSLAK	D		Tg1404	Inositol-1-monophosphatase
	O2_21697	632.379	2	1262.74	1262.75	-0.001663	0	63.16	2	14	M	VAIIVHGGAGTIR	K		Tg1414	L-asparaginase
	O2_28074	670.348	2	1338.68	1338.68	0.000117	1	68.1	2	12	M	AEASQLFKEFK	I	Acetyl (Protein N-term)	Tg1425	Type II DNA topoisomerase VI, subunit B
	O1_57238	643.682	3	1928.02	1928.02	0.001549	2	60.28	2	17	M	VGIEETLREIEEVEKR	A		Tg1491	Conserved hypothetical protein
	O2_33845	481.924	3	1442.75	1442.75	0.000661	0	31.96	1	12	-	MMLITTSHRPTR	R		Tg1498	Brix-domain ribosomal biogenesis protein
	O5_13120	592.34	2	1182.67	1182.66	0.001392	0	100.29	2	12	M	ALTFLSSLFGK	K		Tg1537	Flagella accessory protein C
	O5_34164	825.415	2	1648.82	1648.81	0.002214	0	124.88	1	15	-	MQLAGFVTEADINAK	L	Acetyl (Protein N-term)	Tg1538	Flagella accessory protein D or E
	O5_13259	593.809	2	1185.6	1185.6	0.001482	0	56.14	2	11	M	AEEHVVYIGK	K	Acetyl (Protein N-term)	Tg1552	DNA-binding protein Alba
	O2_12409	564.348	2	1126.68	1126.68	-0.000988	1	74.32	2	12	M	AGISVGQIVKR	K		Tg1554	Conserved hypothetical protein, containing CBS domains
	O1_4710	493.302	2	984.59	984.586	0.004092	0	48.14	2	11	M	SVIAIVDLGV	G		Tg1610	Imidazole glycerol phosphate synthase, glutamine amidotransferase subunit
	O1_37513	537.668	3	1609.98	1609.98	0.005533	2	55	2	15	M	AVLREVLEIAEKIK	N		Tg1633	ribose-1,5-bisphosphate isomerase, e2b2 family
	O1_13837	597.814	2	1193.61	1193.61	0.001613	0	67.58	1	10	-	MEIGVTIYPR	F	Oxidation (M)	Tg1637	Predicted AP endonuclease, family 2
	O5_17868	641.831	2	1281.65	1281.65	0.000272	0	67.23	2	11	M	VEVEHWNTLR	L		Tg1672	Conserved hypothetical protein
	O1_84008	910.772	3	2729.29	2729.29	0.003701	1	72.49	1	23	-	MHIERLDFENSPYLGVYGFATDR	V		Tg1682	Translation initiation factor 6
	O5_35646	846.989	2	1691.96	1691.96	0.003204	0	79.67	2	16	M	PIEPGQEVIFVVPIR	K		Tg1683	LSU ribosomal protein L31E
	O1_85059	933.555	3	2797.64	2797.64	0.002176	0	60.19	1	24	-	MVWPIVLIFILLLFLGFVAFVGYK	M		Tg1697	Hydrolase, alpha/beta superfamily
	O3_91395	491.761	4	1963.01	1963.02	-0.006885	2	34.21	2	17	M	GKHYLPNLAHREEMLR	E		Tg1701	Glycine dehydrogenase [decarboxylating] subunit 1 (glycine cleavage system P- protein)
	O4_12479	580.802	2	1159.59	1159.59	-0.001435	1	32.54	1	9	-	MDEKLIDVR	T	Acetyl (Protein N-term)	Tg1724	Conserved hypothetical protein
	O1_53262	938.979	2	1875.94	1875.94	0.003646	1	83.64	2	16	M	GEKPDKYEILQDLMR	R	Acetyl (Protein N-term)	Tg1737	Glycyl-tRNA synthetase
	O5_14487	402.564	3	1204.67	1204.67	0.001639	0	59.21	2	11	M	AERPLDVIHR	S		Tg1738	Small nuclear ribonucleoprotein (snRNP) homolog, Sm-like protein
	O3_19189	569.784	2	1137.55	1137.55	0.00542	0	43.51	1	10	-	MDAYQNVGIK	R		Tg1754	Fructose 1,6-bisphosphate aldolase class 1
	O5_13905	399.538	3	1195.59	1195.59	0.000589	1	34.2	1	9	-	MEFKDEIIR	K	Oxidation (M)	Tg1763	Conserved hypothetical protein
	O2_30078	687.886	2	1373.76	1373.76	0.00177	0	124.93	2	15	M	GIFVVIEGIDGAGK	S		Tg1769	Thymidylate kinase (dTMP kinase)
	O1_72735	768.053	3	2301.14	2301.14	0.001516	1	44.01	1	19	-	MELYYSEKFNPEELALLGR	A		Tg1770	Phosphosugar mutase
	O1_4557	325.848	3	974.521	974.522	-0.001194	1	33.78	1	8	-	MDALEKLR	E		Tg1771	Phosphoenolpyruvate carboxykinase [GTP]
	O4_6270	527.264	2	1052.51	1052.51	-0.000376	0	74.29	2	10	M	TYSVEDAIR	E		Tg1772	Alpha-glucan phosphorylase
	O5_7903	547.814	2	1093.61	1093.61	0.000519	0	34.6	2	11	M	AELPIAPIDR	L		Tg1780	Archaeal histone A (Archaeal histone A1)
	O1_68770	1104.05	2	2206.08	2206.08	0.004146	2	111.31	2	21	M	AESLGEIPSGEKEFAESTKR	I	Acetyl (Protein N-term)	Tg1816	Radical SAM protein, MoaA/nifB/pqqE family
	O4_28585	720.841	2	1439.67	1439.67	1.5e-05	0	82.18	1	12	-	MVEIDPFEMAVK	Q	Oxidation (M), Oxidation (M)	Tg1822	Glutamate dehydrogenase N-terminal domain, containing dimerization domain
	O3_79838	902.465	2	1802.91	1802.92	-0.008997	1	105.15	2	16	M	VEIDPFEMAVKQLER	A		Tg1822	Glutamate dehydrogenase N-terminal domain, containing dimerization domain
	O1_11414	579.777	2	1157.54	1157.54	0.003354	0	63.46	2	10	M	TDYNELFTR	I		Tg1828	Bifunctional short chain isoprenyl diphosphate synthase
	O5_2565	460.266	2	918.517	918.517	-2.3e-05	0	68.26	2	10	M	GGFEVIAVK	V		Tg1839	Conserved hypothetical protein
	O5_43998	731.421	3	2191.24	2191.24	0.003776	1	51.1	2	22	M	VRVVILGQGYVASVFASGLEK	I		Tg1848	Myo-inositol-1-phosphate synthase
	O5_38909	897.931	2	1793.85	1793.85	-0.002292	0	88	1	16	-	MSDEGYPAEVIEIVAR	T	Oxidation (M)	Tg1875	SSU ribosomal protein S28E
	O5_34095	824.416	2	1646.82	1646.82	0.001908	0	88.93	2	16	M	SDEGYPAEVIEIVAR	T		Tg1875	SSU ribosomal protein S28E
	O5_41768	655.023	3	1962.05	1962.05	0.000984	1	62.56	2	18	M	AKPSYVKFEVPQELAEK	A		Tg1876	LSU ribosomal protein L7AE
	O5_20280	668.849	2	1335.68	1335.69	-0.001806	0	96.54	1	11	-	MFENVIADLLR	V	Oxidation (M)	Tg1884	Conserved hypothetical protein, Roadblock/LC7 family
	O1_93659	872.779	4	3487.09	3487.09	0.001841	2	87.97	1	32	-	MAGLGTIILGTILLFVLIILASAIKIVKEYER	A	Oxidation (M)	Tg1901	Membrane permease, stomatin homolog
	O1_75719	808.526	3	2422.56	2422.55	0.002858	0	65.38	2	25	M	AGLGTIILGTILLFVLIILASAIK	I		Tg1901	Membrane permease, stomatin homolog
	O1_68346	731.317	3	2190.93	2190.93	-0.001813	1	60.64	1	17	-	MKVHYECFSCIASQCQK	I	Oxidation (M)	Tg1909	Conserved hypothetical protein
	O5_12402	585.348	2	1168.68	1168.68	0.000499	1	47.91	2	11	M	PLKLNTDQIK	Y		Tg1922	Transcription termination-antitermination factor, NusA homolog
	O5_4497	498.762	2	995.509	995.508	0.001219	0	59.37	2	9	M	VDFAFELR	K		Tg1923	LSU ribosomal protein L30E
	O1_37814	809.441	2	1616.87	1616.86	0.006157	1	92.99	2	16	M	TLESLIQSALSGDKK	A	Formyl (Protein N-term)	Tg1930	Lysine/arginine/ornithine (LAO/AO) transport system ATPase
	O5_37774	583.972	3	1748.89	1748.89	0.002504	1	48.29	1	14	-	MKYDVVIIPESFHR	F	Oxidation (M)	Tg1934	Hypothetical protein
	O1_37161	534.315	3	1599.92	1599.92	0.000803	1	49.05	2	15	M	PVIGINLTKIEFEK	K		Tg1941	Conserved hypothetical protein
	O5_39845	920.54	2	1839.06	1839.06	0.003065	0	119.05	2	19	M	VYVAVLANINGNLPALAK	A		Tg1955	Metallophosphoesterase, MJ0912 type
	O2_95052	1323.17	2	2644.33	2644.32	0.012785	0	101.91	1	23	-	MEEYLVPLDQYLAAGVHIGTQQK	T	Acetyl (Protein N-term)	Tg1959	SSU ribosomal protein S2P
	O4_4995	507.801	2	1013.59	1013.59	0.000319	0	48.51	2	10	M	TIIENVIGR	V		Tg1960	Enolase-related protein
	O5_27043	491.286	3	1470.83	1470.83	0.000942	1	66.51	1	13	-	MRIINAEGLILGR	L	Oxidation (M)	Tg1964	LSU ribosomal protein L13P
	O5_35156	559.68	3	1676.02	1676.02	-0.002163	2	47.32	2	17	M	PAIEVGRIAVVIAGRR	A		Tg1974	LSU ribosomal protein L14E
	O2_32391	707.91	2	1413.81	1413.81	2.8e-05	0	131.93	2	15	M	PFVVMITGIPGVGK	S		Tg1978	Archaeal adenylate kinase (ATP-AMP transphosphorylase)
	O2_23787	645.862	2	1289.71	1289.71	-0.000319	1	45.46	2	12	M	GVRDVIYAIER	W		Tg1979	Preprotein translocase secY subunit
	O5_1738	428.738	2	855.461	855.46	0.000367	0	32.02	2	8	M	PIDAWVR	E		Tg1986	LSU ribosomal protein L6P
	O2_67628	983.023	2	1964.03	1964.03	-0.001021	0	133.56	2	19	M	TLLDPLANALSHITNSER	V		Tg1987	SSU ribosomal protein S8P
	O5_39452	606.678	3	1817.01	1817.01	-0.000498	1	39.01	1	15	-	MDPYKVIIRPLVTEK	A	Oxidation (M)	Tg2001	LSU ribosomal protein L23P
	O2_34143	725.408	2	1448.8	1448.8	-0.001086	0	56.26	2	13	M	GVYIFKPEDLIR	Y		Tg2014	AAA family ATPase, type II secretion system protein
	O5_1882	434.24	2	866.466	866.465	0.000806	0	26.13	2	8	M	GLFDFLR	R		Tg2016	Putative Translation factor
	O5_41350	964.983	2	1927.95	1927.95	0.001894	0	79.37	1	17	-	MLIGIMSDTHDNLPAIR	K	Oxidation (M), Oxidation (M)	Tg2022	Metal-dependent phosphoesterase, putative
	O5_24042	704.308	2	1406.6	1406.6	0.003234	0	73.5	2	12	M	SESIDFYDFER	L		Tg2025	Translation initiation factor 2 beta subunit
	O1_34635	778.867	2	1555.72	1555.72	0.000883	1	66.09	2	13	M	SMEEKLNELYER	R	Oxidation (M)	Tg2026	Methylmalonyl-CoA decarboxylase, alpha subunit
	O5_5202	510.808	2	1019.6	1019.6	0.000531	1	57.79	2	10	M	GLFDSILKK	E		Tg2034	Conserved hypothetical protein
	O4_16629	610.806	2	1219.6	1219.6	-0.000924	0	27.19	2	12	M	AFVPPQAGYDR	A		Tg2039	Peptidase T1A, 20S proteasome alpha-subunit
	O1_64524	1040.05	2	2078.09	2078.08	0.00641	0	137.53	1	20	-	MEFNLIITGVGGQGGLTLSR	I	Oxidation (M)	Tg2042	Indolepyruvate ferredoxin oxidoreductase beta subunit
	O1_17406	625.288	2	1248.56	1248.56	0.001125	0	30.34	2	11	M	VHWADYMAEK	I		Tg2044	Lysyl-tRNA synthetase
	O3_4433	448.24	2	894.466	894.463	0.002515	0	25.47	1	9	-	MFVIGSGGK	H		Tg2049	Ribose-phosphate pyrophosphokinase
	O2_54955	878.984	2	1755.95	1755.95	0.002359	2	55.64	2	15	M	GKLDWIREELQELK	D		Tg2060	2-amino-3-oxobutanoate synthase (glycine C-acetyltransferase)
	O3_10184	508.275	2	1014.54	1014.53	0.001117	1	31.33	2	9	M	AEEIREVK	V	Acetyl (Protein N-term)	Tg2062	Replication factor C, small subunit
	O5_7497	541.298	2	1080.58	1080.58	-0.001064	0	42.57	2	11	M	GVVENPELPK	S		Tg2100	Conserved hypothetical protein
	O2_18640	606.834	2	1211.65	1211.66	-0.000766	1	66.16	2	12	M	GKIESFFSGLK	F		Tg2105	Conserved hypothetical protein
	O4_27154	470.936	3	1409.79	1409.79	-0.001939	2	37.66	2	13	M	PTVKVDPEEIKR	I		Tg2123	Conserved hypothetical protein
	O2_92533	847.078	3	2538.21	2538.21	0.002989	0	51.07	1	22	-	MFVGHYLEVPEEETGFEGVTIR	W		Tg2125	Conserved hypothetical protein
	O2_55094	880.947	2	1759.88	1759.87	0.003509	0	104.09	1	15	-	MNVPTIMQDLWGSLR	R		Tg2131	Conserved hypothetical protein
	(a) Raw data are available in the PRIDE PRoteomics IDEntifications database under accession #9212 (O1 experiment), #9213 (O2 experiment), #9214 (O3 experiment),
	#9215 (O4 experiment), #9216 (O5 experiment), #9217 (O6 experiment), and #9218 (O7 experiment).
	(b) Spectra are labeled as follows: O1_83187 refers to spectrum number 83187 in the O1 dataset (accession #9212).
