# Supplementary material for: Genome analysis and genome-wide proteomics of Thermococcus gammatolerans, the most radioresistant organism known amongst the Archaea
Source: Genome Biol. 2009 Jun 26;10(6):R70. doi: 10.1186/gb-2009-10-6-r70 (PMC2718504; doi:10.1186/gb-2009-10-6-r70)
Supplement: Additional data file 6 — Subunit content of the soluble heterotetrameric hydrogenases Mbh and Mbx in several Thermococcale species (Table S12); T. gammatolerans Mbc1 (tg0048 to tg0054) and Mbc2 (tg1241 to tg1249) complex subunits and their respective homologues (Table S13); formate hydrogenlyase 1 subunit content and their respective homologues found in other Thermococcale species and in E. coli (Table S14); formate hydrogenlyase 2 subunit content and the formate transporter (Foc) (Table S15); and hydrogenase maturation proteins as well as homologous genes found in other sequenced Thermococcale species (Table S16). [file gb-2009-10-6-r70-S6.xls]

## Sheet: Table S12
Table S12 : Soluble heterotetrameric hydrogenases, Mbh and Mbx subunits content in several Thermococcale species
Gene name	T. gammatolerans	T. kodakarensis	T. onnuineus NA1	P. abyssi	P. furiosus	P . horikoshii
HydA	No	TK2069	TON_0534, TON_0052	PAB1787, PAB0641	PF0894, PF1332	PH1294
HydD	No	TK2070	TON_0535, TON_0053	PAB1786, PAB0640	PF0893, PF1331	PH1292
HydG	No	TK2071	TON_0536, TON_0054	PAB1785, PAB0639	PF0892, PF1330	PH1291
HydB	No	TK2072	TON_0537, TON_0055	PAB1784, PAB0638	PF0891, PF1329	PH1290
MbhA-N	tg0034-0047	TK2080-2093	TON_1582-1595	PAB1884-1894, PAB1886.1n, PAB1886.2n, PAB3177	PF1423-1436	PH1427-1431, PH1433-1435
						ph1437, ph1439-1440, PHS039.1n, PH1427a, phS039
MbxA-N	tg0703-0715	TK1214-1226	TON_0486-0498	PAB0485-0486, PAB0488, PAB0490, PAB0492-0496, PAB2415-2416, PAB3171, PAB0486.1n	PF1441-1453	PH1446-1456, PH1454.1n PH1455.1n

## Sheet: Table S13
Table S13 : T. gammatolerans Mbc 1 (tg0048-0054) and Mbc2 (tg1241-1249) complexes subunits and their respective homologues.
Mbc1 complex subunits	Mbc2 complex subunits	Homologous genes found in T. gammatolerans
A	A	MbhH, MbxH, MbxH’, Mhy2D, Mhy1D, Mhy2C’, Mhy2C, Mhy1C, Mbc2H, Mbc2I
B	B	MbhA, MbxA
C	C	MbhG, MbxG
D	D	MbhF, MbxF
E	E	MbhD, MbxD
F	F	MbhC, MbxC
G	G	MbhB, MbxB
	H	Mhy1D, Mhy2D, MbhH, Mbc1A, Mbc2A, MbxH’, Mhy2C, Mhy2C’, MbxH, Mhy1C
	I	Mhy2C, Mhy1C, Mhy2C’, MbhH, Mbc1A, Mhy2D, Mbc2A, MbxH, MbxH’, Mhy1D

## Sheet: Table S14
Table S14 : Formate hydrogenlyase 1 subunits content and their respective homologs found in other Thermococcale species and in E. coli.
Gene name	T. gammatolerans	T. litoralis	T. onnuineus NA1	T. kodakarensis	P. abyssi	P. furiosus	P . horikoshii	E.coli
Mhy1A	tg0249	FdhA	TON_0281, TON_0539, TON_1563, TON_0828	TK2076, TK0214 TK0690	PAB1389, PAB2442, PAB0532	PF1521, PF1242	PH1353, PH1359	FdhF
Mhy1B	tg0248	FdhB	TON_0280, TON_1564, TON_0540, TON_0543, TON_1017	TK2077,TK2075	PAB1390			hycB/hyfA
Mhy1C	tg0247	MhyC	TON_0279, TON_1565, TON_1580, TON_0266, TON_1031	TK2087	PAB1391, PAB1402			hyfD , hyfB hyfF and hycC
Mhy1D	tg0246	MhyD	TON_0278, TON_1567, TON_1021		PAB1392			hyfB/ hycB
Mhy1E	tg0245	MhyE	TON_0277, TON_1568 TON_1022		PAB1393			hycD/HyfC
Mhy1F	tg0244	MhyF	TON_0276, TON_1569 TON_1023		PAB1394			hycE/hyfG
Mhy1G	tg0243	MhyG	TON_0275		PAB1395			hycF/hyfH
Mhy1H	tg0242	MhyH	TON_0274, TON_1571		PAB1396			hycG/HyfI
Mhy1I	tg0241	MhyI	TON_0273		PAB1398.2n

## Sheet: Table S15
Table S17 : Formate hydrogenlyase 2 subunits content and the formate transporter (Foc). Homogous genes found in T. onnureinus NA1 as well as in E.coli are indicated.
Gene name	T. gammatolerans	T. gammatolerans Mhy1 subunits (% identity-%similarity)	T. onnurineus NA1	E.coli
Mhy2A	tg0065	tg0249 (44%-62%)	TON_1563, TON_0539, TON_0281, TON_0828,	FdhF
		tg0631 (47%-62%)
Mhy2B	tg0064	tg0248 (57%-71%)	TON_1564, TON_0280, TON_0540, TON_0543, TON_1017	hyfA/ hycB
Mhy2C	tg0063	tg0247 (39%-61%)	TON_1565, TON_0279, TON_1580, TON_0266, TON_1031, TON_1566, TON_0492	hyfD , hyfB hyfF and hycC
Mhy2C’	tg0062	tg0061 (36%-56%)	TON_1566,TON_1580, TON_1565, TON_0279	hyfB, hyfD, hyfF and hycC
		tg0246 (31%-53%)
Mhy2D	tg0061	tg0246 (36%-55%)	TON_1567, TON_0278, TON_1021, TON_0491	hyfB/ hycC
Mhy2E	tg0060	tg00245 (44%-67%)	TON_1568, TON_0277, TON_1022	hycD/hyfC
Mhy2F	tg0059	tg00244 (58%-73%)	TON_1569, TON_0276, TON_1023	hycE/hyfG
Mhy2G	tg0058	tg00243 (51%-65%)	TON_1570, TON_0275	hycF/hyfH
Mhy2H	tg0057	tg00242 (52%-67%)	TON_1571, TON_0274	hycG/hyfI
Mhy2I	tg0056	tg00241 (36%-52%)	TON_1572
Foc	tg0055		TON_1573, TON_0538	FocA

## Sheet: Table S16
Table S16: T. gammatolerans hydrogenases maturation proteins as well as homologous genes found in other sequenced Thermococcale species (T. kodakaraensis, T. onnureinus, P. furiosus, P. abyssi, P. horikoshii).
Gene name	T.gammatolerans	Size (aa)	Thermococcale homologs
HypA	tg0233	139	TK2008, TON_0261, PF0615, PAB0399, PH1581
HypC	tg0253	86	TK2001, TON_0283, PAB7315, PF0548, PH0878a
HypC2	tg0252	84	TK2001, TON_0283, PAB7315, PF0548, PH0878a
HypD	tg0254	374	TK2000, TON_0285, PH0879, PAB1559, PF0549
HypE	tg0260	338	TK1993, TON_0287, PAB0868, PAH0739, PF0604
HypF	tg0255	772	TK1997, TON_0286, PAB1560, PF0559, PH0897
HycI	tg0236	157	TK2004, TON_0263, PF0617, PAB0576, PH0979
