# Supplementary material for: Genome analysis and genome-wide proteomics of Thermococcus gammatolerans, the most radioresistant organism known amongst the Archaea
Source: Genome Biol. 2009 Jun 26;10(6):R70. doi: 10.1186/gb-2009-10-6-r70 (PMC2718504; doi:10.1186/gb-2009-10-6-r70)
Supplement: Additional data file 8 — T. gammatolerans genes conserved in D. radiodurans and Deinococcus geothermalis. [file gb-2009-10-6-r70-S8.xls]

## Sheet: tgvsdra-dgeo
Table S17: T. gammatolerans genes with homologues in D. radiodurans and D. geothermalis
Pathway or category	Gene ID	Predicted protein function	COG categories	COG function	D. radiodur. homologues	Desciption	D.geother. homologues	Desciption
Cellular processes :: Detoxification	tg1050	NAD(P)H sulfur oxidoreductase	R General function prediction only	COG0446 Uncharacterized NAD(FAD)-dependent dehydrogenases	DR0992	NADH oxidase	Dgeo_0711	FAD-dependent pyridine nucleotide-disulphide oxidoreductase
Protein fate :: Protein and peptide degradation	tg0271	class I apurinic AP-endonuclease (AP-lyase)	O Posttranslational modification, protein turnover, chaperones	COG0533 Metal-dependent proteases with possible chaperone activity	DR0382	O-sialoglycoprotein endopeptidase, putative	Dgeo_1057	metalloendopeptidase, putative, glycoprotease family
Energy metabolism :: Non-oxydative pentose phosphate metabolism	tg1786	AMP phosphorylase	F Nucleotide transport and metabolism	COG0213 Thymidine phosphorylase	DR0443	pyrimidine-nucleoside phosphorylase
Energy metabolism :: Electron transport	tg0065	formate hydrogenlyase II subunit A	C Energy production and conversion	COG0243 Anaerobic dehydrogenases, typically selenocysteine-containing	DR0397	molybdopterin oxidoreductase	Dgeo_0402	Formate dehydrogenase
Energy metabolism :: Electron transport	tg0714	membrane bound oxidoreductase, MbxL subunit	C Energy production and conversion	COG0649 NADH:ubiquinone oxidoreductase 49 kD subunit 7	DR1503	NADH dehydrogenase I, D subunit	Dgeo_0912	NADH dehydrogenase I, D subunit
Energy metabolism :: Electron transport	tg0705	membrane bound oxidoreductase, MbxC subunit	P Inorganic ion transport and metabolism	COG1320 Multisubunit Na+/H+ antiporter, MnhG subunit	DR0886	hypothetical protein DR0886
Energy metabolism :: Electron transport	tg0036	membrane bound hydrogenase, MbhL subunit	C Energy production and conversion	COG3261 Ni,Fe-hydrogenase III large subunit	DR1503	NADH dehydrogenase I, D subunit	Dgeo_0912	NADH dehydrogenase I, D subunit
Energy metabolism :: Electron transport	tg0249	formate dehydrogenase I subunit A	C Energy production and conversion	COG0243 Anaerobic dehydrogenases, typically selenocysteine-containing	DR0397	molybdopterin oxidoreductase	Dgeo_0402	Formate dehydrogenase
Transport and binding proteins :: General	tg1640	Membrane lipoprotein	R General function prediction only	COG1744 Uncharacterized ABC-type transport system, periplasmic component/surface lipoprotein	DR2070	membrane lipoprotein	Dgeo_0695	basic membrane lipoprotein
Transport and binding proteins :: Cations	tg0867	Heavy metal ion transport protein, putative ZIP-type Zinc transporter	P Inorganic ion transport and metabolism	COG0428 Predicted divalent heavy-metal cations transporter	DR1032	gufA protein
Amino acid metabolism :: Histidine family	tg1612	Imidazole glycerol phosphate synthase, cyclase subunit	E Amino acid transport and metabolism	COG0107 Imidazoleglycerol-phosphate synthase	DR0732	hisF protein	Dgeo_1900	imidazoleglycerol phosphate synthase, cyclase subunit
Cofactor and prosthetic group metabolism :: Molybdopterin	tg1439	Molybdenum cofactor molybdenum incorporation protein	H Coenzyme transport and metabolism	COG0303 Molybdopterin biosynthesis enzyme	DR0076	molybdopterin biosynthesis MoeA	Dgeo_1944	MoeA-like protein, domain I and II
Transport and binding proteins :: General	tg1858	ABC-type transport system, ATPase component, putative multidrug transporter	V Defense mechanisms	COG1131 ABC-type multidrug transport system, ATPase component	DR0283	branched-chain amino acid ABC transporter, ATP-binding protein	Dgeo_0533	ABC transporter related
Transport and binding proteins :: Cations	tg1122	ABC-type transport system, ATPase component, putative multidrug transporter	V Defense mechanisms	COG1131 ABC-type multidrug transport system, ATPase component	DR0284	branched-chain amino acid ABC transporter, ATP-binding protein	Dgeo_0023	ABC transporter related
Transport and binding proteins :: General	tg1699	ABC-type transport system, ATPase component, putative multidrug transporter	V Defense mechanisms	COG1131 ABC-type multidrug transport system, ATPase component	DR0205	ABC transporter, ATP-binding protein	Dgeo_0187	ABC transporter related
Transport and binding proteins :: General	tg1656	ABC-type transport system, ATPase component, putative multidrug transporter	V Defense mechanisms	COG1131 ABC-type multidrug transport system, ATPase component	DR2316	ABC transporter, ATP-binding protein	Dgeo_0187	ABC transporter related
Transport and binding proteins :: General	tg0837	ABC-type transport system, ATPase component, putative multidrug/lipooligosaccharide transporter	V Defense mechanisms	COG1131 ABC-type multidrug transport system, ATPase component	DR1567	peptide ABC transporter, ATP-binding protein	Dgeo_0187	ABC transporter related
Transport and binding proteins :: General	tg0833	ABC-type transport system, ATPase component, putative multidrug/lipooligosaccharide transporter	V Defense mechanisms	COG1131 ABC-type multidrug transport system, ATPase component	DR1035	branched-chain amino acid ABC transporter, ATP-binding protein	Dgeo_2169	ABC transporter related
Translation :: tRNA aminoacylation	tg0728	Asparaginyl-tRNA synthetase	J Translation, ribosomal structure and biogenesis	COG0017 Aspartyl/asparaginyl-tRNA synthetases	DR1055	aspartyl-tRNA synthetase, non-discriminating	Dgeo_0796	aspartyl-tRNA synthetase
Cell envelope :: Surface polysaccharides and protein glycosilation	tg2095	Phosphohexomutase	G Carbohydrate transport and metabolism	COG1109 Phosphomannomutase	DR2071	phosphoglucomutase and phosphomannomutase phosphoserine family protein	Dgeo_0352	phosphoglucomutase/phosphomannomutase alpha/beta/alpha domain I
Transport and binding proteins :: Carbohydrates and organic compounds	tg1852	ABC-type transport system, ATPase component, putative maltose/maltodextrin transporter	G Carbohydrate transport and metabolism	COG3839 ABC-type sugar transport systems, ATPase components	DR2153	sugar ABC transportor, ATP-binding protein	Dgeo_1059	ABC transporter related
Transport and binding proteins :: Cations	tg1705	ABC-type transport system, ATPase component, putative Fe3 transporter	G Carbohydrate transport and metabolism	COG3839 ABC-type sugar transport systems, ATPase components	DR1302	spermidine/putrescine ABC transporter, ATP-binding protein	Dgeo_1059	ABC transporter related
Transport and binding proteins :: Anions	tg1437	ABC-type transport system, ATPase component, putative molybdate/sulfate transporter	G Carbohydrate transport and metabolism	COG3839 ABC-type sugar transport systems, ATPase components	DR1302	spermidine/putrescine ABC transporter, ATP-binding protein	Dgeo_1059	ABC transporter related
Transport and binding proteins :: Cations	tg1086	ABC-type transport system, ATPase component, putative Fe3 transporter	G Carbohydrate transport and metabolism	COG3839 ABC-type sugar transport systems, ATPase components	DR1302	spermidine/putrescine ABC transporter, ATP-binding protein	Dgeo_1059	ABC transporter related
Transport and binding proteins :: Carbohydrates and organic compounds	tg1014	ABC-type transport system, ATPase component, putative Fe3 transporter	G Carbohydrate transport and metabolism	COG3839 ABC-type sugar transport systems, ATPase components	DR1302	spermidine/putrescine ABC transporter, ATP-binding protein	Dgeo_1059	ABC transporter related
Transport and binding proteins :: Carbohydrates and organic compounds	tg0604	ABC-type transport system, ATPase component, putative maltose/maltodextrin transporter	G Carbohydrate transport and metabolism	COG3839 ABC-type sugar transport systems, ATPase components	DR1302	spermidine/putrescine ABC transporter, ATP-binding protein	Dgeo_1059	ABC transporter related
Transport and binding proteins :: Carbohydrates and organic compounds	tg1559	ABC-type transport system, ATPase component, putative maltose/maltodextrin transporter	G Carbohydrate transport and metabolism	COG3839 ABC-type sugar transport systems, ATPase components	DR2153	sugar ABC transportor, ATP-binding protein	Dgeo_1059	ABC transporter related
Transport and binding proteins :: Peptides and amino acids	tg0873	ABC-type dipeptide/oligopeptide transport system, ATPase component	E Amino acid transport and metabolism	COG0444 ABC-type dipeptide/oligopeptide/nickel transport system, ATPase component	DR1567	peptide ABC transporter, ATP-binding protein	Dgeo_1064	ABC transporter related
Transport and binding proteins :: Peptides and amino acids	tg0872	ABC-type dipeptide/oligopeptide transport system, ATPase component	E Amino acid transport and metabolism	COG4608 ABC-type oligopeptide transport system, ATPase component	DR1567	peptide ABC transporter, ATP-binding protein	Dgeo_1340	Oligopeptide/dipeptide ABC transporter, ATP-binding protein-like protein
Transport and binding proteins :: Peptides and amino acids	tg0335	ABC-type dipeptide/oligopeptide transport system, ATPase component	E Amino acid transport and metabolism	COG4608 ABC-type oligopeptide transport system, ATPase component	DR1567	peptide ABC transporter, ATP-binding protein	Dgeo_1340	Oligopeptide/dipeptide ABC transporter, ATP-binding protein-like protein
Transport and binding proteins :: Peptides and amino acids	tg0334	ABC-type dipeptide/oligopeptide transport system, ATPase component	E Amino acid transport and metabolism	COG0444 ABC-type dipeptide/oligopeptide/nickel transport system, ATPase component	DR1567	peptide ABC transporter, ATP-binding protein	Dgeo_0172	ABC transporter related
Amino acid metabolism :: Serine family	tg0320	D-3-phosphoglycerate dehydrogenase, putative	H Coenzyme transport and metabolism	COG0111 Phosphoglycerate dehydrogenase and related dehydrogenases	DR1291	D-3-phosphoglycerate dehydrogenase	Dgeo_0710	D-3-phosphoglycerate dehydrogenase
Energy metabolism :: Electron transport	tg1867	Glyoxylate reductase	C Energy production and conversion	COG1052 Lactate dehydrogenase and related dehydrogenases	DR1291	D-3-phosphoglycerate dehydrogenase	Dgeo_0710	D-3-phosphoglycerate dehydrogenase
Transport and binding proteins :: Anions	tg0268	Phosphate transporter	P Inorganic ion transport and metabolism	COG0306 Phosphate/sulphate permeases	DR0925	low-affinity inorganic phosphate transporter, putative	Dgeo_1748	phosphate transporter
Energy metabolism :: Amino acid degradation	tg0307	Pyridoxal phosphate-dependent aminotransferase, class III family	E Amino acid transport and metabolism	COG0160 4-aminobutyrate aminotransferase and related aminotransferases	DRA0029	4-aminobutyrate aminotransferase	Dgeo_0989	aminotransferase class-III
Energy metabolism :: Amino acid degradation	tg0179	Pyridoxal phosphate-dependent aminotransferase, class III family	E Amino acid transport and metabolism	COG0160 4-aminobutyrate aminotransferase and related aminotransferases	DRA0029	4-aminobutyrate aminotransferase	Dgeo_0989	aminotransferase class-III
Energy metabolism :: Electron transport	tg0631	Formate dehydrogenase alpha subunit	C Energy production and conversion	COG0243 Anaerobic dehydrogenases, typically selenocysteine-containing	DR0397	molybdopterin oxidoreductase	Dgeo_0402	Formate dehydrogenase
Cofactor and prosthetic group metabolism :: Cobalamine salvage	tg0096	Cob(I)yrinic acid a,c-diamide adenosyltransferase	H Coenzyme transport and metabolism	COG2109 ATP:corrinoid adenosyltransferase	DRB0008	cob(I)alamin adenosyltransferase	Dgeo_2362	cob(I)alamin adenosyltransferase
Energy metabolism :: Non-oxydative pentose phosphate metabolism	tg0606	Phosphopentomutase	G Carbohydrate transport and metabolism	COG1109 Phosphomannomutase	DR2071	phosphoglucomutase and phosphomannomutase phosphoserine family protein	Dgeo_0352	phosphoglucomutase/phosphomannomutase alpha/beta/alpha domain I
Cell envelope :: Surface polysaccharides and protein glycosilation	tg0813	Phosphoglucomutase	G Carbohydrate transport and metabolism	COG1109 Phosphomannomutase	DR2071	phosphoglucomutase and phosphomannomutase phosphoserine family protein	Dgeo_0352	phosphoglucomutase/phosphomannomutase alpha/beta/alpha domain I
Transport and binding proteins :: General	tg0628	ABC-type transport protein, ATPase component	V Defense mechanisms	COG1131 ABC-type multidrug transport system, ATPase component			Dgeo_0533	ABC transporter related
Cell envelope :: Surface polysaccharides and protein glycosilation	tg0642	Sugar-phosphate nucleotydyltransferase	M Cell wall/membrane/envelope biogenesis	COG1208 Nucleoside-diphosphate-sugar pyrophosphorylase involved in lipopolysaccharide biosynthesis/translation initiation factor 2B, gamma/epsilon subunits (eIF-2Bgamma/eIF-2Bepsilon)	DR0808	UDP-N-acetylglucosamine pyrophosphorylase	Dgeo_0340	glucose-1-phosphate thymidyltransferase
Cell envelope :: Surface polysaccharides and protein glycosilation	tg1107	Sugar-phosphate nucleotydyltransferase	M Cell wall/membrane/envelope biogenesis	COG1208 Nucleoside-diphosphate-sugar pyrophosphorylase involved in lipopolysaccharide biosynthesis/translation initiation factor 2B, gamma/epsilon subunits (eIF-2Bgamma/eIF-2Bepsilon)	DR1824	glucose-1-phosphate adenylyltransferase	Dgeo_0192	Nucleotidyl transferase
Cell envelope :: Surface polysaccharides and protein glycosilation	tg0623	Sugar-phosphate nucleotydyltransferase	M Cell wall/membrane/envelope biogenesis	COG1208 Nucleoside-diphosphate-sugar pyrophosphorylase involved in lipopolysaccharide biosynthesis/translation initiation factor 2B, gamma/epsilon subunits (eIF-2Bgamma/eIF-2Bepsilon)	DRA0031	glucose-1-phosphate thymidylyltransferase, putative	Dgeo_0340	glucose-1-phosphate thymidyltransferase
Cell envelope :: Surface polysaccharides and protein glycosilation	tg0018	UDP-glucose 4-epimerase	M Cell wall/membrane/envelope biogenesis	COG0451 Nucleoside-diphosphate-sugar epimerases	DR0711	UDP-glucose 4-epimerase, putative	Dgeo_2242	UDP-glucose 4-epimerase
Cell envelope :: Surface polysaccharides and protein glycosilation	tg0017	Sugar-phosphate nucleotydyltransferase	M Cell wall/membrane/envelope biogenesis	COG1208 Nucleoside-diphosphate-sugar pyrophosphorylase involved in lipopolysaccharide biosynthesis/translation initiation factor 2B, gamma/epsilon subunits (eIF-2Bgamma/eIF-2Bepsilon)	DRA0031	glucose-1-phosphate thymidylyltransferase, putative	Dgeo_0192	Nucleotidyl transferase
Amino acid metabolism :: Serine family	tg0350	Glycine cleavage system T protein (aminomethyltransferase)	E Amino acid transport and metabolism	COG0404 Glycine cleavage system T protein (aminomethyltransferase)			Dgeo_1905	glycine cleavage system T protein
Energy metabolism :: Others	tg0346	Acylphosphatase	C Energy production and conversion	COG1254 Acylphosphatases	DR0929	acylphosphatase, putative	Dgeo_0509	acylphosphatase
Nucleotide metabolism :: Pyrimidines	tg0356	Dihydroorotase dehydrogenase	F Nucleotide transport and metabolism	COG0167 Dihydroorotate dehydrogenase	DR0501	dihydroorotate dehydrogenase
Hypothetical proteins :: Hypothetical proteins, conserved	tg0348	Conserved hypothetical protein	S Function unknown	COG1628 Uncharacterized conserved protein	DRA0167	hypothetical protein DRA0167	Dgeo_1005	protein of unknown function DUF99
Amino acid metabolism :: Glutamate family	tg0338	Glutamine synthetase	E Amino acid transport and metabolism	COG0174 Glutamine synthetase	DR0451	glutamine synthase	Dgeo_1204	glutamine synthetase, type I
Transport and binding proteins :: General	tg0337	Drug/Metabolite transporter, putative	G Carbohydrate transport and metabolism	COG0697 Permeases of the drug/metabolite transporter (DMT) superfamily			Dgeo_1301	protein of unknown function DUF6, transmembrane
Energy metabolism :: Amino acid degradation	tg0230	Acetyl-coenzyme A synthetase	I Lipid transport and metabolism	COG0365 Acyl-coenzyme A synthetases/AMP-(fatty) acid ligases	DR0460	acetyl-CoA synthase	Dgeo_1750	AMP-dependent synthetase and ligase
General function prediction only :: Unknown function	tg0225	Conserved hypothetical protein, Appr-1-p processing enzyme family	R General function prediction only	COG2110 Predicted phosphatase homologous to the C-terminal domain of histone macroH2A1	DR2288	hypothetical protein DR2288
Transport and binding proteins :: Anions	tg0208	ABC-type phosphate transport system, ATPase component	P Inorganic ion transport and metabolism	COG1117 ABC-type phosphate transport system, ATPase component	DR1034	branched-chain amino acid ABC transporter, ATP-binding protein	Dgeo_0023	ABC transporter related
Transport and binding proteins :: Anions	tg0207	ABC-type phosphate transport system, permease component	P Inorganic ion transport and metabolism	COG0581 ABC-type phosphate transport system, permease component			Dgeo_0651	Phosphate transport system permease protein 2
Transport and binding proteins :: Anions	tg0206	ABC-type phosphate transport system, permease component	P Inorganic ion transport and metabolism	COG0573 ABC-type phosphate transport system, permease component			Dgeo_0650	Phosphate ABC transporter, permease protein PstC
Transport and binding proteins :: Anions	tg0204	ABC-type phosphate transport system, periplasmic component	P Inorganic ion transport and metabolism	COG0226 ABC-type phosphate transport system, periplasmic component			Dgeo_0649	Periplasmic phosphate binding protein
Protein fate :: Protein modification and repair	tg0180	Thioredoxin reductase	O Posttranslational modification, protein turnover, chaperones	COG0492 Thioredoxin reductase	DR1982	thioredoxin reductase	Dgeo_1013	FAD-dependent pyridine nucleotide-disulphide oxidoreductase
DNA metabolism :: DNA degradation and restriction	tg0156	Site-specific DNA-methyltransferase (cytosine-N(4)-specific)	L Replication, recombination and repair	COG0863 DNA modification methylase	DRC0020	modification methylase, putative
Energy metabolism :: ATP-proton motive force interconversion	tg0148	Archaeal/vacuolar-type H+-ATPase, subunit D	C Energy production and conversion	COG1394 Archaeal/vacuolar-type H+-ATPase subunit D	DR0702	v-type ATP synthase, D subunit	Dgeo_2045	V-type ATPase, D subunit
Energy metabolism :: ATP-proton motive force interconversion	tg0147	Archaeal/vacuolar-type H+-ATPase, subunit B	C Energy production and conversion	COG1156 Archaeal/vacuolar-type H+-ATPase subunit B	DR0701	V-type ATP synthase subunit B	Dgeo_2046	Sodium-transporting two-sector ATPase
Energy metabolism :: ATP-proton motive force interconversion	tg0146	Archaeal/vacuolar-type H+-ATPase subunit A	C Energy production and conversion	COG1155 Archaeal/vacuolar-type H+-ATPase subunit A	DR0700	V-type ATP synthase subunit A	Dgeo_2047	Sodium-transporting two-sector ATPase
Transport and binding proteins :: Anions	tg0093	ABC-type amino acid transport system, ATPase component	E Amino acid transport and metabolism	COG1126 ABC-type polar amino acid transport system, ATPase component	DR0283	branched-chain amino acid ABC transporter, ATP-binding protein	Dgeo_0023	ABC transporter related
Protein fate :: Protein and peptide degradation	tg0031	Pyrrolidone-carboxylate peptidase	O Posttranslational modification, protein turnover, chaperones	COG2039 Pyrrolidone-carboxylate peptidase (N-terminal pyroglutamyl peptidase)	DR0490	pyrrolidone carboxyl peptidase	Dgeo_0441	Pyroglutamyl-peptidase I
Cell envelope :: Surface polysaccharides and protein glycosilation	tg2146	GDP-mannose 6-dehydrogenase	M Cell wall/membrane/envelope biogenesis	COG1004 Predicted UDP-glucose 6-dehydrogenase			Dgeo_2649	UDP-glucose 6-dehydrogenase
Translation :: tRNA/rRNA modification and processing	tg2128	RNA modification enzyme, MiaB family	J Translation, ribosomal structure and biogenesis	COG0621 2-methylthioadenine synthetase	DR1150	hypothetical protein DR1150	Dgeo_0375	hypothetical protein Dgeo_0375
Cellular processes :: Detoxification	tg2109	Arsenical pump membrane protein	P Inorganic ion transport and metabolism	COG1055 Na+/H+ antiporter NhaD and related arsenite permeases			Dgeo_2547	Arsenical pump membrane protein
Nucleotide metabolism :: Pyrimidines	tg2088	Aspartate carbamoyltransferase, catalytic subunit	F Nucleotide transport and metabolism	COG0540 Aspartate carbamoyltransferase, catalytic chain	DR1109	aspartate carbamoyltransferase	Dgeo_0503	aspartate carbamoyltransferase
Amino acid metabolism :: Aspartate family	tg2077	Threonine synthase	E Amino acid transport and metabolism	COG0498 Threonine synthase			Dgeo_2252	threonine synthase
Cofactor and prosthetic group metabolism :: Molybdopterin	tg2068	Molybdenum cofactor biosynthesis protein A	H Coenzyme transport and metabolism	COG2896 Molybdenum cofactor biosynthesis enzyme			Dgeo_1762	Molybdenum cofactor biosynthesis protein A
General function prediction only :: Nucleotidyltransferases	tg2065	Nucleotidyltransferase, putative	S Function unknown	COG2361 Uncharacterized conserved protein	DR1807	hypothetical protein DR1807
Amino acid metabolism :: Serine family	tg2060	2-amino-3-oxobutanoate synthase (glycine C-acetyltransferase)	H Coenzyme transport and metabolism	COG0156 7-keto-8-aminopelargonate synthetase and related enzymes	DR2346	aminotransferase, class II	Dgeo_0057	Pyridoxal phosphate-dependent acyltransferase, putative
Transport and binding proteins :: Cations	tg0820	Iron(III) dicitrate transport system permease protein	P Inorganic ion transport and metabolism	COG0609 ABC-type Fe3+-siderophore transport system, permease component	DR2589	iron ABC transporter, permease protein, putative	Dgeo_0024	transport system permease protein
Transport and binding proteins :: Cations	tg2054	Iron(III) dicitrate transport system permease protein	P Inorganic ion transport and metabolism	COG0609 ABC-type Fe3+-siderophore transport system, permease component	DR2589	iron ABC transporter, permease protein, putative	Dgeo_0024	transport system permease protein
Transport and binding proteins :: Cations	tg0819	Iron(III) dicitrate ABC transporter, ATP-binding protein	P Inorganic ion transport and metabolism	COG1120 ABC-type cobalamin/Fe3+-siderophores transport systems, ATPase components	DR0284	branched-chain amino acid ABC transporter, ATP-binding protein	Dgeo_0023	ABC transporter related
Transport and binding proteins :: Cations	tg2053	Iron(III) dicitrate ABC transporter, ATP-binding protein	P Inorganic ion transport and metabolism	COG1120 ABC-type cobalamin/Fe3+-siderophores transport systems, ATPase components	DR1648	amino acid ABC transporter, ATP-binding protein	Dgeo_0023	ABC transporter related
Amino acid metabolism :: Aspartate family	tg2031	Homoserine dehydrogenase	E Amino acid transport and metabolism	COG0460 Homoserine dehydrogenase	DR1278	homoserine dehydrogenase	Dgeo_0610	Homoserine dehydrogenase
Energy metabolism :: Propanoate metabolism	tg2026	Methylmalonyl-CoA decarboxylase, alpha subunit	I Lipid transport and metabolism	COG4799 Acetyl-CoA carboxylase, carboxyltransferase component (subunits alpha and beta)	DR1316	propionyl-CoA carboxylase, alpha subunit, putative	Dgeo_0489	carboxyl transferase
Amino acid metabolism :: Serine family	tg2012	Aminotransferase, class V, putative serine-glyoxylate aminotransferase	E Amino acid transport and metabolism	COG0075 Serine-pyruvate aminotransferase/archaeal aspartate aminotransferase	DR0991	aminotransferase, class V	Dgeo_0713	aminotransferase, class V
General function prediction only :: Unknown function	tg1960	Enolase-related protein	G Carbohydrate transport and metabolism	COG0148 Enolase	DR2637	enolase	Dgeo_0004	Phosphopyruvate hydratase
Protein fate :: Protein and peptide secretion and trafficking	tg1950	Signal recognition particle, subunit SRP54	U Intracellular trafficking, secretion, and vesicular transport	COG0541 Signal recognition particle GTPase	DR1836	signal recognition particle protein	Dgeo_1440	signal recognition particle protein
Cofactor and prosthetic group metabolism :: Molybdopterin	tg1944	Molybdenum cofactor molybdenum incorporation protein	H Coenzyme transport and metabolism	COG0303 Molybdopterin biosynthesis enzyme	DR0076	molybdopterin biosynthesis MoeA	Dgeo_1944	MoeA-like protein, domain I and II
Translation :: tRNA aminoacylation	tg1943	Seryl-tRNA synthetase	J Translation, ribosomal structure and biogenesis	COG0172 Seryl-tRNA synthetase	DR1276	seryl-tRNA synthetase	Dgeo_0934	seryl-tRNA synthetase
Cellular processes :: Cell division	tg1933	Nucleotide-binding protein, Maf septum formation protein	D Cell cycle control, cell division, chromosome partitioning	COG0424 Nucleotide-binding protein implicated in inhibition of septum formation	DR1206	maf protein	Dgeo_1267	maf protein
Regulatory functions :: Others	tg1930	Lysine/arginine/ornithine (LAO/AO) transport system ATPase	E Amino acid transport and metabolism	COG1703 Putative periplasmic protein kinase ArgK and related GTPases of G3E family			Dgeo_1613	LAO/AO transport system ATPase
Energy metabolism :: Propanoate metabolism	tg1929	Methylmalonyl-coA epimerase	E Amino acid transport and metabolism	COG0346 Lactoylglutathione lyase and related lyases	DR2022	hypothetical protein DR2022	Dgeo_1790	Glyoxalase/bleomycin resistance protein/dioxygenase
Translation :: Helicases with unknown function	tg1910	ATP-dependent RNA helicase, DEAD-family	L Replication, recombination and repair	COG0513 Superfamily II DNA and RNA helicases			Dgeo_0603	DEAD/DEAH box helicase-like protein
Transport and binding proteins :: Carbohydrates and organic compounds	tg1892	TRAP-type transporter, periplasmic component	R General function prediction only	COG2358 TRAP-type uncharacterized transport system, periplasmic component	DR1649	immunogenic protein	Dgeo_1063	TRAP transporter solute receptor, TAXI family
Translation :: tRNA/rRNA modification and processing	tg1898	23S rRNA (uracil-5-)-methyltransferase	J Translation, ribosomal structure and biogenesis	COG2265 SAM-dependent methyltransferases related to tRNA (uracil-5-)-methyltransferase			Dgeo_1777	(Uracil-5)-methyltransferase
Translation :: tRNA aminoacylation	tg1880	Aspartyl-tRNA synthetase	J Translation, ribosomal structure and biogenesis	COG0017 Aspartyl/asparaginyl-tRNA synthetases	DR0372	lysyl-tRNA synthetase	Dgeo_0796	aspartyl-tRNA synthetase
Nucleotide metabolism :: Nucleotide and nucleoside interconversions	tg1873	Nucleoside diphosphate kinase	F Nucleotide transport and metabolism	COG0105 Nucleoside diphosphate kinase	DR2499	nucleoside diphosphate kinase
Translation :: tRNA/rRNA modification and processing	tg1868	23S rRNA (uracil-5-)-methyltransferase	J Translation, ribosomal structure and biogenesis	COG2265 SAM-dependent methyltransferases related to tRNA (uracil-5-)-methyltransferase			Dgeo_1777	(Uracil-5)-methyltransferase
Transport and binding proteins :: Carbohydrates and organic compounds	tg1851	ABC-type sugar transport system, permease component	G Carbohydrate transport and metabolism	COG0395 ABC-type sugar transport system, permease component			Dgeo_0589	binding-protein-dependent transport systems inner membrane component
Cellular processes :: Cell division	tg1842	ATPase involved in chromosome partitioning, minD/ParA family	D Cell cycle control, cell division, chromosome partitioning	COG1192 ATPases involved in chromosome partitioning	DR0013	chromosome partitioning ATPase Soj	Dgeo_2334	Cobyrinic acid a,c-diamide synthase
Protein fate :: Protein and peptide degradation	tg1834	Xaa-Pro dipeptidase	E Amino acid transport and metabolism	COG0006 Xaa-Pro aminopeptidase	DR1246	proline dipeptidase	Dgeo_1087	peptidase M24
Cell envelope :: Lipid metabolism	tg1828	Bifunctional short chain isoprenyl diphosphate synthase	H Coenzyme transport and metabolism	COG0142 Geranylgeranyl pyrophosphate synthase	DR0932	polyprenyl synthase	Dgeo_1618	Polyprenyl synthetase
Cell envelope :: Lipid metabolism	tg1826	Isopentenyl-diphosphate delta-isomerase	C Energy production and conversion	COG1304 L-lactate dehydrogenase (FMN-dependent) and related alpha-hydroxy acid dehydrogenases			Dgeo_1381	Isopentenyl-diphosphate delta-isomerase, FMN-dependent
Amino acid metabolism :: Glutamate family	tg1823	Glutamate dehydrogenase C-terminal domain	E Amino acid transport and metabolism	COG0334 Glutamate dehydrogenase/leucine dehydrogenase	DR0980	glutamate dehydrogenase, putative	Dgeo_0494	Glu/Leu/Phe/Val dehydrogenase
Regulatory functions :: Others	tg1820	Murein hydrolase, putative lrgB homolog	M Cell wall/membrane/envelope biogenesis	COG1346 Putative effector of murein hydrolase	DR1449	hypothetical protein DR1449	Dgeo_0774	LrgB-like protein protein
Amino acid metabolism :: Aromatic amino acid family	tg1811	Tryptophan synthase, beta chain-like	R General function prediction only	COG1350 Predicted alternative tryptophan synthase beta-subunit (paralog of TrpB)	DR0941	tryptophan synthase subunit beta	Dgeo_1024	tryptophan synthase, beta subunit
Amino acid metabolism :: Aspartate family	tg1810	Aspartate-semialdehyde dehydrogenase	E Amino acid transport and metabolism	COG0136 Aspartate-semialdehyde dehydrogenase	DR2008	aspartate-semialdehyde dehydrogenase	Dgeo_1782	Aspartate-semialdehyde dehydrogenase, USG-1 related
Amino acid metabolism :: Aspartate family	tg1809	Threonine synthase	E Amino acid transport and metabolism	COG0498 Threonine synthase			Dgeo_2252	threonine synthase
Transport and binding proteins :: Cations	tg1802	ABC-type cobalt transport system, ATPase component, cbiO	P Inorganic ion transport and metabolism	COG1122 ABC-type cobalt transport system, ATPase component	DR0473	ABC transporter, ATP-binding protein	Dgeo_0023	ABC transporter related
Central intermediary metabolism :: Others	tg1790	Glycerol kinase	C Energy production and conversion	COG0554 Glycerol kinase	DR1928	glycerol kinase	Dgeo_2522	glycerol kinase
Cellular processes :: Cell division	tg1783	Cell division ATPase MinD	D Cell cycle control, cell division, chromosome partitioning	COG0455 ATPases involved in chromosome partitioning			Dgeo_0376	septum site-determining protein MinD
Energy metabolism :: Non-oxydative pentose phosphate metabolism	tg1781	Ribose-5-phosphate isomerase	G Carbohydrate transport and metabolism	COG0120 Ribose 5-phosphate isomerase	DR0845	ribose 5-phosphate isomerase	Dgeo_1265	ribose 5-phosphate isomerase
Central intermediary metabolism :: Polysaccharide degradation	tg1772	Alpha-glucan phosphorylase	G Carbohydrate transport and metabolism	COG0058 Glucan phosphorylase	DR2195	alpha-glucan phosphorylase, putative	Dgeo_1198	Alpha-glucan phosphorylase
Nucleotide metabolism :: Nucleotide and nucleoside interconversions	tg1769	Thymidylate kinase (dTMP kinase)	F Nucleotide transport and metabolism	COG0125 Thymidylate kinase	DR0111	thymidylate kinase	Dgeo_1983	Thymidylate kinase
Transport and binding proteins :: Peptides and amino acids	tg1756	Proton/sodium-glutamate symport protein	C Energy production and conversion	COG1301 Na+/H+-dicarboxylate symporters	DR0656	proton/sodium-glutamate symport protein	Dgeo_0356	sodium:dicarboxylate symporter
Translation :: tRNA aminoacylation	tg1737	Glycyl-tRNA synthetase	J Translation, ribosomal structure and biogenesis	COG0423 Glycyl-tRNA synthetase (class II)	DR2059	glycyl-tRNA synthetase	Dgeo_1716	glycyl-tRNA synthetase
Nucleotide metabolism :: Purine and pyrimidine salvage	tg1725	Uridine phosphorylase	F Nucleotide transport and metabolism	COG2820 Uridine phosphorylase			Dgeo_1497	purine nucleoside phosphorylase
Regulatory functions :: Others	tg1710	Nitrogen regulatory protein P-II	E Amino acid transport and metabolism	COG0347 Nitrogen regulatory protein PII	DR0692	nitrogen regulatory protein P-II	Dgeo_2055	nitrogen regulatory protein P-II
Transport and binding proteins :: Carbohydrates and organic compounds	tg1706	ABC-type thiamine transport system, periplasmic component	H Coenzyme transport and metabolism	COG4143 ABC-type thiamine transport system, periplasmic component	DR0262	ABC transporter, periplasmic substrate-binding protein, solute-binding family 1	Dgeo_1933	ABC transporter periplasmic binding protein, thiB subfamily
Transport and binding proteins :: Cations	tg1704	ABC-type transport system, permease component	P Inorganic ion transport and metabolism	COG1178 ABC-type Fe3+ transport system, permease component	DR2488	ABC transporter, permease protein, CysTW family	Dgeo_1934	binding-protein-dependent transport systems inner membrane component
Central intermediary metabolism :: Others	tg1693	Glycerophosphoryl diester phosphodiesterase	C Energy production and conversion	COG0584 Glycerophosphoryl diester phosphodiesterase	DR0542	glycerophosphoryl diester phosphodiesterase, putative
Energy metabolism :: Propanoate metabolism	tg1931	Methylmalonyl-CoA mutase, C-terminal domain/subunit (cobalamin-binding)	I Lipid transport and metabolism	COG2185 Methylmalonyl-CoA mutase, C-terminal domain/subunit (cobalamin-binding)	DR1084	methylmalonyl-CoA mutase	Dgeo_1320	methylmalonyl-CoA mutase, beta subunit
Energy metabolism :: Propanoate metabolism	tg1685	Methylmalonyl-coA mutase, N-terminal domain/subunit	I Lipid transport and metabolism	COG1884 Methylmalonyl-CoA mutase, N-terminal domain/subunit	DR1084	methylmalonyl-CoA mutase	Dgeo_0862	methylmalonyl-CoA mutase, alpha subunit
Cofactor and prosthetic group metabolism :: Pantothenate and CoA	tg1669	Coenzyme A biosynthesis bifunctional protein coaBC	H Coenzyme transport and metabolism	COG0452 Phosphopantothenoylcysteine synthetase/decarboxylase	DR0579	DNA/pantothenate metabolism flavoprotein	Dgeo_2315	phosphopantothenoylcysteine decarboxylase/phosphopantothenate--cysteine ligase
Nucleotide metabolism :: Pyrimidines	tg1661	CTP synthase	F Nucleotide transport and metabolism	COG0504 CTP synthase (UTP-ammonia lyase)	DR1573	CTP synthetase	Dgeo_0827	CTP synthase
Transport and binding proteins :: General	tg1643	ABC-type transport system, permease component	R General function prediction only	COG1079 Uncharacterized ABC-type transport system, permease component			Dgeo_1691	inner-membrane translocator
Transport and binding proteins :: General	tg1641	ABC-type transport system, ATPase component	R General function prediction only	COG3845 ABC-type uncharacterized transport systems, ATPase components	DR0062	ABC transporter, ATP-binding protein	Dgeo_0172	ABC transporter related
DNA metabolism :: Recombination and repair	tg1632	xerC/D integrase/recombinase protein	L Replication, recombination and repair	COG0582 Integrase			Dgeo_0431	phage integrase
Amino acid metabolism :: Glutamate family	tg1616	Pyrroline-5-carboxylate reductase	E Amino acid transport and metabolism	COG0345 Pyrroline-5-carboxylate reductase	DR1522	pyrroline-5-carboxylate reductase
Amino acid metabolism :: Histidine family	tg1614	Histidinol-phosphate aminotransferase	E Amino acid transport and metabolism	COG0079 Histidinol-phosphate/aromatic aminotransferase and cobyric acid decarboxylase	DR2461	histidinol-phosphate aminotransferase	Dgeo_0118	aminotransferase, class I and II
Amino acid metabolism :: Histidine family	tg1613	Bifunctional phosphoribosyl-AMP cyclohydrolase/phosphoribosyl-ATP pyrophosphohydrolase	E Amino acid transport and metabolism	COG0139 Phosphoribosyl-AMP cyclohydrolase	DR0733	phosphoribosyl-AMP cyclohydrolase/phosphoribosyl-ATP pyrophosphohydrolase	Dgeo_1901	phosphoribosyl-AMP cyclohydrolase
Amino acid metabolism :: Histidine family	tg1611	Phosphoribosylformimino-5-aminoimidazole carboxamide ribotide isomerase	E Amino acid transport and metabolism	COG0106 Phosphoribosylformimino-5-aminoimidazole carboxamide ribonucleotide (ProFAR) isomerase	DR2495	phosphoribosylformimino-5-aminoimidazole carboxamide ribotide isomerase	Dgeo_2158	Phosphoribosylformimino-5-aminoimidazole carboxamide ribotide isomerase
Amino acid metabolism :: Histidine family	tg1610	Imidazole glycerol phosphate synthase, glutamine amidotransferase subunit	E Amino acid transport and metabolism	COG0118 Glutamine amidotransferase	DR0426	amidotransferase HisH	Dgeo_0980	imidazole glycerol phosphate synthase, glutamine amidotransferase subunit
Amino acid metabolism :: Histidine family	tg1609	Imidazoleglycerol-phosphate dehydratase	E Amino acid transport and metabolism	COG0131 Imidazoleglycerol-phosphate dehydratase	DR0424	imidazoleglycerol-phosphate dehydratase	Dgeo_0979	Imidazoleglycerol-phosphate dehydratase
Amino acid metabolism :: Histidine family	tg1608	Histidinol dehydrogenase	E Amino acid transport and metabolism	COG0141 Histidinol dehydrogenase	DR2140	histidinol dehydrogenase	Dgeo_0584	Histidinol dehydrogenase
Amino acid metabolism :: Histidine family	tg1607	ATP phosphoribosyltransferase	E Amino acid transport and metabolism	COG0040 ATP phosphoribosyltransferase	DR1445	ATP phosphoribosyltransferase	Dgeo_0782	ATP phosphoribosyltransferase
Amino acid metabolism :: Aromatic amino acid family	tg1598	Phospho-2-dehydro-3-deoxyheptonate aldolase	E Amino acid transport and metabolism	COG2876 3-deoxy-D-arabino-heptulosonate 7-phosphate (DAHP) synthase	DR1001	3-deoxy-7-phosphoheptulonate synthase	Dgeo_1572	phospho-2-dehydro-3-deoxyheptonate aldolase
Amino acid metabolism :: Aromatic amino acid family	tg1595	Shikimate 5-dehydrogenase	E Amino acid transport and metabolism	COG0169 Shikimate 5-dehydrogenase	DR0077	shikimate 5-dehydrogenase	Dgeo_2374	Shikimate dehydrogenase substrate binding-like
Amino acid metabolism :: Aromatic amino acid family	tg1593	3-phosphoshikimate 1-carboxyvinyltransferase	E Amino acid transport and metabolism	COG0128 5-enolpyruvylshikimate-3-phosphate synthase	DR1096	3-phosphoshikimate 1-carboxyvinyltransferase	Dgeo_1001	3-phosphoshikimate 1-carboxyvinyltransferase
Amino acid metabolism :: Aromatic amino acid family	tg1592	Chorismate synthase	E Amino acid transport and metabolism	COG0082 Chorismate synthase	DR0775	chorismate synthase	Dgeo_1730	Chorismate synthase
Amino acid metabolism :: Aromatic amino acid family	tg1590	Aspartate aminotransferase	E Amino acid transport and metabolism	COG0436 Aspartate/tyrosine/aromatic aminotransferase	DR0623	aspartate aminotransferase	Dgeo_1627	aminotransferase, class I and II
Central intermediary metabolism :: Polysaccharide degradation	tg1568	Amylo-alpha-1,6-glucosidase, putative archaeal type glycogen debranching enzyme	G Carbohydrate transport and metabolism	COG3408 Glycogen debranching enzyme			Dgeo_0748	Amylo-alpha-1,6-glucosidase
Cellular processes :: Detoxification	tg1564	Oxidoreductase, substrate unknown	R General function prediction only	COG0673 Predicted dehydrogenases and related proteins	DR0799	glucose-fructose oxidoreductase
General function prediction only :: Unknown function	tg1557	Hydroxypyruvate reductase	G Carbohydrate transport and metabolism	COG2379 Putative glycerate kinase			Dgeo_2615	Hydroxypyruvate reductase
Nucleotide metabolism :: Purines	tg1551	Adenylosuccinate lyase	F Nucleotide transport and metabolism	COG0015 Adenylosuccinate lyase	DR2178	adenylosuccinate lyase	Dgeo_0688	adenylosuccinate lyase
Energy metabolism :: Glycolysis/gluconeogenesis	tg1550	Pyruvate kinase	G Carbohydrate transport and metabolism	COG0469 Pyruvate kinase	DR2635	pyruvate kinase	Dgeo_0005	Pyruvate kinase
Translation :: tRNA aminoacylation	tg1549	Cysteinyl-tRNA synthetase	J Translation, ribosomal structure and biogenesis	COG0215 Cysteinyl-tRNA synthetase	DR1670	cysteinyl-tRNA synthetase	Dgeo_1714	cysteinyl-tRNA synthetase
Cellular processes :: Cell motility	tg1530	Chemotaxis response regulator	T Signal transduction mechanisms	COG0784 FOG: CheY-like receiver	DR0432	DNA-binding response regulator	Dgeo_0315	two component transcriptional regulator, LuxR family
General function prediction only :: ATPases, GTPases, and ATP/GTP-binding proteins	tg1515	moxR-type AAA ATPase, putative chaperone protein	R General function prediction only	COG0714 MoxR-like ATPases	DR0621	moxR protein	Dgeo_1792	ATPase associated with various cellular activities, AAA_3
General function prediction only :: ATPases, GTPases, and ATP/GTP-binding proteins	tg0190	moxR-type AAA ATPase, putative chaperone protein	R General function prediction only	COG0714 MoxR-like ATPases	DR0621	moxR protein	Dgeo_1792	ATPase associated with various cellular activities, AAA_3
General function prediction only :: ATPases, GTPases, and ATP/GTP-binding proteins	tg0009	moxR-type AAA ATPase, putative chaperone protein	R General function prediction only	COG0714 MoxR-like ATPases	DR0621	moxR protein	Dgeo_1792	ATPase associated with various cellular activities, AAA_3
Translation :: tRNA aminoacylation	tg1511	Methionyl-tRNA synthetase	J Translation, ribosomal structure and biogenesis	COG0143 Methionyl-tRNA synthetase	DR1433	methionyl-tRNA synthetase	Dgeo_0724	methionyl-tRNA synthetase
Cofactor and prosthetic group metabolism :: Pantothenate and CoA	tg1500	3-methyl-2-oxobutanoate hydroxymethyltransferase	H Coenzyme transport and metabolism	COG0413 Ketopantoate hydroxymethyltransferase	DR2615	3-methyl-2-oxobutanoate hydroxymethyltransferase	Dgeo_0411	3-methyl-2-oxobutanoate hydroxymethyltransferase
Transport and binding proteins :: Peptides and amino acids	tg1451	ABC-type transporter, ATP binding protein	V Defense mechanisms	COG1136 ABC-type antimicrobial peptide transport system, ATPase component	DR0473	ABC transporter, ATP-binding protein	Dgeo_0967	ABC transporter related
Amino acid metabolism :: Aspartate family	tg1442	Glutamyl-tRNA(Gln) amidotransferase subunit D	E Amino acid transport and metabolism	COG0252 L-asparaginase/archaeal Glu-tRNAGln amidotransferase subunit D	DR2353	L-asparaginase	Dgeo_0094	Asparaginase/glutaminase
Cofactor and prosthetic group metabolism :: Molybdopterin	tg1440	Molybdenum cofactor biosynthesis protein B	H Coenzyme transport and metabolism	COG0521 Molybdopterin biosynthesis enzymes	DR1292	molybdenum cofactor biosynthesis protein B	Dgeo_0596	molybdopterin binding domain
Transport and binding proteins :: Anions	tg1436	ABC-type transport system protein, permease component	O Posttranslational modification, protein turnover, chaperones	COG0555 ABC-type sulfate transport system, permease component	DRA0168	molybdenum ABC transporter, permease protein, putative
Nucleotide metabolism :: Purine and pyrimidine salvage	tg1406	Uracil phosphoribosyltransferase	F Nucleotide transport and metabolism	COG0035 Uracil phosphoribosyltransferase	DR1563	uracil phosphoribosyltransferase	Dgeo_1296	uracil phosphoribosyltransferase
Translation :: Translation factors	tg1397	Translation elongation factor EF-2	J Translation, ribosomal structure and biogenesis	COG0480 Translation elongation factors (GTPases)	DR0307	elongation factor G	Dgeo_1453	Small GTP-binding protein domain
General function prediction only :: Hydrolases	tg1388	Acid phosphatase SurE	R General function prediction only	COG0496 Predicted acid phosphatase	DR2397	survival protein SurE	Dgeo_0040	stationary-phase survival protein SurE
Protein fate :: Protein and peptide degradation	tg1367	Glutamyl aminopeptidase, M42 family	G Carbohydrate transport and metabolism	COG1363 Cellulase M and related proteins	DR0946	hypothetical protein DR0946	Dgeo_0298	peptidase M42
Cofactor and prosthetic group metabolism :: Cobalamine salvage	tg1357	Cobalamin adenosyltransferase	S Function unknown	COG2096 Uncharacterized conserved protein	DR1638	hypothetical protein DR1638	Dgeo_0666	cobalamin adenosyltransferase
Energy metabolism :: Amino acid degradation	tg1838	Aspartate aminotransferase	E Amino acid transport and metabolism	COG0436 Aspartate/tyrosine/aromatic aminotransferase	DR0623	aspartate aminotransferase	Dgeo_0781	aminotransferase, class I and II
Energy metabolism :: Amino acid degradation	tg1331	Aspartate aminotransferase	E Amino acid transport and metabolism	COG0436 Aspartate/tyrosine/aromatic aminotransferase	DR0623	aspartate aminotransferase	Dgeo_0781	aminotransferase, class I and II
Amino acid metabolism :: Serine family	tg1322	Serine hydroxymethyltransferase	E Amino acid transport and metabolism	COG0112 Glycine/serine hydroxymethyltransferase	DR0038	serine hydroxymethyltransferase	Dgeo_0221	Glycine hydroxymethyltransferase
Amino acid metabolism :: Lysine family	tg1320	Diaminopimelate decarboxylase	E Amino acid transport and metabolism	COG0019 Diaminopimelate decarboxylase	DR1758	diaminopimelate decarboxylase	Dgeo_0790	diaminopimelate decarboxylase
Regulatory functions :: Others	tg1319	NAD-dependent protein deacetylase, Sir2 family	K Transcription	COG0846 NAD-dependent protein deacetylases, SIR2 family	DR0016	hypothetical protein DR0016	Dgeo_0299	Silent information regulator protein Sir2
Energy metabolism :: Glycolysis/gluconeogenesis	tg1318	Phosphoglycerate kinase	G Carbohydrate transport and metabolism	COG0126 3-phosphoglycerate kinase	DR1342	phosphoglycerate kinase	Dgeo_1134	Phosphoglycerate kinase
Cofactor and prosthetic group metabolism :: Others	tg1311	Cysteine desulfurase	E Amino acid transport and metabolism	COG0520 Selenocysteine lyase	DR0151	NifS-related protein	Dgeo_1261	Cysteine desulphurase related
DNA metabolism :: Recombination and repair	tg1277	Endonuclease III	L Replication, recombination and repair	COG0177 Predicted EndoIII-related endonuclease	DR0289	endonuclease III	Dgeo_0248	endonuclease III
Cofactor and prosthetic group metabolism :: Thiamine	tg1269	Thiamine biosynthesis protein	H Coenzyme transport and metabolism	COG0422 Thiamine biosynthesis protein ThiC	DRA0175	thiamine biosynthesis protein ThiC	Dgeo_1924	thiamine biosynthesis protein ThiC
Nucleotide metabolism :: Purines	tg1268	Phosphoribosylaminoimidazole-succinocarboxamide (SAICAR) synthase	F Nucleotide transport and metabolism	COG0152 Phosphoribosylaminoimidazolesuccinocarboxamide (SAICAR) synthase			Dgeo_0067	phosphoribosylaminoimidazole-succinocarboxamide synthase
Cofactor and prosthetic group metabolism :: Riboflavin	tg1257	Riboflavin synthase beta chain (6,7-dimethyl-8-ribityllumazine synthase)	H Coenzyme transport and metabolism	COG0054 Riboflavin synthase beta-chain	DR0156	riboflavin synthase, beta subunit	Dgeo_0303	Riboflavin synthase
Cofactor and prosthetic group metabolism :: Riboflavin	tg1255	Riboflavin synthase alpha chain	H Coenzyme transport and metabolism	COG0307 Riboflavin synthase alpha chain	DR0154	riboflavin synthase subunit alpha	Dgeo_0301	riboflavin synthase, alpha subunit
Energy metabolism :: Electron transport	tg1232	Cytochrome bd ubiquinol oxidase, subunit II	C Energy production and conversion	COG1294 Cytochrome bd-type quinol oxidase, subunit 2			Dgeo_2704	cytochrome d ubiquinol oxidase, subunit II
Cofactor and prosthetic group metabolism :: Ubiquinone	tg1230	4-hydroxybenzoate polyprenyltransferase, putative	H Coenzyme transport and metabolism	COG0382 4-hydroxybenzoate polyprenyltransferase and related prenyltransferases	DR0851	4-hydroxybenzoate octaprenyltransferase
Cofactor and prosthetic group metabolism :: Ubiquinone	tg1226	Methyltransferase, ubiE/COQ5 family	H Coenzyme transport and metabolism	COG2226 Methylase involved in ubiquinone/menaquinone biosynthesis	DR2405	ubiquinone/menaquinone biosynthesis methyltransferase	Dgeo_0058	ubiquinone/menaquinone biosynthesis methyltransferases
Cellular processes :: Detoxification	tg1220	Peroxiredoxin, bacterioferritin comigratory protein homolog	O Posttranslational modification, protein turnover, chaperones	COG1225 Peroxiredoxin			Dgeo_0990	Redoxin
Energy metabolism :: Electron transport	tg1218	Short chain dehydrogenase of unknown substrate	I Lipid transport and metabolism	COG1028 Dehydrogenases with different specificities (related to short-chain alcohol dehydrogenases)	DR0822	oxidoreductase, short-chain dehydrogenase/reductase family	Dgeo_0146	short-chain dehydrogenase/reductase SDR
DNA metabolism :: DNA degradation and restriction	tg1211	tatD related deoxyribonuclease	L Replication, recombination and repair	COG0084 Mg-dependent DNase	DR0146	hypothetical protein DR0146	Dgeo_0151	TatD-related deoxyribonuclease
Transport and binding proteins :: General	tg1205	ABC-type transporter, ATP binding protein	V Defense mechanisms	COG1136 ABC-type antimicrobial peptide transport system, ATPase component	DR0473	ABC transporter, ATP-binding protein	Dgeo_1480	Cell division ATP-binding protein FtsE
General function prediction only :: Hydrolases	tg1203	Metallophosphoesterase, MJ0912 type	T Signal transduction mechanisms	COG0639 Diadenosine tetraphosphatase and related serine/threonine protein phosphatases	DR1360	hypothetical protein DR1360	Dgeo_0272	metallophosphoesterase
Protein fate :: Protein and peptide degradation	tg1179	Thermostable carboxypeptidase	R General function prediction only	COG1473 Metal-dependent amidase/aminoacylase/carboxypeptidase	DR0339	N-acyl-L-amino acid amidohydrolase, putative	Dgeo_0208	Peptidase M20D, amidohydrolase
Amino acid metabolism :: Glutamate family	tg1152	Ornithine carbamoyltransferase	E Amino acid transport and metabolism	COG0078 Ornithine carbamoyltransferase	DR0080	ornithine carbamoyltransferase	Dgeo_0503	aspartate carbamoyltransferase
Amino acid metabolism :: Aspartate family	tg1148	L-threonine 3-dehydrogenase	E Amino acid transport and metabolism	COG1063 Threonine dehydrogenase and related Zn-dependent dehydrogenases	DR1662	L-threonine 3-dehydrogenase	Dgeo_0449	L-threonine 3-dehydrogenase
Regulatory functions :: Transcription regulators	tg1124	HTH-type transcriptional regulator, putative	K Transcription	COG1476 Predicted transcriptional regulators	DR2454	transcriptional regulator, PbsX family
Cofactor and prosthetic group metabolism :: Others	tg1109	3-octaprenyl-4-hydroxybenzoate decarboxylase	H Coenzyme transport and metabolism	COG0163 3-polyprenyl-4-hydroxybenzoate decarboxylase	DR2603	3-octaprenyl-4-hydroxybenzoate carboxy-lyase	Dgeo_0182	3-octaprenyl-4-hydroxybenzoate carboxy-lyase
Transport and binding proteins :: Cations	tg1105	Fe2 transport protein B	P Inorganic ion transport and metabolism	COG0370 Fe2+ transport system protein B	DR1219	ferrous iron transport protein B	Dgeo_0894	ferrous iron transport protein B
Protein fate :: Protein and peptide degradation	tg1095	Xaa-Pro dipeptidase	E Amino acid transport and metabolism	COG0006 Xaa-Pro aminopeptidase	DR1246	proline dipeptidase	Dgeo_1087	peptidase M24
Transport and binding proteins :: Cations	tg1089	Manganese ABC-type transporter ATP-binding protein	P Inorganic ion transport and metabolism	COG1121 ABC-type Mn/Zn transport systems, ATPase component	DR2119	branched-chain amino acid ABC transporter, ATP-binding protein	Dgeo_0023	ABC transporter related
Energy metabolism :: Amino acid degradation	tg1077	Alanine aminotransferase	E Amino acid transport and metabolism	COG0436 Aspartate/tyrosine/aromatic aminotransferase	DR0623	aspartate aminotransferase	Dgeo_1627	aminotransferase, class I and II
Protein fate :: Protein and peptide degradation	tg1069	Peptidase C56, intracellular protease PfpI family	R General function prediction only	COG0693 Putative intracellular protease/amidase	DR1199	protease I	Dgeo_0863	Peptidase C56, PfpI
Transport and binding proteins :: Peptides and amino acids	tg1060	Multiple antibiotic resistance (MarC)-related protein	U Intracellular trafficking, secretion, and vesicular transport	COG2095 Multiple antibiotic transporter	DR2343	hypothetical protein DR2343	Dgeo_2143	multiple antibiotic resistance (MarC)-related proteins
Energy metabolism :: Amino acid degradation	tg1056	Multiple substrate aminotransferase	K Transcription	COG1167 Transcriptional regulators containing a DNA-binding HTH domain and an aminotransferase domain (MocR family) and their eukaryotic orthologs	DR1030	aminotransferase, putative	Dgeo_2069	aminotransferase, class I and II
Translation :: Translation factors	tg1054	Elongation factor 1-alpha (EF-1-alpha) (Elongation factor Tu) (EF-Tu)	J Translation, ribosomal structure and biogenesis	COG5256 Translation elongation factor EF-1alpha (GTPase)	DR0309	elongation factor TU	Dgeo_0646	translation elongation factor Tu
Translation :: tRNA aminoacylation	tg1051	Prolyl-tRNA synthetase	J Translation, ribosomal structure and biogenesis	COG0442 Prolyl-tRNA synthetase	DR1266	prolyl-tRNA synthetase	Dgeo_0570	prolyl-tRNA synthetase
Energy metabolism :: Glycolysis/gluconeogenesis	tg1043	Phosphoenolpyruvate synthase (pyruvate,water dikinase) (PEP synthase)	G Carbohydrate transport and metabolism	COG0574 Phosphoenolpyruvate synthase/pyruvate phosphate dikinase	DR1727	phosphoenolpyruvate synthase	Dgeo_0621	phosphoenolpyruvate synthase
Transport and binding proteins :: General	tg1040	Multi antimicrobial extrusion protein MatE	V Defense mechanisms	COG0534 Na+-driven multidrug efflux pump			Dgeo_2542	MATE efflux family protein
Transport and binding proteins :: General	tg1039	Multi antimicrobial extrusion protein MatE	V Defense mechanisms	COG0534 Na+-driven multidrug efflux pump			Dgeo_2542	MATE efflux family protein
Protein fate :: Protein and peptide degradation	tg1038	Prolyl oligopeptidase	E Amino acid transport and metabolism	COG1505 Serine proteases of the peptidase family S9A	DR2503	prolyl endopeptidase
Transport and binding proteins :: General	tg1034	Multi antimicrobial extrusion protein MatE	V Defense mechanisms	COG0534 Na+-driven multidrug efflux pump			Dgeo_2542	MATE efflux family protein
Cofactor and prosthetic group metabolism :: Molybdopterin	tg1031	Molybdenum cofactor biosynthesis protein C	H Coenzyme transport and metabolism	COG0315 Molybdenum cofactor biosynthesis enzyme	DR2571	molybdenum cofactor biosynthesis protein C	Dgeo_0338	molybdenum cofactor biosynthesis protein C
Central intermediary metabolism :: Others	tg1026	Glycerol kinase	C Energy production and conversion	COG0554 Glycerol kinase	DR1928	glycerol kinase	Dgeo_2522	glycerol kinase
Energy metabolism :: Electron transport	tg1021	FAD/FMN-containing dehydrogenase	C Energy production and conversion	COG0277 FAD/FMN-containing dehydrogenases	DR1026	oxidoreductase
Energy metabolism :: Electron transport	tg1018	Short chain dehydrogenase of unknown substrate	I Lipid transport and metabolism	COG1028 Dehydrogenases with different specificities (related to short-chain alcohol dehydrogenases)	DRA0200	gluconate 5-dehydrogenase	Dgeo_2865	short-chain dehydrogenase/reductase SDR
Transport and binding proteins :: Cations	tg1015	ABC-type Fe3 transport system permease component	P Inorganic ion transport and metabolism	COG1178 ABC-type Fe3+ transport system, permease component	DR2488	ABC transporter, permease protein, CysTW family
General function prediction only :: Hydrolases	tg0959	Carbon-nitrogen hydrolase	R General function prediction only	COG0388 Predicted amidohydrolase	DR2535	hydrolase, putative	Dgeo_0036	Nitrilase/cyanide hydratase and apolipoprotein N-acyltransferase
Cell envelope :: Surface polysaccharides and protein glycosilation	tg0953	UDP-glucose 4-epimerase, putative	M Cell wall/membrane/envelope biogenesis	COG0451 Nucleoside-diphosphate-sugar epimerases	DR0711	UDP-glucose 4-epimerase, putative	Dgeo_2242	UDP-glucose 4-epimerase
Nucleotide metabolism :: Purines	tg0952	Adenylosuccinate synthetase	F Nucleotide transport and metabolism	COG0104 Adenylosuccinate synthase	DR0035	adenylosuccinate synthase	Dgeo_0205	Adenylosuccinate synthase
Nucleotide metabolism :: Nucleotide and nucleoside interconversions	tg0940	Adenylate kinase	F Nucleotide transport and metabolism	COG0563 Adenylate kinase and related kinases	DR2117	adenylate kinase	Dgeo_1846	adenylate kinases
Cell envelope :: Surface polysaccharides and protein glycosilation	tg0936	Glucosamine--fructose-6-phosphate aminotransferase (isomerizing)	M Cell wall/membrane/envelope biogenesis	COG0449 Glucosamine 6-phosphate synthetase, contains amidotransferase and phosphosugar isomerase domains	DR0302	glucosamine--fructose-6-phosphate aminotransferase (isomerizing)	Dgeo_0010	glucosamine--fructose-6-phosphate aminotransferase, isomerizing
Amino acid metabolism :: Serine family	tg0903	Glycine cleavage system protein H	E Amino acid transport and metabolism	COG0509 Glycine cleavage system H protein (lipoate-binding)	DR1811	glycine cleavage system H protein	Dgeo_1906	glycine cleavage system H protein
Transport and binding proteins :: Peptides and amino acids	tg0875	Oligopeptide/dipeptide ABC transporter, permease protein	E Amino acid transport and metabolism	COG0601 ABC-type dipeptide/oligopeptide/nickel transport systems, permease components	DR0364	peptide ABC transporter, permease protein, putative	Dgeo_0325	binding-protein-dependent transport systems inner membrane component
Transport and binding proteins :: Peptides and amino acids	tg0874	Oligopeptide/dipeptide ABC transporter, permease protein	E Amino acid transport and metabolism	COG1173 ABC-type dipeptide/oligopeptide/nickel transport systems, permease components	DR0365	peptide ABC transporter, permease protein	Dgeo_0326	binding-protein-dependent transport systems inner membrane component
Protein fate :: Protein and peptide degradation	tg0861	M42 family glutamyl aminopeptidase, de-blocking aminopeptidase.	G Carbohydrate transport and metabolism	COG1363 Cellulase M and related proteins	DR0229	endoglucanase, putative	Dgeo_1994	peptidase M42
Transport and binding proteins :: General	tg0845	ABC transporter ATP-binding protein	O Posttranslational modification, protein turnover, chaperones	COG0396 ABC-type transport system involved in Fe-S cluster assembly, ATPase component	DR0284	branched-chain amino acid ABC transporter, ATP-binding protein	Dgeo_0474	FeS assembly ATPase SufC
Transport and binding proteins :: Carbohydrates and organic compounds	tg0843	C4-dicarboxylate transporter/malic acid transport protein	P Inorganic ion transport and metabolism	COG1275 Tellurite resistance protein and related permeases			Dgeo_2839	C4-dicarboxylate transporter/malic acid transport protein
Protein fate :: Protein and peptide degradation	tg0800	M42 family glutamyl aminopeptidase, de-blocking aminopeptidase.	G Carbohydrate transport and metabolism	COG1363 Cellulase M and related proteins			Dgeo_1994	peptidase M42
Transport and binding proteins :: General	tg0793	ABC transporter, ATP-binding protein	V Defense mechanisms	COG1131 ABC-type multidrug transport system, ATPase component	DR0473	ABC transporter, ATP-binding protein	Dgeo_0587	ABC transporter related
Protein fate :: Protein and peptide degradation	tg0791	D-aminopeptidase	E Amino acid transport and metabolism	COG2362 D-aminopeptidase	DR1843	peptide ABC transporter, putative	Dgeo_0706	peptidase M55, D-aminopeptidase
Nucleotide metabolism :: Purines	tg0763	GMP synthase - glutamine amidotransferase subunit (N terminal domain)	F Nucleotide transport and metabolism	COG0518 GMP synthase - Glutamine amidotransferase domain	DR1766	anthranilate synthase component II	Dgeo_0598	GMP synthase
Nucleotide metabolism :: Purines	tg0760	GMP synthase [glutamine-hydrolyzing] pyrophosphatase subunit (C terminal domain)	F Nucleotide transport and metabolism	COG0519 GMP synthase, PP-ATPase domain/subunit	DR1874	GMP synthase	Dgeo_0598	GMP synthase
Nucleotide metabolism :: Purines	tg0759	Inosine-5&#146;-monophosphate dehydrogenase (IMP dehydrogenase) (IMPDH) (IMPD)	F Nucleotide transport and metabolism	COG0516 IMP dehydrogenase/GMP reductase	DR1878	inosine-5`-monophosphate dehydrogenase	Dgeo_0548	inosine-5&#146;-monophosphate dehydrogenase
Nucleotide metabolism :: Purines	tg0756	Phosphoribosylformylglycinamidine synthase II, purL component	F Nucleotide transport and metabolism	COG0046 Phosphoribosylformylglycinamidine (FGAM) synthase, synthetase domain	DR0222	phosphoribosylformylglycinamidine synthase II	Dgeo_0064	phosphoribosylformylglycinamidine synthase II
Nucleotide metabolism :: Purines	tg0755	Phosphoribosylformylglycinamidine synthase I, purQ component	F Nucleotide transport and metabolism	COG0047 Phosphoribosylformylglycinamidine (FGAM) synthase, glutamine amidotransferase domain	DR0223	phosphoribosylformylglycinamidine synthase I	Dgeo_0065	phosphoribosylformylglycinamidine synthase I
Nucleotide metabolism :: Purines	tg0750	Phosphoribosylamine--glycine ligase	F Nucleotide transport and metabolism	COG0151 Phosphoribosylamine-glycine ligase	DR1431	phosphoribosylamine--glycine ligase
Energy metabolism :: Electron transport	tg0733	Oxidoreductase, aldo/keto reductase family	R General function prediction only	COG0656 Aldo/keto reductases, related to diketogulonate reductase	DR2261	aldo/keto reductase	Dgeo_0160	aldo/keto reductase
Energy metabolism :: Glycolysis/gluconeogenesis	tg0731	2,3-bisphosphoglycerate-independent phosphoglycerate mutase	G Carbohydrate transport and metabolism	COG3635 Predicted phosphoglycerate mutase, AP superfamily	DR2227	cofactor-independent phosphoglycerate mutase	Dgeo_2232	Phosphoglycerate mutase
Nucleotide metabolism :: Nucleotide and nucleoside interconversions	tg0137	Metal-dependent chlorohydrolase family protein	F Nucleotide transport and metabolism	COG0402 Cytosine deaminase and related metal-dependent hydrolases	DRA0180	guanine deaminase
General function prediction only :: Hydrolases	tg0729	Metal-dependent chlorohydrolase family protein	F Nucleotide transport and metabolism	COG0402 Cytosine deaminase and related metal-dependent hydrolases	DRA0180	guanine deaminase	Dgeo_2606	amidohydrolase
Cell envelope :: Lipid metabolism	tg0719	Undecaprenyl pyrophosphate synthetase (Di-trans-poly-cis-decaprenylcistransferase)	I Lipid transport and metabolism	COG0020 Undecaprenyl pyrophosphate synthase	DR2447	undecaprenyl diphosphate synthase	Dgeo_0020	undecaprenyl diphosphate synthase
General function prediction only :: Acetyltransferases	tg0718	Carbonic anhydrase/acetyltransferase, containing bacterial transferase hexapeptide repeat	R General function prediction only	COG0663 Carbonic anhydrases/acetyltransferases, isoleucine patch superfamily	DR2089	ferripyochelin-binding protein	Dgeo_1008	ferripyochelin-binding protein
Translation :: tRNA aminoacylation	tg0698	Arginyl-tRNA synthetase	J Translation, ribosomal structure and biogenesis	COG0018 Arginyl-tRNA synthetase	DR2568	arginyl-tRNA synthetase	Dgeo_1036	arginyl-tRNA synthetase
Translation :: tRNA aminoacylation	tg0682	Valyl-tRNA synthetase	J Translation, ribosomal structure and biogenesis	COG0525 Valyl-tRNA synthetase	DR0148	valyl-tRNA synthetase	Dgeo_0567	leucyl-tRNA synthetase
Nucleotide metabolism :: Purines	tg0635	Phosphoribosylaminoimidazole-succinocarboxamide synthase	F Nucleotide transport and metabolism	COG0152 Phosphoribosylaminoimidazolesuccinocarboxamide (SAICAR) synthase	DR0226	phosphoribosylaminoimidazole-succinocarboxamide synthase	Dgeo_0067	phosphoribosylaminoimidazole-succinocarboxamide synthase
Nucleotide metabolism :: Purines	tg0634	Amidophosphoribosyltransferase	F Nucleotide transport and metabolism	COG0034 Glutamine phosphoribosylpyrophosphate amidotransferase	DR0220	amidophosphoribosyltransferase	Dgeo_0063	amidophosphoribosyltransferase
Cofactor and prosthetic group metabolism :: Pyridoxine	tg0630	Glutamine amidotransferase subunit pdxT	H Coenzyme transport and metabolism	COG0311 Predicted glutamine amidotransferase involved in pyridoxine biosynthesis	DR1366	amidotransferase HisH, putative	Dgeo_1107	SNO glutamine amidotransferase
Cofactor and prosthetic group metabolism :: Pyridoxine	tg0629	Pyridoxine biosynthesis protein	H Coenzyme transport and metabolism	COG0214 Pyridoxine biosynthesis enzyme	DR1367	pyridoxine biosynthesis protein	Dgeo_1106	Vitamin B6 biosynthesis protein
Cofactor and prosthetic group metabolism :: Pyridine nucleotide	tg0624	Nicotinate-nucleotide pyrophosphorylase (Quinolinate phosphoribosyltransferase)	H Coenzyme transport and metabolism	COG0157 Nicotinate-nucleotide pyrophosphorylase			Dgeo_1163	nicotinate-nucleotide pyrophosphorylase
Cofactor and prosthetic group metabolism :: Pyridine nucleotide	tg0621	Quinolinate synthetase A	H Coenzyme transport and metabolism	COG0379 Quinolinate synthase			Dgeo_1164	quinolinate synthetase complex, A subunit
Cofactor and prosthetic group metabolism :: Pyridine nucleotide	tg0620	L-aspartate oxidase (quinolinate synthetase B)	H Coenzyme transport and metabolism	COG0029 Aspartate oxidase	DR0952	succinate dehydrogenase	Dgeo_0887	succinate dehydrogenase, flavoprotein subunit
Transport and binding proteins :: Carbohydrates and organic compounds	tg0601	Maltose transport system permease protein	G Carbohydrate transport and metabolism	COG1175 ABC-type sugar transport systems, permease components	DR1437	ABC transporter, permease protein, MalFG family	Dgeo_0590	binding-protein-dependent transport systems inner membrane component
Central intermediary metabolism :: Polysaccharide (cytoplasmic)	tg0597	Glycogen synthase	G Carbohydrate transport and metabolism	COG0297 Glycogen synthase	DR0594	glycogen synthase	Dgeo_1988	Glycogen/starch synthases, ADP-glucose type
Translation :: tRNA aminoacylation	tg0588	Isoleucyl-tRNA synthetase	J Translation, ribosomal structure and biogenesis	COG0060 Isoleucyl-tRNA synthetase	DR1335	isoleucyl-tRNA synthetase	Dgeo_1101	isoleucyl-tRNA synthetase
Energy metabolism :: Electron transport	tg0565	D-isomer specific 2-hydroxyacid dehydrogenase	C Energy production and conversion	COG1052 Lactate dehydrogenase and related dehydrogenases	DR1701	2-hydroxyacid dehydrogenase, putative
Cofactor and prosthetic group metabolism :: Others	tg0556	Fe-S cluster assembly ATPase	O Posttranslational modification, protein turnover, chaperones	COG0396 ABC-type transport system involved in Fe-S cluster assembly, ATPase component	DR1034	branched-chain amino acid ABC transporter, ATP-binding protein	Dgeo_0023	ABC transporter related
Cofactor and prosthetic group metabolism :: Cobalamine salvage	tg0544	Cobalamin biosynthesis protein	H Coenzyme transport and metabolism	COG1270 Cobalamin biosynthesis protein CobD/CbiB			Dgeo_2348	cobalamin biosynthesis protein CobD
Cofactor and prosthetic group metabolism :: Cobalamine salvage	tg0535	Cobyric acid synthase	H Coenzyme transport and metabolism	COG1492 Cobyric acid synthase	DRB0012	cobyric acid synthase	Dgeo_2874	cobyric acid synthase CobQ
Nucleotide metabolism :: Purine and pyrimidine salvage	tg0508	Thymidine kinase	F Nucleotide transport and metabolism	COG1435 Thymidine kinase	DR1984	thymidine kinase	Dgeo_0578	Thymidine kinase
Translation :: Ribosomal proteins - small subunit	tg1055	SSU ribosomal protein S10P	J Translation, ribosomal structure and biogenesis	COG0051 Ribosomal protein S10	DR0310	ribosomal protein S10	Dgeo_1868	ribosomal protein S10
Nucleotide metabolism :: Nucleotide and nucleoside interconversions	tg0490	Deoxycytidine triphosphate deaminase (dCTP deaminase)	F Nucleotide transport and metabolism	COG0717 Deoxycytidine deaminase			Dgeo_1880	Deoxycytidine triphosphate deaminase
Cellular processes :: Cell division	tg0483	Cell division GTPase, ftsZ homolog	D Cell cycle control, cell division, chromosome partitioning	COG0206 Cell division GTPase	DR0631	cell division protein FtsZ	Dgeo_1635	cell division protein FtsZ
Transport and binding proteins :: Carbohydrates and organic compounds	tg0473	Xanthine/uracil permease family protein	R General function prediction only	COG2252 Permeases	DRA0183	hypothetical protein DRA0183	Dgeo_2607	Xanthine/uracil/vitamin C permease
Central intermediary metabolism :: Polyamine	tg0431	Agmatinase, putative , arginase family protein	E Amino acid transport and metabolism	COG0010 Arginase/agmatinase/formimionoglutamate hydrolase, arginase family	DRA0149	agmatinase, putative	Dgeo_2732	Arginase/agmatinase/formiminoglutamase
General function prediction only :: Hydrolases	tg0425	Zn-dependent hydrolase of the beta-lactamase fold	R General function prediction only	COG2220 Predicted Zn-dependent hydrolases of the beta-lactamase fold	DR0006	hypothetical protein DR0006	Dgeo_0136	beta-lactamase-like protein
Cell envelope :: Surface polysaccharides and protein glycosilation	tg0391	N-acetylglucosamine-6-phosphate deacetylase	G Carbohydrate transport and metabolism	COG1820 N-acetylglucosamine-6-phosphate deacetylase	DRA0066	N-acetylglucosamine-6-phosphate deacetylase	Dgeo_2623	N-acetylglucosamine-6-phosphate deacetylase
Transport and binding proteins :: Peptides and amino acids	tg0384	ABC-type dipeptide/oligopeptide transport permease protein appB	E Amino acid transport and metabolism	COG0601 ABC-type dipeptide/oligopeptide/nickel transport systems, permease components	DR0364	peptide ABC transporter, permease protein, putative	Dgeo_0325	binding-protein-dependent transport systems inner membrane component
Transport and binding proteins :: Peptides and amino acids	tg0383	ABC-type dipeptide/oligopeptide transport permease protein appC	E Amino acid transport and metabolism	COG1173 ABC-type dipeptide/oligopeptide/nickel transport systems, permease components			Dgeo_0326	binding-protein-dependent transport systems inner membrane component
Cofactor and prosthetic group metabolism :: Pyridine nucleotide	tg0378	Nicotinate-nucleotide pyrophosphorylase	H Coenzyme transport and metabolism	COG1488 Nicotinic acid phosphoribosyltransferase	DRA0272	nicotinate phosphoribosyltransferase	Dgeo_1325	Nicotinate phosphoribosyltransferase related
Cellular processes :: Detoxification	tg0364	NADH oxidase (NOXase)	R General function prediction only	COG0446 Uncharacterized NAD(FAD)-dependent dehydrogenases	DR0992	NADH oxidase	Dgeo_0711	FAD-dependent pyridine nucleotide-disulphide oxidoreductase
Transport and binding proteins :: Peptides and amino acids	tg0332	Dipeptide transport system permease protein dppB or oligopeptide transport system permease protein oppB	E Amino acid transport and metabolism	COG0601 ABC-type dipeptide/oligopeptide/nickel transport systems, permease components			Dgeo_1190	binding-protein-dependent transport systems inner membrane component
Nucleotide metabolism :: Pyrimidines	tg0330	Dihydroorotase	F Nucleotide transport and metabolism	COG0044 Dihydroorotase and related cyclic amidohydrolases	DR1106	dihydroorotase	Dgeo_0502	dihydroorotase, multifunctional complex type
Translation :: tRNA/rRNA modification and processing	tg0324	RNA methyltransferase	J Translation, ribosomal structure and biogenesis	COG0565 rRNA methylase	DR0576	RNA methyltransferase, putative	Dgeo_1990	RNA methyltransferase TrmH, group 1
Translation :: tRNA aminoacylation	tg0310	Alanyl-tRNA synthetase	J Translation, ribosomal structure and biogenesis	COG0013 Alanyl-tRNA synthetase	DR2300	alanyl-tRNA synthetase	Dgeo_2201	alanyl-tRNA synthetase
Translation :: tRNA aminoacylation	tg0306	Histidyl-tRNA synthetase	J Translation, ribosomal structure and biogenesis	COG0124 Histidyl-tRNA synthetase	DR1349	histidyl-tRNA synthetase	Dgeo_1121	histidyl-tRNA synthetase
Protein fate :: Protein and peptide degradation	tg0186	Thermostable carboxypeptidase 1	E Amino acid transport and metabolism	COG2317 Zn-dependent carboxypeptidase	DR2423	carboxypeptidase	Dgeo_0334	Thermostable carboxypeptidase 1
Energy metabolism :: Non-oxydative pentose phosphate metabolism	tg0176	Deoxyribose-phosphate aldolase (Phosphodeoxyriboaldolase) (Deoxyriboaldolase) (DERA)	F Nucleotide transport and metabolism	COG0274 Deoxyribose-phosphate aldolase	DR1205	deoxyribose-phosphate aldolase	Dgeo_1266	deoxyribose-phosphate aldolase
Cofactor and prosthetic group metabolism :: Molybdopterin	tg0174	Molybdopterin or thiamine synthase protein	H Coenzyme transport and metabolism	COG0476 Dinucleotide-utilizing enzymes involved in molybdopterin and thiamine biosynthesis family 2	DR2269	molybdopterin biosynthesis MoeB	Dgeo_0176	UBA/THIF-type NAD/FAD binding fold
DNA metabolism :: Recombination and repair	tg0168	Nucleoside triphosphate phosphohydrolase	F Nucleotide transport and metabolism	COG0127 Xanthosine triphosphate pyrophosphatase	DR0179	hypothetical protein DR0179	Dgeo_2209	Ham1-like protein protein
Transport and binding proteins :: Peptides and amino acids	tg0091	Amino acid ABC transporter, periplasmic amino acid-binding protein	G Carbohydrate transport and metabolism	COG0477 Permeases of the major facilitator superfamily	DR0564	amino acid ABC transporter, periplasmic amino acid-binding protein	Dgeo_1060	extracellular solute-binding protein, family 3
Energy metabolism :: Glycolysis/gluconeogenesis	tg0077	Enolase (2-phosphoglycerate dehydratase) (2-phospho-D-glycerate hydro-lyase)	G Carbohydrate transport and metabolism	COG0148 Enolase	DR2637	enolase	Dgeo_0004	Phosphopyruvate hydratase
Cofactor and prosthetic group metabolism :: Pyridine nucleotide	tg0073	NH(3)-dependent NAD synthetase	H Coenzyme transport and metabolism	COG0171 NAD synthase	DRA0201	NAD(+) synthetase	Dgeo_1327	NAD+ synthetase
Amino acid metabolism :: Aspartate family	tg0072	Zinc-binding alcohol dehydrogenase	E Amino acid transport and metabolism	COG1063 Threonine dehydrogenase and related Zn-dependent dehydrogenases	DR1662	L-threonine 3-dehydrogenase	Dgeo_0041	Alcohol dehydrogenase GroES-like protein
Energy metabolism :: Electron transport	tg0896	Glutamate synthase (NADPH), homotetrameric	E Amino acid transport and metabolism	COG0493 NADPH-dependent glutamate synthase beta chain and related oxidoreductases	DR0182	glutamate synthase, small subunit	Dgeo_2627	glutamate synthases, NADH/NADPH, small subunit
Energy metabolism :: Electron transport	tg0401	Glutamate synthase (NADPH), homotetrameric	E Amino acid transport and metabolism	COG0493 NADPH-dependent glutamate synthase beta chain and related oxidoreductases	DR0182	glutamate synthase, small subunit	Dgeo_2627	glutamate synthases, NADH/NADPH, small subunit
Translation :: tRNA/rRNA modification and processing	tg1877	tRNA pseudouridylate synthase D	S Function unknown	COG0585 Uncharacterized conserved protein			Dgeo_0594	Pseudouridylate synthase
General function prediction only :: Unknown function	tg1505	Conserved hypothetical protein	S Function unknown	COG1690 Uncharacterized conserved protein	DR0430	rtcB protein
Cellular processes :: Detoxification	tg1059	Osmotically inducible protein C homolog	O Posttranslational modification, protein turnover, chaperones	COG1765 Predicted redox protein, regulator of disulfide bond formation	DR1177	hypothetical protein DR1177	Dgeo_1268	OsmC-like protein protein
Central intermediary metabolism :: Polysaccharide degradation	tg0594	N-acetylglucosaminylphosphatidylinositol deacetylase, putative. LmbE-like protein	S Function unknown	COG2120 Uncharacterized proteins, LmbE homologs			Dgeo_2305	LmbE-like protein protein
Cofactor and prosthetic group metabolism :: Others	tg0555	Fe-S cluster containing protein, SufBD related	O Posttranslational modification, protein turnover, chaperones	COG0719 ABC-type transport system involved in Fe-S cluster assembly, permease component	DR2101	hypothetical protein DR2101	Dgeo_0472	FeS assembly protein SufD
Regulatory functions :: Others	tg0274	NIF3 (NGG1p interacting factor 3) homolog	S Function unknown	COG0327 Uncharacterized conserved protein	DR0110	hypothetical protein DR0110	Dgeo_1982	protein of unknown function DUF34
Transport and binding proteins :: Peptides and amino acids	tg0092	Amino acid ABC transporter, permease protein	E Amino acid transport and metabolism	COG0765 ABC-type amino acid transport system, permease component	DR1028	amino acid ABC transporter, permease protein
Protein fate :: Protein and peptide degradation	tg0929	Peptidase, prolyl oligopeptidase family	E Amino acid transport and metabolism	COG1506 Dipeptidyl aminopeptidases/acylaminoacyl-peptidases	DR0165	acyl-peptide hydrolase, putative	Dgeo_0365	peptidase S9, prolyl oligopeptidase active site region
Protein fate :: Protein and peptide degradation	tg0114	Peptidase, prolyl oligopeptidase family	E Amino acid transport and metabolism	COG1506 Dipeptidyl aminopeptidases/acylaminoacyl-peptidases	DR0165	acyl-peptide hydrolase, putative	Dgeo_0365	peptidase S9, prolyl oligopeptidase active site region
General function prediction only :: Others	tg1185	Lactam utilization related protein	R General function prediction only	COG1540 Uncharacterized proteins, homologs of lactam utilization protein B	DRA0284	hypothetical protein DRA0284	Dgeo_1803	LamB/YcsF
Translation :: tRNA/rRNA modification and processing	tg0612	SAM-dependent methyltransferase, putative	R General function prediction only	COG1092 Predicted SAM-dependent methyltransferases	DR0049	hypothetical protein DR0049	Dgeo_0619	hypothetical protein Dgeo_0619
Transport and binding proteins :: General	tg0415	Membrane protein, putative transporter	G Carbohydrate transport and metabolism	COG0697 Permeases of the drug/metabolite transporter (DMT) superfamily	DR2393	hypothetical protein DR2393	Dgeo_0313	protein of unknown function DUF6, transmembrane
Regulatory functions :: Transcription regulators	tg0992	Transcriptional regulatory protein, Lrp-AsnC family	K Transcription	COG1522 Transcriptional regulators	DR1894	transcriptional regulator, AsnC family	Dgeo_0772	transcriptional regulator, AsnC family
Central intermediary metabolism :: Others	tg0950	Lysophospholipase, putative	I Lipid transport and metabolism	COG2267 Lysophospholipase	DR1537	lipase, putative	Dgeo_0525	alpha/beta hydrolase fold
Cell envelope :: Surface polysaccharides and protein glycosilation	tg0016	Glycosyl transferase family 1	M Cell wall/membrane/envelope biogenesis	COG0438 Glycosyltransferase	DR0444	lipopolysaccharide biosynthesis protein, putative	Dgeo_2505	glycosyl transferase, group 1
Cell envelope :: Surface polysaccharides and protein glycosilation	tg0901	Glycosyl transferase family 1	M Cell wall/membrane/envelope biogenesis	COG0438 Glycosyltransferase			Dgeo_0559	glycosyl transferase, group 1
Nitrogen metabolism :: Nitrogen metabolism	tg1182	Allophanate hydrolase subunit 2	E Amino acid transport and metabolism	COG1984 Allophanate hydrolase subunit 2			Dgeo_1802	Allophanate hydrolase subunit 2
Nitrogen metabolism :: Nitrogen metabolism	tg1183	Allophanate hydrolase subunit 1	E Amino acid transport and metabolism	COG2049 Allophanate hydrolase subunit 1			Dgeo_1801	hypothetical protein Dgeo_1801
Cofactor and prosthetic group metabolism :: Riboflavin	tg1256	Riboflavin biosynthesis protein ribA	H Coenzyme transport and metabolism	COG0807 GTP cyclohydrolase IIßßCOG0108 3,4-dihydroxy-2-butanone 4-phosphate synthase	DR0155	GTP cyclohydrolase II/3,4-dihydroxy-2-butanone-4-phosphate synthase	Dgeo_0302	GTP cyclohydrolase II
Cofactor and prosthetic group metabolism :: Riboflavin	tg1254	Riboflavin biosynthesis protein ribD	H Coenzyme transport and metabolism	COG0117 Pyrimidine deaminaseßßCOG1985 Pyrimidine reductase, riboflavin biosynthesis	DR0153	riboflavin-specific deaminase	Dgeo_0300	riboflavin biosynthesis protein RibD
Transport and binding proteins :: General	tg1369	ABC transporter, ATP-binding protein	V Defense mechanisms	COG1131 ABC-type multidrug transport system, ATPase component	DR1648	amino acid ABC transporter, ATP-binding protein	Dgeo_0587	ABC transporter related
Transport and binding proteins :: Cations	tg1227	ABC transporter, ATP-binding protein	P Inorganic ion transport and metabolism	COG1116 ABC-type nitrate/sulfonate/bicarbonate transport system, ATPase component	DR0406	ABC transporter, ATP-binding protein	Dgeo_0111	ABC transporter related
Transport and binding proteins :: Carbohydrates and organic compounds	tg0480	Periplasmic binding protein	P Inorganic ion transport and metabolism	COG0614 ABC-type Fe3+-hydroxamate transport system, periplasmic component	DR2588	iron ABC transporter, periplasmic substrate-binding protein, putative	Dgeo_0025	periplasmic binding protein
Cofactor and prosthetic group metabolism :: Molybdopterin	tg0172	moaE molybdopterin synthase, large chain	H Coenzyme transport and metabolism	COG0314 Molybdopterin converting factor, large subunit			Dgeo_0329	molybdopterin converting factor, subunit 1
